# Supplementary material for: No evidence for a common blood microbiome based on a population study of 9,770 healthy humans
Source: Nat Microbiol. 2023 Mar 30;8(5):973–85. doi: 10.1038/s41564-023-01350-w (PMC10159858; doi:10.1038/s41564-023-01350-w)
Supplement: Supplementary file 2 — Supplementary Table 1. Demographics of the 9,970 healthy individuals in our dataset from six independent cohorts. The approval reference numbers from the relevant institutional ethics review boards are provided. Table 2. Final list of 117 microbial species that were detected in the blood samples of 8,892 individuals following stringent decontamination. Table 3. Summary of the five significant microbe–phenotype associations (adjusted P < 0.05) after adjusting for multiple comparisons using the Benjamini-Hochberg procedure. Mann-Whitney U statistics are provided or left blank where a two-sided Mann-Whitney U test or Fisher’s exact test were used, respectively. Table 4. Summary of all associations between microbial presence (that is, presence of any microbial species) and derived host phenotypes. We performed two-sided Fisher’s exact tests to assess the statistical significance of these associations. Tests were performed for each cohort separately. Benjamini-Hochberg procedure was applied to correct for multiple-testing. Table 5. Prevalence of all microbial species detected after applying a relaxed abundance filter where species were considered to be present if their relative abundance was greater than 0.001, but before decontamination was performed. Prevalence was calculated as the percentage of samples (n = 8,892) where the particular microbial species was detected. Table 6. Metadata of the types or lot numbers of reagent kits used for each sample (n = 9,770). Table 7. The range of sample types and the microbial species associated with them as retrieved from the Disbiome database. Each sample type was assigned an originating body site to derive the microbe-to-body-site mappings used in our analyses. Sample types with ambiguous body site origins (for example, abscess pus) were excluded. Table 8. List of microbial reference genomes used in our study and their corresponding NCBI accession numbers. The types of analysis for which the reference genomes were used are annot [file 41564_2023_1350_MOESM2_ESM.xlsx]

## Sheet: Supplementary Table 1
Cohort name	Cohort type	Sample size	Sex		Ancestry				Median age	Institutional Review Board (IRB) reference number	Institution
			Female	Male	Chinese	Indian	Malay	Others
GUSTO	Child	969	459	510	572	161	236	0	6.1	CIRB 2018/2767, DSRB D/2009/00021, DSRB B/2014/00406	CIRB and DSRB
HELIOS	Adult	2286	1401	885	1849	194	223	20	55.2	IRB-2016-11-0303, IRB-2017-11-006-01	NTU-IRB
MEC	Adult	2902	1635	1267	1161	826	892	23	47	B-16-1580	NUS-IRB
PRISM	Adult	1257	636	621	1114	65	75	3	46	2013/605/C	CIRB
SEED	Adult	1436	792	644	598	545	288	5	50	2012/487/A, 2010/392/A, 2015/2279	CIRB
TTSH	Adult	920	739	181	504	223	187	6	39	TTSH/2014-00040	NHG R&D office

## Sheet: Supplementary Table 2
Species	Maximum read count assigned	Prevalence	Detected in how many samples?	Organism type	Assigned body site	Microbiological classification	Human-associated?	Classification by Poore et al. (2020)	Detected in blood cultures?
Fusobacterium nucleatum	194199	0.00112461	10	Bacteria	gut	Obligate anaerobe	TRUE	NOT LIKELY CONTAMINANT	TRUE
Fusobacterium nucleatum	194199	0.00112461	10	Bacteria	oral	Obligate anaerobe	TRUE	NOT LIKELY CONTAMINANT	TRUE
Fusobacterium nucleatum	194199	0.00112461	10	Bacteria	genitourinary tract	Obligate anaerobe	TRUE	NOT LIKELY CONTAMINANT	TRUE
Cutibacterium acnes	22596	0.0474584	422	Bacteria	skin	Aerotolerant anaerobe	TRUE	NOT LIKELY CONTAMINANT	TRUE
Human mastadenovirus C	17475	0.0187809	167	Viruses	blood	Obligate intracellular	TRUE	NOT LIKELY CONTAMINANT	FALSE
Neisseria subflava	15385	0.00157445	14	Bacteria	gut	Aerobic	TRUE	NOT LIKELY CONTAMINANT	TRUE
Neisseria subflava	15385	0.00157445	14	Bacteria	oral	Aerobic	TRUE	NOT LIKELY CONTAMINANT	TRUE
Corynebacterium segmentosum	14476	0.00101215	9	Bacteria		Aerobic	TRUE	POTENTIALLY PATHOGENIC OR COMMENSAL	FALSE
Haemophilus parainfluenzae	12183	0.00202429	18	Bacteria	gut	Facultative anaerobe	TRUE	NOT LIKELY CONTAMINANT	TRUE
Haemophilus parainfluenzae	12183	0.00202429	18	Bacteria	respiratory tract	Facultative anaerobe	TRUE	NOT LIKELY CONTAMINANT	TRUE
Haemophilus parainfluenzae	12183	0.00202429	18	Bacteria	oral	Facultative anaerobe	TRUE	NOT LIKELY CONTAMINANT	TRUE
Haemophilus parainfluenzae	12183	0.00202429	18	Bacteria	blood	Facultative anaerobe	TRUE	NOT LIKELY CONTAMINANT	TRUE
Fannyhessea vaginae	10395	0.00236167	21	Bacteria	genitourinary tract	Obligate anaerobe	TRUE	NOT LIKELY CONTAMINANT	FALSE
Staphylococcus epidermidis	9140	0.00854701	76	Bacteria	gut	Facultative anaerobe	TRUE	POTENTIALLY PATHOGENIC OR COMMENSAL	TRUE
Staphylococcus epidermidis	9140	0.00854701	76	Bacteria	skin	Facultative anaerobe	TRUE	POTENTIALLY PATHOGENIC OR COMMENSAL	TRUE
Staphylococcus epidermidis	9140	0.00854701	76	Bacteria	respiratory tract	Facultative anaerobe	TRUE	POTENTIALLY PATHOGENIC OR COMMENSAL	TRUE
Staphylococcus epidermidis	9140	0.00854701	76	Bacteria	eye	Facultative anaerobe	TRUE	POTENTIALLY PATHOGENIC OR COMMENSAL	TRUE
Staphylococcus epidermidis	9140	0.00854701	76	Bacteria	oral	Facultative anaerobe	TRUE	POTENTIALLY PATHOGENIC OR COMMENSAL	TRUE
Human betaherpesvirus 6A	8770	0.00202429	18	Viruses	blood	Obligate intracellular	TRUE	NOT LIKELY CONTAMINANT	FALSE
Human betaherpesvirus 6B	8476	0.00348628	31	Viruses	blood	Obligate intracellular	TRUE	NOT LIKELY CONTAMINANT	FALSE
Aspergillus oryzae	7909	0.000562303	5	Fungi		Aerobic	TRUE	NOT LIKELY CONTAMINANT	FALSE
Lactobacillus crispatus	7799	0.0105713	94	Bacteria	genitourinary tract	Aerotolerant anaerobe	TRUE	NOT LIKELY CONTAMINANT	FALSE
Lactobacillus crispatus	7799	0.0105713	94	Bacteria	oral	Aerotolerant anaerobe	TRUE	NOT LIKELY CONTAMINANT	FALSE
Lactobacillus crispatus	7799	0.0105713	94	Bacteria	gut	Aerotolerant anaerobe	TRUE	NOT LIKELY CONTAMINANT	FALSE
Acinetobacter baumannii	7673	0.0031489	28	Bacteria	oral	Aerobic	TRUE	MIXED EVIDENCE	TRUE
Cupriavidus metallidurans	5506	0.00359874	32	Bacteria		Aerobic	TRUE	MIXED EVIDENCE	FALSE
Hepatitis B virus	4979	0.000337382	3	Viruses	blood	Obligate intracellular	TRUE	NOT LIKELY CONTAMINANT	FALSE
Neisseria mucosa	4683	0.00123707	11	Bacteria	oral	Aerobic	TRUE	NOT LIKELY CONTAMINANT	TRUE
Malassezia restricta	4237	0.00112461	10	Fungi	gut	Aerobic	TRUE	NOT LIKELY CONTAMINANT	FALSE
Malassezia restricta	4237	0.00112461	10	Fungi	skin	Aerobic	TRUE	NOT LIKELY CONTAMINANT	FALSE
Neisseria flavescens	3787	0.000562303	5	Bacteria	oral	Aerobic	TRUE	NOT LIKELY CONTAMINANT	TRUE
Fusobacterium pseudoperiodonticum	3638	0.000449843	4	Bacteria		Obligate anaerobe	TRUE	NOT LIKELY CONTAMINANT	FALSE
Prevotella melaninogenica	3549	0.00112461	10	Bacteria	oral	Obligate anaerobe	TRUE	NOT LIKELY CONTAMINANT	FALSE
Prevotella melaninogenica	3549	0.00112461	10	Bacteria	gut	Obligate anaerobe	TRUE	NOT LIKELY CONTAMINANT	FALSE
Prevotella melaninogenica	3549	0.00112461	10	Bacteria	skin	Obligate anaerobe	TRUE	NOT LIKELY CONTAMINANT	FALSE
Prevotella melaninogenica	3549	0.00112461	10	Bacteria	respiratory tract	Obligate anaerobe	TRUE	NOT LIKELY CONTAMINANT	FALSE
Prevotella melaninogenica	3549	0.00112461	10	Bacteria	genitourinary tract	Obligate anaerobe	TRUE	NOT LIKELY CONTAMINANT	FALSE
Rickettsia sp. Tillamook 23	2923	0.000224921	2	Bacteria		Obligate intracellular	FALSE	NOT LIKELY CONTAMINANT	FALSE
Prevotella sp. oral taxon 299	2518	0.000224921	2	Bacteria		Obligate anaerobe	TRUE	NOT LIKELY CONTAMINANT	FALSE
Moraxella osloensis	2402	0.0191183	170	Bacteria	skin	Aerobic	TRUE	NOT LIKELY CONTAMINANT	TRUE
Gardnerella vaginalis	2123	0.00843455	75	Bacteria	genitourinary tract	Facultative anaerobe	TRUE	NOT LIKELY CONTAMINANT	FALSE
Gardnerella vaginalis	2123	0.00843455	75	Bacteria	oral	Facultative anaerobe	TRUE	NOT LIKELY CONTAMINANT	FALSE
Gardnerella vaginalis	2123	0.00843455	75	Bacteria	gut	Facultative anaerobe	TRUE	NOT LIKELY CONTAMINANT	FALSE
Corynebacterium imitans	1976	0.000224921	2	Bacteria		Aerobic	TRUE	POTENTIALLY PATHOGENIC OR COMMENSAL	FALSE
Mycolicibacterium aubagnense	1938	0.0121457	108	Bacteria		Aerobic	FALSE	NOT LIKELY CONTAMINANT	FALSE
Prevotella jejuni	1937	0.000337382	3	Bacteria	gut	Obligate anaerobe	TRUE	NOT LIKELY CONTAMINANT	FALSE
Faecalibacterium prausnitzii	1845	0.00449843	40	Bacteria	gut	Obligate anaerobe	TRUE	NOT LIKELY CONTAMINANT	FALSE
Faecalibacterium prausnitzii	1845	0.00449843	40	Bacteria	genitourinary tract	Obligate anaerobe	TRUE	NOT LIKELY CONTAMINANT	FALSE
Rothia mucilaginosa	1729	0.00191183	17	Bacteria	oral	Aerobic	TRUE	NOT LIKELY CONTAMINANT	TRUE
Rothia mucilaginosa	1729	0.00191183	17	Bacteria	gut	Aerobic	TRUE	NOT LIKELY CONTAMINANT	TRUE
Rothia mucilaginosa	1729	0.00191183	17	Bacteria	skin	Aerobic	TRUE	NOT LIKELY CONTAMINANT	TRUE
Rothia mucilaginosa	1729	0.00191183	17	Bacteria	respiratory tract	Aerobic	TRUE	NOT LIKELY CONTAMINANT	TRUE
Neisseria elongata	1488	0.000562303	5	Bacteria	oral	Aerobic	TRUE	NOT LIKELY CONTAMINANT	TRUE
Phocaeicola vulgatus	1476	0.00359874	32	Bacteria		Obligate anaerobe	TRUE	NOT LIKELY CONTAMINANT	FALSE
Prevotella intermedia	1344	0.00123707	11	Bacteria	oral	Obligate anaerobe	TRUE	NOT LIKELY CONTAMINANT	FALSE
Prevotella intermedia	1344	0.00123707	11	Bacteria	skin	Obligate anaerobe	TRUE	NOT LIKELY CONTAMINANT	FALSE
Roseomonas mucosa	1305	0.000787224	7	Bacteria		Aerobic	TRUE	POTENTIALLY PATHOGENIC OR COMMENSAL	TRUE
Neisseria meningitidis	1166	0.000224921	2	Bacteria	gut	Aerobic	TRUE	NOT LIKELY CONTAMINANT	FALSE
Neisseria meningitidis	1166	0.000224921	2	Bacteria	oral	Aerobic	TRUE	NOT LIKELY CONTAMINANT	FALSE
Rickettsia felis	1123	0.000224921	2	Bacteria		Obligate intracellular	TRUE	NOT LIKELY CONTAMINANT	FALSE
Schaalia odontolytica	1117	0.000562303	5	Bacteria		Obligate anaerobe	TRUE	NOT LIKELY CONTAMINANT	FALSE
Lactobacillus iners	1104	0.0119208	106	Bacteria	genitourinary tract	Aerotolerant anaerobe	TRUE	NOT LIKELY CONTAMINANT	FALSE
Lactobacillus iners	1104	0.0119208	106	Bacteria	gut	Aerotolerant anaerobe	TRUE	NOT LIKELY CONTAMINANT	FALSE
Veillonella parvula	953	0.00101215	9	Bacteria	oral	Obligate anaerobe	TRUE	NOT LIKELY CONTAMINANT	TRUE
Veillonella parvula	953	0.00101215	9	Bacteria	gut	Obligate anaerobe	TRUE	NOT LIKELY CONTAMINANT	TRUE
Veillonella parvula	953	0.00101215	9	Bacteria	genitourinary tract	Obligate anaerobe	TRUE	NOT LIKELY CONTAMINANT	TRUE
Cutibacterium granulosum	950	0.000562303	5	Bacteria		Aerotolerant anaerobe	TRUE	NOT LIKELY CONTAMINANT	FALSE
Skermanella sp. TT6	940	0.000787224	7	Bacteria		Aerobic	FALSE	NOT LIKELY CONTAMINANT	FALSE
Bifidobacterium longum	870	0.00506073	45	Bacteria	gut	Obligate anaerobe	TRUE	NOT LIKELY CONTAMINANT	FALSE
Bifidobacterium longum	870	0.00506073	45	Bacteria	genitourinary tract	Obligate anaerobe	TRUE	NOT LIKELY CONTAMINANT	FALSE
Bifidobacterium longum	870	0.00506073	45	Bacteria	oral	Obligate anaerobe	TRUE	NOT LIKELY CONTAMINANT	FALSE
Bifidobacterium longum	870	0.00506073	45	Bacteria	skin	Obligate anaerobe	TRUE	NOT LIKELY CONTAMINANT	FALSE
Bifidobacterium longum	870	0.00506073	45	Bacteria	respiratory tract	Obligate anaerobe	TRUE	NOT LIKELY CONTAMINANT	FALSE
Phocaeicola dorei	865	0.00202429	18	Bacteria		Obligate anaerobe	TRUE	NOT LIKELY CONTAMINANT	FALSE
Prevotella oris	842	0.000224921	2	Bacteria	oral	Obligate anaerobe	TRUE	NOT LIKELY CONTAMINANT	FALSE
Deinococcus radiodurans	750	0.000674764	6	Bacteria		Aerobic	FALSE	LIKELY CONTAMINANT	FALSE
Deinococcus sp. NW-56	731	0.000337382	3	Bacteria		Aerobic	FALSE	LIKELY CONTAMINANT	FALSE
Rubrobacter xylanophilus	728	0.00438597	39	Bacteria		Aerobic	FALSE	NOT LIKELY CONTAMINANT	FALSE
Streptococcus mitis	702	0.00269906	24	Bacteria	oral	Facultative anaerobe	TRUE	POTENTIALLY PATHOGENIC OR COMMENSAL	TRUE
Streptococcus mitis	702	0.00269906	24	Bacteria	respiratory tract	Facultative anaerobe	TRUE	POTENTIALLY PATHOGENIC OR COMMENSAL	TRUE
Streptococcus mitis	702	0.00269906	24	Bacteria	gut	Facultative anaerobe	TRUE	POTENTIALLY PATHOGENIC OR COMMENSAL	TRUE
Streptococcus mitis	702	0.00269906	24	Bacteria	genitourinary tract	Facultative anaerobe	TRUE	POTENTIALLY PATHOGENIC OR COMMENSAL	TRUE
Veillonella nakazawae	699	0.000224921	2	Bacteria		Obligate anaerobe	TRUE	NOT LIKELY CONTAMINANT	FALSE
Corynebacterium kefirresidentii	653	0.00202429	18	Bacteria		Aerobic	FALSE	POTENTIALLY PATHOGENIC OR COMMENSAL	FALSE
Bifidobacterium bifidum	649	0.00461089	41	Bacteria	gut	Obligate anaerobe	TRUE	NOT LIKELY CONTAMINANT	FALSE
Bifidobacterium bifidum	649	0.00461089	41	Bacteria	genitourinary tract	Obligate anaerobe	TRUE	NOT LIKELY CONTAMINANT	FALSE
Neisseria sicca	636	0.00112461	10	Bacteria		Aerobic	TRUE	NOT LIKELY CONTAMINANT	FALSE
Streptococcus oralis	591	0.00157445	14	Bacteria	oral	Facultative anaerobe	TRUE	POTENTIALLY PATHOGENIC OR COMMENSAL	TRUE
Streptococcus oralis	591	0.00157445	14	Bacteria	gut	Facultative anaerobe	TRUE	POTENTIALLY PATHOGENIC OR COMMENSAL	TRUE
Rothia kristinae	588	0.000224921	2	Bacteria		Aerobic	TRUE	NOT LIKELY CONTAMINANT	FALSE
Bifidobacterium breve	577	0.00382366	34	Bacteria	gut	Obligate anaerobe	TRUE	NOT LIKELY CONTAMINANT	FALSE
Bifidobacterium breve	577	0.00382366	34	Bacteria	oral	Obligate anaerobe	TRUE	NOT LIKELY CONTAMINANT	FALSE
Bifidobacterium breve	577	0.00382366	34	Bacteria	genitourinary tract	Obligate anaerobe	TRUE	NOT LIKELY CONTAMINANT	FALSE
Paracoccus haeundaensis	571	0.000224921	2	Bacteria		Aerobic	FALSE	LIKELY CONTAMINANT	FALSE
Lautropia mirabilis	535	0.00112461	10	Bacteria	oral	Facultative anaerobe	TRUE	NOT LIKELY CONTAMINANT	FALSE
Lautropia mirabilis	535	0.00112461	10	Bacteria	gut	Facultative anaerobe	TRUE	NOT LIKELY CONTAMINANT	FALSE
Comamonas aquatica	518	0.00157445	14	Bacteria		Aerobic	TRUE	MIXED EVIDENCE	TRUE
Deinococcus wulumuqiensis	516	0.000562303	5	Bacteria		Aerobic	FALSE	LIKELY CONTAMINANT	FALSE
Torque teno virus 6	496	0.000224921	2	Viruses	blood	Obligate intracellular	TRUE	NOT LIKELY CONTAMINANT	FALSE
Streptococcus sp. oral taxon 061	492	0.00134953	12	Bacteria		Facultative anaerobe	TRUE	POTENTIALLY PATHOGENIC OR COMMENSAL	FALSE
Corynebacterium sp. zg-917	483	0.000337382	3	Bacteria		Aerobic	FALSE	POTENTIALLY PATHOGENIC OR COMMENSAL	FALSE
Skermanella pratensis	471	0.000224921	2	Bacteria		Aerobic	FALSE	NOT LIKELY CONTAMINANT	FALSE
Propionibacterium sp. oral taxon 193	464	0.00438597	39	Bacteria		Obligate anaerobe	TRUE	MIXED EVIDENCE	FALSE
Rothia aeria	461	0.00123707	11	Bacteria	oral	Aerobic	TRUE	NOT LIKELY CONTAMINANT	FALSE
Rothia dentocariosa	404	0.000787224	7	Bacteria	oral	Aerobic	TRUE	NOT LIKELY CONTAMINANT	TRUE
Rothia dentocariosa	404	0.000787224	7	Bacteria	gut	Aerobic	TRUE	NOT LIKELY CONTAMINANT	TRUE
Corynebacterium tuberculostearicum	399	0.0031489	28	Bacteria	respiratory tract	Aerobic	TRUE	POTENTIALLY PATHOGENIC OR COMMENSAL	FALSE
Ruminococcus gnavus	388	0.00202429	18	Bacteria	gut	Obligate anaerobe	TRUE	NOT LIKELY CONTAMINANT	FALSE
Ruminococcus gnavus	388	0.00202429	18	Bacteria	genitourinary tract	Obligate anaerobe	TRUE	NOT LIKELY CONTAMINANT	FALSE
Ruminococcus gnavus	388	0.00202429	18	Bacteria	skin	Obligate anaerobe	TRUE	NOT LIKELY CONTAMINANT	FALSE
Vibrio anguillarum	379	0.000337382	3	Bacteria		Facultative anaerobe	FALSE	NOT LIKELY CONTAMINANT	FALSE
Deinococcus gobiensis	378	0.000224921	2	Bacteria		Aerobic	FALSE	LIKELY CONTAMINANT	FALSE
Corynebacterium aurimucosum	344	0.000224921	2	Bacteria		Aerobic	TRUE	POTENTIALLY PATHOGENIC OR COMMENSAL	FALSE
Deinococcus geothermalis	338	0.000224921	2	Bacteria		Aerobic	FALSE	LIKELY CONTAMINANT	FALSE
Phyllobacterium zundukense	336	0.00933423	83	Bacteria		Aerobic	FALSE	LIKELY CONTAMINANT	FALSE
Acidovorax sp. KKS102	336	0.00730994	65	Bacteria		Aerobic	FALSE	LIKELY CONTAMINANT	FALSE
Rickettsia endosymbiont of Bemisia tabaci	334	0.000224921	2	Bacteria		Obligate intracellular	FALSE	NOT LIKELY CONTAMINANT	FALSE
Staphylococcus hominis	330	0.000787224	7	Bacteria	skin	Facultative anaerobe	TRUE	POTENTIALLY PATHOGENIC OR COMMENSAL	TRUE
Corynebacterium ureicelerivorans	330	0.000449843	4	Bacteria		Aerobic	TRUE	POTENTIALLY PATHOGENIC OR COMMENSAL	FALSE
Ruminococcus torques	314	0.00123707	11	Bacteria	gut	Obligate anaerobe	TRUE	NOT LIKELY CONTAMINANT	FALSE
Blautia obeum	314	0.00101215	9	Bacteria	gut	Obligate anaerobe	TRUE	NOT LIKELY CONTAMINANT	FALSE
Staphylococcus capitis	312	0.00123707	11	Bacteria	oral	Facultative anaerobe	TRUE	POTENTIALLY PATHOGENIC OR COMMENSAL	TRUE
Staphylococcus capitis	312	0.00123707	11	Bacteria	skin	Facultative anaerobe	TRUE	POTENTIALLY PATHOGENIC OR COMMENSAL	TRUE
Corynebacterium jeikeium	304	0.00179937	16	Bacteria	gut	Aerobic	TRUE	POTENTIALLY PATHOGENIC OR COMMENSAL	TRUE
Pantoea ananatis	272	0.000562303	5	Bacteria		Facultative anaerobe	TRUE	NOT LIKELY CONTAMINANT	TRUE
Epilithonimonas vandammei	266	0.00202429	18	Bacteria		Aerobic	FALSE	NOT LIKELY CONTAMINANT	FALSE
Acinetobacter sp. FDAARGOS_724	260	0.000674764	6	Bacteria		Aerobic	FALSE	MIXED EVIDENCE	FALSE
Collinsella aerofaciens	259	0.00281152	25	Bacteria	gut	Obligate anaerobe	TRUE	NOT LIKELY CONTAMINANT	TRUE
Collinsella aerofaciens	259	0.00281152	25	Bacteria	skin	Obligate anaerobe	TRUE	NOT LIKELY CONTAMINANT	TRUE
Acinetobacter dispersus	257	0.00213675	19	Bacteria		Aerobic	FALSE	MIXED EVIDENCE	FALSE
Bifidobacterium catenulatum	252	0.000787224	7	Bacteria	gut	Obligate anaerobe	TRUE	NOT LIKELY CONTAMINANT	FALSE
Lactobacillus jensenii	240	0.00191183	17	Bacteria	genitourinary tract	Aerotolerant anaerobe	TRUE	NOT LIKELY CONTAMINANT	FALSE
Anaerostipes hadrus	231	0.00112461	10	Bacteria	gut	Obligate anaerobe	TRUE	NOT LIKELY CONTAMINANT	FALSE
Bifidobacterium adolescentis	222	0.00596041	53	Bacteria	gut	Obligate anaerobe	TRUE	NOT LIKELY CONTAMINANT	FALSE
Parabacteroides distasonis	221	0.000899685	8	Bacteria	gut	Obligate anaerobe	TRUE	NOT LIKELY CONTAMINANT	TRUE
Parabacteroides distasonis	221	0.000899685	8	Bacteria	genitourinary tract	Obligate anaerobe	TRUE	NOT LIKELY CONTAMINANT	TRUE
Parabacteroides distasonis	221	0.000899685	8	Bacteria	skin	Obligate anaerobe	TRUE	NOT LIKELY CONTAMINANT	TRUE
Corynebacterium amycolatum	216	0.000224921	2	Bacteria		Aerobic	TRUE	POTENTIALLY PATHOGENIC OR COMMENSAL	TRUE
Streptococcus sanguinis	208	0.00112461	10	Bacteria	gut	Facultative anaerobe	TRUE	POTENTIALLY PATHOGENIC OR COMMENSAL	TRUE
Streptococcus sanguinis	208	0.00112461	10	Bacteria	oral	Facultative anaerobe	TRUE	POTENTIALLY PATHOGENIC OR COMMENSAL	TRUE
Streptococcus sanguinis	208	0.00112461	10	Bacteria	genitourinary tract	Facultative anaerobe	TRUE	POTENTIALLY PATHOGENIC OR COMMENSAL	TRUE
Acinetobacter schindleri	204	0.00269906	24	Bacteria		Aerobic	TRUE	MIXED EVIDENCE	FALSE
Corynebacterium matruchotii	192	0.000562303	5	Bacteria	gut	Aerobic	TRUE	POTENTIALLY PATHOGENIC OR COMMENSAL	FALSE
Corynebacterium matruchotii	192	0.000562303	5	Bacteria	oral	Aerobic	TRUE	POTENTIALLY PATHOGENIC OR COMMENSAL	FALSE
Deinococcus actinosclerus	190	0.000224921	2	Bacteria		Aerobic	FALSE	LIKELY CONTAMINANT	FALSE
Actinomyces sp. oral taxon 414	188	0.000337382	3	Bacteria		Facultative anaerobe	TRUE	NOT LIKELY CONTAMINANT	FALSE
Coprococcus comes	183	0.00146199	13	Bacteria	gut	Obligate anaerobe	TRUE	NOT LIKELY CONTAMINANT	FALSE
Streptococcus pneumoniae	176	0.00123707	11	Bacteria	oral	Facultative anaerobe	TRUE	POTENTIALLY PATHOGENIC OR COMMENSAL	TRUE
Streptococcus pneumoniae	176	0.00123707	11	Bacteria	respiratory tract	Facultative anaerobe	TRUE	POTENTIALLY PATHOGENIC OR COMMENSAL	TRUE
Streptococcus pneumoniae	176	0.00123707	11	Bacteria	gut	Facultative anaerobe	TRUE	POTENTIALLY PATHOGENIC OR COMMENSAL	TRUE
Staphylococcus warneri	171	0.000449843	4	Bacteria	oral	Facultative anaerobe	TRUE	POTENTIALLY PATHOGENIC OR COMMENSAL	TRUE
Staphylococcus warneri	171	0.000449843	4	Bacteria	skin	Facultative anaerobe	TRUE	POTENTIALLY PATHOGENIC OR COMMENSAL	TRUE
Deinococcus ficus	171	0.000224921	2	Bacteria		Aerobic	FALSE	LIKELY CONTAMINANT	FALSE
Deinococcus swuensis	161	0.000224921	2	Bacteria		Aerobic	FALSE	LIKELY CONTAMINANT	FALSE
Cutibacterium avidum	157	0.000787224	7	Bacteria		Aerotolerant anaerobe	TRUE	NOT LIKELY CONTAMINANT	TRUE
Staphylococcus aureus	150	0.00123707	11	Bacteria	skin	Facultative anaerobe	TRUE	POTENTIALLY PATHOGENIC OR COMMENSAL	TRUE
Staphylococcus aureus	150	0.00123707	11	Bacteria	gut	Facultative anaerobe	TRUE	POTENTIALLY PATHOGENIC OR COMMENSAL	TRUE
Staphylococcus aureus	150	0.00123707	11	Bacteria	respiratory tract	Facultative anaerobe	TRUE	POTENTIALLY PATHOGENIC OR COMMENSAL	TRUE
Staphylococcus aureus	150	0.00123707	11	Bacteria	oral	Facultative anaerobe	TRUE	POTENTIALLY PATHOGENIC OR COMMENSAL	TRUE
Clostridium innocuum	148	0.000899685	8	Bacteria	gut	Obligate anaerobe	TRUE	NOT LIKELY CONTAMINANT	TRUE
Dermacoccus nishinomiyaensis	148	0.000224921	2	Bacteria		Aerobic	TRUE	NOT LIKELY CONTAMINANT	FALSE
Streptococcus sp. oral taxon 431	147	0.000562303	5	Bacteria		Facultative anaerobe	TRUE	POTENTIALLY PATHOGENIC OR COMMENSAL	FALSE
Anaerobutyricum hallii	142	0.000674764	6	Bacteria		Obligate anaerobe	TRUE	NOT LIKELY CONTAMINANT	FALSE
Gemella haemolysans	128	0.000562303	5	Bacteria	oral	Facultative anaerobe	TRUE	NOT LIKELY CONTAMINANT	TRUE
Gemella haemolysans	128	0.000562303	5	Bacteria	gut	Facultative anaerobe	TRUE	NOT LIKELY CONTAMINANT	TRUE
Megasphaera elsdenii	124	0.000562303	5	Bacteria	gut	Obligate anaerobe	TRUE	NOT LIKELY CONTAMINANT	FALSE
Megasphaera elsdenii	124	0.000562303	5	Bacteria	genitourinary tract	Obligate anaerobe	TRUE	NOT LIKELY CONTAMINANT	FALSE
Limosilactobacillus reuteri	124	0.000224921	2	Bacteria		Obligate anaerobe	TRUE	NOT LIKELY CONTAMINANT	FALSE
Corynebacterium genitalium	120	0.000337382	3	Bacteria		Aerobic	TRUE	POTENTIALLY PATHOGENIC OR COMMENSAL	FALSE
Roseomonas sp. FDAARGOS_362	118	0.000449843	4	Bacteria		Aerobic	FALSE	POTENTIALLY PATHOGENIC OR COMMENSAL	FALSE
Pseudonocardia autotrophica	118	0.000337382	3	Bacteria		Aerobic	TRUE	NOT LIKELY CONTAMINANT	FALSE
Porphyromonas gingivalis	107	0.000562303	5	Bacteria	oral	Obligate anaerobe	TRUE	NOT LIKELY CONTAMINANT	TRUE
Porphyromonas gingivalis	107	0.000562303	5	Bacteria	gut	Obligate anaerobe	TRUE	NOT LIKELY CONTAMINANT	TRUE
Porphyromonas gingivalis	107	0.000562303	5	Bacteria	genitourinary tract	Obligate anaerobe	TRUE	NOT LIKELY CONTAMINANT	TRUE
Bifidobacterium pseudocatenulatum	104	0.000449843	4	Bacteria	oral	Obligate anaerobe	TRUE	NOT LIKELY CONTAMINANT	FALSE
Bifidobacterium pseudocatenulatum	104	0.000449843	4	Bacteria	gut	Obligate anaerobe	TRUE	NOT LIKELY CONTAMINANT	FALSE
Blautia sp. SC05B48	101	0.00134953	12	Bacteria		Obligate anaerobe	FALSE	NOT LIKELY CONTAMINANT	FALSE
Acidovorax sp. JMULE5	101	0.000562303	5	Bacteria		Aerobic	FALSE	LIKELY CONTAMINANT	FALSE

## Sheet: Supplementary Table 3
Species	Phenotype	Mann-Whitney U statistic	Cohort	p-value	Adjusted p-value (Benjamini-Hochberg)
Cutibacterium acnes	Ancestry		MEC	0.000396482	0.0255731
Human mastadenovirus C	Age	179196	MEC	1.39741e-07	3.60531e-05
Human mastadenovirus C	Triglycerides	164767	MEC	0.000571207	0.0294743
Cutibacterium acnes	Ancestry		SEED	7.30644e-06	0.00094253
Moraxella osloensis	Ancestry		SEED	6.98265e-05	0.00600508

## Sheet: Supplementary Table 4
Cohort Name	Derived Phenotype	Odds Ratio	p-value	Adjusted p-value (Benjamini-Hochberg)
MEC	is_obese	0.756167	0.100833	0.705719
HELIOS	is_obese	1.43442	0.109934	0.705719
SEED	is_obese	1.3471	0.340707	0.705719
PRISM	is_obese	2.50391	0.220445	0.705719
TTSH	is_obese	0.835408	0.662484	0.801954
MEC	is_old	0.781501	0.324792	0.705719
HELIOS	is_old	1.01377	0.926463	0.926463
SEED	is_old	0.578858	0.1097	0.705719
PRISM	is_old	0	0.38532	0.705719
MEC	is_hbp	0.880354	0.369491	0.705719
HELIOS	is_hbp	0.788264	0.208808	0.705719
SEED	is_hbp	0.782936	0.402308	0.705719
PRISM	is_hbp	0.647157	0.768832	0.803779
TTSH	is_hbp	1.08173	0.737047	0.803779
MEC	is_tg	1.07195	0.712377	0.803779
HELIOS	is_tg	1.40479	0.186416	0.705719
SEED	is_tg	1.14418	0.488304	0.705719
TTSH	is_tg	1.38108	0.490935	0.705719
MEC	is_hc	0.890576	0.464186	0.705719
HELIOS	is_hc	0.867083	0.563144	0.719572
SEED	is_hc	1.13171	0.549511	0.719572
PRISM	is_hc	1.88281	0.348785	0.705719
TTSH	is_hc	0.713622	0.195304	0.705719

## Sheet: Supplementary Table 5
Species	Prevalence (%)
Sphingomonas melonis	51.9906
Bradyrhizobium sp. PSBB068	51.9681
Methylobacterium currus	51.5744
Bradyrhizobium sp. SK17	48.4143
Sphingomonas paucimobilis	48.0544
Rhodopseudomonas palustris	47.4584
Sphingomonas sp. FARSPH	46.0751
Bradyrhizobium diazoefficiens	45.3441
Sphingomonas sp. LM7	44.5457
Bradyrhizobium betae	44.287
Sphingomonas sp. Cra20	43.9271
Bradyrhizobium erythrophlei	43.8709
Sphingomonas hengshuiensis	42.6788
Pseudomonas aeruginosa	42.5551
Sphingomonas koreensis	40.2834
Sphingobium yanoikuyae	39.8448
Bradyrhizobium sp. BTAi1	39.4624
Brevundimonas sp. SGAir0440	37.5619
Sphingomonas alpina	37.5169
Brevundimonas sp. CS1	37.247
Bradyrhizobium sp. CCBAU 51753	36.8309
Methylobacterium aquaticum	36.6847
Bradyrhizobium sp. CCBAU 53421	35.3126
Sphingomonas sp. CL5.1	34.874
Sphingomonas sp. AAP5	34.5929
Methylobacterium brachiatum	34.4354
Afipia carboxidovorans	34.368
Bradyrhizobium lablabi	34.0081
Tardiphaga robiniae	33.9519
Brevundimonas sp. GW460-12-10-14-LB2	33.8507
Sphingomonas sp. XS-10	33.8282
Bradyrhizobium canariense	33.7832
Bradyrhizobium sp. 6(2017)	33.3896
Bradyrhizobium sp. CCBAU 051011	33.2996
Bradyrhizobium icense	33.2659
Brevundimonas sp. 'scallop'	32.6923
Novosphingobium sp. ABRDHK2	32.3437
Sphingomonas sp. LK11	32.2762
Bradyrhizobium paxllaeri	32.1413
Sphingomonas taxi	32.0175
Cutibacterium acnes	31.6014
Sphingomonas sanxanigenens	31.3765
Rhizobium oryzihabitans	30.8704
Bradyrhizobium sp. ORS 285	30.8592
Bradyrhizobium genosp. L	30.8142
Sphingomonas panacis	30.7355
Methylorubrum extorquens	30.5893
Sphingomonas sp. AP4-R1	30.4993
Sphingomonas sp. DH-S5	30.4768
Methylorubrum populi	30.3644
Sphingosinithalassobacter sp. CS137	30.2294
Sphingomonas sp. NBWT7	29.5771
Caulobacter vibrioides	29.4647
Brevundimonas vesicularis	29.206
Sphingomonas panacisoli	29.1498
Sphingomonas sp. HMP6	29.0148
Sphingomonas sp. MM-1	28.6662
Sphingomonas sp. NIC1	28.3176
Sphingomonas insulae	28.2951
Sphingomonas wittichii	28.2726
Bradyrhizobium sp. ORS 278	28.2389
Sphingomonas sp. LMO-1	28.2389
Brevibacterium casei	28.0027
Sphingomonas sp. HMP9	27.7665
Alcaligenes faecalis	27.7215
Sphingobium sp. YG1	27.7215
Sphingosinithalassobacter sp. zrk23	27.5866
Escherichia coli	27.2605
Chelatococcus daeguensis	27.2492
Nitrobacter hamburgensis	27.1817
Ralstonia pickettii	27.1592
Caulobacter mirabilis	26.9456
Caulobacter sp. FWC26	26.8668
Methylobacterium durans	26.7319
Sphingomonas sp. PAMC26645	26.6644
Ralstonia insidiosa	26.417
Acinetobacter johnsonii	26.2146
Methylobacterium sp. 17Sr1-43	26.1134
Bradyrhizobium japonicum	26.0909
Sphingopyxis macrogoltabida	26.0571
Sphingopyxis granuli	25.7647
Alcaligenes sp. SORT26	25.6635
Caulobacter flavus	25.596
Rhodococcus sp. P-2	25.5173
Sphingomonas sp. C33	25.4498
Toxoplasma gondii	25.1574
Bradyrhizobium zhanjiangense	24.6289
Delftia acidovorans	24.5052
Pseudomonas stutzeri	24.4602
Caulobacter soli	24.3252
Fusarium graminearum	24.0441
Herbaspirillum huttiense	24.0441
Caulobacter segnis	23.9541
Methylobacterium sp. WL1	23.8641
Methylobacterium sp. 4-46	23.8529
Bradyrhizobium sp. CCBAU 51765	23.7629
Caulobacter sp. K31	23.7179
Caulobacter rhizosphaerae	23.6392
Bradyrhizobium sp. CCGE-LA001	23.6167
Methylobacterium mesophilicum	23.5493
Bradyrhizobium oligotrophicum	23.3468
Kinneretia sp. DAIF2	23.2119
Methylobacterium phyllosphaerae	23.1107
Sphingobium cloacae	22.942
Pseudomonas putida	22.852
Sphingobium sp. CAP-1	22.7508
Bradyrhizobium symbiodeficiens	22.6721
Sphingomonas sp. KC8	22.5484
Sphingopyxis lindanitolerans	22.5259
Sphingobium sp. MI1205	22.5146
Sphingomonas sp. C8-2	22.4471
Bradyrhizobium sp. CCBAU 53338	22.3684
Rhizorhabdus dicambivorans	22.3684
Sphingobium sp. SYK-6	22.1885
Sphingopyxis fribergensis	22.1435
Sphingosinicella sp. BN140058	22.0873
Variovorax paradoxus	21.9748
Sphingobium baderi	21.9636
Caulobacter henricii	21.8623
Sphingomonas sp. MK52	21.8174
Sphingopyxis sp. PAMC25046	21.6599
Sphingobium amiense	21.57
Sphingopyxis sp. 113P3	21.4013
Bradyrhizobium cosmicum	21.3563
Sphingobium sp. TKS	21.2663
Bradyrhizobium sp. CCBAU 53340	21.1763
Sphingobium sp. RAC03	21.1763
Novosphingobium sp. P6W	20.8052
Bosea sp. Tri-49	20.794
Methylobacterium sp. 17Sr1-1	20.7827
Pseudomonas sihuiensis	20.6815
Methylobacterium nodulans	20.5353
Novosphingobium resinovorum	20.2879
Sphingobium sp. KCTC 72723	20.2654
Bradyrhizobium guangdongense	20.2429
Pseudomonas fluorescens	20.063
Sphingomonas sp. IC081	20.0517
Methylobacterium terrae	19.973
Sphingopyxis sp. FD7	19.9055
Bradyrhizobium sp. 1(2017)	19.6356
Sphingobium hydrophobicum	19.5682
Methylobacterium indicum	19.4444
Sphingobium sp. Cam5-1	19.2308
Bradyrhizobium genosp. B	18.9946
Klebsiella pneumoniae	18.9496
Delftia tsuruhatensis	18.9159
Bradyrhizobium guangzhouense	18.5223
Sphingobium sp. PAMC28499	18.4885
Altererythrobacter sp. B11	18.4323
Bradyrhizobium sp. CCBAU 53351	18.3986
Bradyrhizobium vignae	18.2749
Bradyrhizobium arachidis	18.2299
Pseudomonas mendocina	18.2299
Allosphingosinicella indica	18.1624
Methylobacterium radiotolerans	18.1287
Sphingobium herbicidovorans	17.9825
Sphingopyxis sp. QXT-31	17.7126
Sphingobium sp. SCG-1	17.7013
Sphingopyxis sp. OPL5	17.6676
Stenotrophomonas maltophilia	17.4989
Mitsuaria sp. 7	17.4089
Afipia sp. GAS231	17.0603
Microbacterium testaceum	17.0153
Pseudomonas alcaliphila	16.8241
Agrobacterium tumefaciens	16.7004
Microbacterium sp. BH-3-3-3	16.5879
Bradyrhizobium sp.	16.5205
Sphingomonas ginsengisoli An et al. 2013	16.2731
Bosea sp. ANAM02	16.0819
Ralstonia solanacearum	16.0819
Phreatobacter cathodiphilus	16.0256
Bradyrhizobium guangxiense	16.0144
Achromobacter xylosoxidans	15.9132
Brevundimonas sp. LVF1	15.9019
Bosea sp. AS-1	15.857
Moraxella osloensis	15.8232
Bosea sp. RAC05	15.4184
Novosphingobium pentaromativorans	15.3284
Microbacterium sp. PM5	15.3059
Nitrobacter winogradskyi	15.1709
Pseudomonas sp. LPH1	15.0585
Pseudomonas sp. phDV1	14.8111
Sphingobium sp. RSMS	14.8111
Methylobacterium sp. C1	14.6986
Pseudomonas oleovorans	14.6874
Pseudomonas sediminis	14.6649
Methylobacterium sp. AMS5	14.6536
Microbacterium oxydans	14.3162
Pseudomonas toyotomiensis	14.1813
Microbacterium hominis	14.1026
Ralstonia mannitolilytica	14.0463
Sphingopyxis terrae	13.9901
Pseudomonas sp. B11D7D	13.9789
Methylobacterium sp. XJLW	13.9676
Bradyrhizobium sp. LCT2	13.8102
Pseudomonas alcaligenes	13.7764
Rhizobium leguminosarum	13.709
Pseudomonas chlororaphis	13.6302
Bordetella genomosp. 13	13.5065
Sphingobium sp. EP60837	13.3153
Pseudomonas nitroreducens	13.2366
Pseudomonas sp. MSPm1	13.2254
Pseudomonas sp. TUM18999	13.0904
Paraburkholderia fungorum	12.9892
Pseudorhodoplanes sinuspersici	12.9442
Pseudomonas sp. S1-A32-2	12.7755
Brevundimonas naejangsanensis	12.6068
Pseudomonas balearica	12.5506
Pseudomonas otitidis	12.5056
Pseudomonas fulva	12.4944
Pseudomonas sp. K2W31S-8	12.4944
Mesorhizobium sp. L-2-11	12.4381
Pseudomonas furukawaii	12.4381
Paucibacter sp. KCTC 42545	12.4157
Pseudomonas sp. LPB0260	12.4044
Pseudomonas khazarica	12.3482
Pseudomonas sp. CC6-YY-74	12.2807
Methylobacterium sp. DM1	12.2695
Microbacterium chocolatum	12.1345
Bradyrhizobium amphicarpaeae	11.9996
Pseudomonas tolaasii	11.9658
Roseateles depolymerans	11.9658
Pseudomonas resinovorans	11.9321
Phyllobacterium sp. 628	11.9208
Rhodococcus qingshengii	11.8421
Sphingomonas sp. sand1-3	11.7184
Tardibacter chloracetimidivorans	11.6622
Rhodococcus sp. NJ-530	11.5047
Phenylobacterium zucineum	11.426
Rubrivivax gelatinosus	11.3698
Thauera aromatica	11.3585
Pseudomonas sp. ABC1	11.3023
Pseudomonas sp. TCU-HL1	11.3023
Pseudolabrys sp. FHR47	11.2798
Rhodoplanes sp. Z2-YC6860	11.2686
Staphylococcus epidermidis	10.9537
Bosea vaviloviae	10.8862
Leishmania braziliensis	10.8412
Pseudolabrys taiwanensis	10.8412
Sphingomonas sp. HDW15C	10.785
Mesorhizobium sp. Pch-S	10.74
Variibacter gotjawalensis	10.7175
Cupriavidus taiwanensis	10.65
Sphingopyxis alaskensis	10.4926
Ochrobactrum sp. LM19	10.4026
Schlegelella thermodepolymerans	10.3914
Rhizobacter sp. AJA081-3	10.2677
Alcaligenes aquatilis	10.2002
Rhodococcus erythropolis	10.1664
Sphingobium chungbukense	10.1664
Microbacterium sp. 10M-3C3	10.1439
Microvirga ossetica	10.1439
Micrococcus luteus	9.73909
Paracoccus sp. Arc7-R13	9.69411
Ramlibacter tataouinensis	9.44669
Burkholderia contaminans	9.37922
Microvirga sp. VF16	9.23302
Phreatobacter stygius	9.23302
Leptothrix cholodnii	9.22177
Phyllobacterium zundukense	9.06433
Acidovorax sp. KKS102	9.05308
Inhella inkyongensis	8.95187
Cupriavidus basilensis	8.92937
Xanthobacter sp. YN2	8.92937
Bradyrhizobium sp. WSM471	8.83941
Rhizobacter gummiphilus	8.67072
Brevundimonas mediterranea	8.62573
Lysobacter enzymogenes	8.41206
Achromobacter deleyi	8.36707
Syntrophotalea carbinolica	8.35583
Microvirga thermotolerans	8.34458
Delftia lacustris	8.32209
Methylobacterium oryzae	8.26586
Methylorubrum zatmanii	8.25461
Sphingomonas sp. HDW15B	8.24336
Microbacterium sp. Nx66	8.11966
Rhodoferax sp. BAB1	8.02969
Microbacterium sp. Y-01	7.96221
Alicycliphilus denitrificans	7.89474
Sphingomonas rhizophila	7.79352
Burkholderia sp. YI23	7.74854
Microbacterium lemovicicum	7.73729
Microbacterium oleivorans	7.5686
Aquabacterium olei	7.43365
Bosea sp. F3-2	7.43365
Microcella alkaliphila	7.37742
Pseudomonas sp. DY-1	7.36617
Croceicoccus marinus	7.34368
Cupriavidus necator	7.24247
Microvirga sp. 17 mud 1-3	7.24247
Bradyrhizobium ottawaense	7.21997
Paraburkholderia aromaticivorans	7.21997
Pseudomonas knackmussii	7.19748
Microbacterium sp. RG1	7.1525
Paraburkholderia phytofirmans	7.14125
Microbacterium sp. 4R-513	7.13
Microbacterium foliorum	7.06253
Cupriavidus metallidurans	7.05128
Sphingomonas lutea	6.99505
Sphaerotilus natans	6.98381
Pseudomonas lalkuanensis	6.88259
Microbacterium aurum	6.83761
Microbacterium sp. WY121	6.75888
Burkholderia multivorans	6.69141
Microbacterium sp. NY27	6.62393
Starkeya sp. ORNL1	6.5677
Bosea sp. PAMC 26642	6.55646
Paracoccus liaowanqingii	6.55646
Sphingosinicella sp. UDD2	6.55646
Paraburkholderia sp. 7MH5	6.53396
Sorangium cellulosum	6.52272
Brevundimonas sp. LVF2	6.48898
Burkholderia cenocepacia	6.43275
Comamonas thiooxydans	6.34278
Microbacterium sp. ABRD_28	6.32029
Microbacterium sp. LKL04	6.25281
Microbacterium wangchenii	6.24157
Microbacterium sp. No. 7	6.16284
Klebsiella grimontii	6.1291
Paraburkholderia tropica	5.96041
Pannonibacter phragmitetus	5.94917
Microbacterium pygmaeum	5.93792
Halomonas sp. THAF5a	5.88169
Clostridium botulinum	5.79172
Malassezia restricta	5.74674
Pseudomonas oryzae	5.74674
Streptomyces sp. CMB-StM0423	5.74674
Variovorax sp. HW608	5.74674
Leishmania panamensis	5.73549
Achromobacter spanius	5.72425
Microbacterium lushaniae	5.713
Achromobacter denitrificans	5.70175
Sphingobium japonicum	5.70175
Microbacterium sp. A18JL200	5.69051
Cupriavidus pauculus	5.63428
Sphingobium chlorophenolicum	5.5668
Paraburkholderia acidiphila	5.54431
Microbacterium caowuchunii	5.52182
Sinorhizobium fredii	5.49933
Comamonas testosteroni	5.37562
Paracoccus sp. AK26	5.37562
Sphingomonas sediminicola	5.31939
Burkholderia gladioli	5.28565
Paraburkholderia acidisoli	5.2744
Hydrogenophaga crassostreae	5.17319
Microbacterium sp. JZ31	5.1507
Mesorhizobium sp. 8	5.11696
Labrys sp. KNU-23	5.04948
Candidatus Nitrosocosmicus franklandus	5.0045
Chelatococcus sp. CO-6	4.97076
Brevundimonas sp. LM2	4.93702
Burkholderia sp. DHOD12	4.8583
Massilia oculi	4.8583
Acidovorax avenae	4.81332
Aeromonas sp. ASNIH3	4.80207
Brucella anthropi	4.77958
Achromobacter sp. MFA1 R4	4.75709
Burkholderia pseudomallei	4.74584
Xanthomonas euvesicatoria	4.72335
Azorhizobium caulinodans	4.70085
Microbacterium sp. YJN-G	4.68961
Human mastadenovirus C	4.63338
Achromobacter sp. AONIH1	4.62213
Brevundimonas sp. DS20	4.59964
Propionibacterium sp. oral taxon 193	4.55466
Sphingobium barthaii	4.55466
Corynebacterium kefirresidentii	4.54341
Acidovorax sp. JMULE5	4.50967
Microbacterium sediminis	4.49843
Sinorhizobium meliloti	4.47593
Cupriavidus oxalaticus	4.45344
Phreatobacter sp. NMCR1094	4.4422
Mesorhizobium loti	4.40846
Corynebacterium tuberculostearicum	4.38596
Microbacterium sp. XT11	4.37472
Paraburkholderia xenovorans	4.37472
Sphingobium fuliginis	4.34098
Starkeya novella	4.34098
Clavibacter michiganensis	4.32973
Massilia putida	4.30724
Achromobacter insolitus	4.22852
Microbacterium schleiferi	4.21727
Paracoccus yeei	4.21727
Gordonia terrae	4.20603
Agrobacterium vitis	4.17229
Mesorhizobium sp. DCY119	4.1498
Acidovorax monticola	4.13855
Microbacterium oryzae	4.13855
Hyphomicrobium denitrificans	4.11606
Microbacterium sp. A18JL241	4.07108
Achromobacter sp. B7	4.05983
Mycolicibacterium aubagnense	4.05983
Cereibacter sphaeroides	4.04858
Acinetobacter baumannii	4.03734
Acidovorax carolinensis	3.99235
Sphingomonas sp.	3.96986
Achromobacter pestifer	3.95861
Gordonia sp. JH63	3.95861
Staphylococcus haemolyticus	3.95861
Microbacterium sp. CBA3102	3.94737
Mesorhizobium sp. M1B.F.Ca.ET.045.04.1.1	3.91363
Aquabacter sp. L1I39	3.89114
Hydrogenophaga sp. BA0156	3.89114
Mesorhizobium sp. INR15	3.87989
Parasphingopyxis algicola	3.86865
Bradyrhizobium elkanii	3.8574
Paracoccus sanguinis	3.8574
Burkholderia cepacia	3.83491
Ancylobacter sp. TS-1	3.78992
Ensifer adhaerens	3.78992
Plasmodium malariae	3.76743
Blastochloris viridis	3.74494
Massilia sp. LPB0304	3.74494
Rhizobium tropici	3.73369
Bacillus cereus	3.7112
Staphylococcus aureus	3.7112
Rubrobacter xylanophilus	3.69996
Mesorhizobium sp. N3	3.63248
Paraburkholderia phymatum	3.63248
Deinococcus sp. NW-56	3.62123
Acidovorax sp. 1608163	3.60999
Paraburkholderia dokdonella	3.59874
Novosphingobium aromaticivorans	3.58749
Microbacterium protaetiae	3.565
Rhizobium sp. 11515TR	3.565
Babesia bigemina	3.53126
Paraburkholderia caffeinilytica	3.53126
Mesorhizobium sp. M1E.F.Ca.ET.045.02.1.1	3.52002
Comamonas aquatica	3.50877
Microbacterium esteraromaticum	3.50877
Rhodoferax koreense	3.50877
Sphingosinicella microcystinivorans	3.50877
Aminobacter sp. MSH1	3.48628
Rhizobium etli	3.47503
Paraburkholderia megapolitana	3.46379
Microbacterium sp. Se63.02b	3.4413
Shinella sp. HZN7	3.4413
Mesorhizobium sp. M1D.F.Ca.ET.043.01.1.1	3.43005
Stappia indica	3.43005
Sulfuritalea hydrogenivorans	3.43005
Mycobacterium tuberculosis	3.39631
Paraburkholderia sp. SOS3	3.39631
Paraburkholderia atlantica	3.38507
Rhodococcus sp. YL-1	3.38507
Cupriavidus pinatubonensis	3.37382
Variovorax sp. WDL1	3.36257
Paracoccus sp. MC1862	3.35133
Burkholderia lata	3.2951
Brevundimonas sp. M20	3.25011
Methylocystis heyeri	3.25011
Methylosinus trichosporium	3.23887
Sphingopyxis sp. EG6	3.23887
Paraburkholderia caribensis	3.22762
Microbacterium sp. TPU 3598	3.20513
Sinorhizobium sp. RAC02	3.18264
Novosphingobium sp. PP1Y	3.17139
Cupriavidus sp. USMAA2-4	3.16014
Methylibium petroleiphilum	3.1489
Microbacterium sp. 1S1	3.12641
Paraburkholderia ginsengisoli	3.10391
Kaistia sp. 32K	3.09267
Lactobacillus iners	3.05893
Mesorhizobium terrae	3.04768
Staphylococcus hominis	3.02519
Acinetobacter junii	3.01395
Sphingomonas lacunae	3.01395
Leifsonia xyli	3.0027
Lichenihabitans psoromatis	2.98021
Mesorhizobium sp. J8	2.98021
Rhodoferax sediminis	2.96896
Brevundimonas sp. MF30-B	2.95771
Burkholderia ubonensis	2.95771
Acinetobacter schindleri	2.94647
Paraburkholderia terricola	2.94647
Gardnerella vaginalis	2.92398
Mesorhizobium sp. M7D.F.Ca.US.005.01.1.1	2.91273
Rhizobium jaguaris	2.90148
Massilia sp. WG5	2.87899
Blastochloris tepida	2.86775
Brevundimonas diminuta	2.84525
Nitrospirillum amazonense	2.83401
Staphylococcus capitis	2.82276
Variovorax sp. PAMC26660	2.81152
Sphingomonas xanthus	2.80027
Bradyrhizobium sp. TM102	2.78902
Paraburkholderia caledonica	2.78902
Polaromonas sp. JS666	2.75529
Neorhizobium galegae	2.74404
Leifsonia shinshuensis	2.72155
Hydrogenophaga sp. YM1	2.69906
Ancylobacter pratisalsi	2.68781
Brucella pituitosa	2.66532
Pandoraea pnomenusa	2.66532
Mesorhizobium australicum	2.65407
Acinetobacter bereziniae	2.63158
Mycobacterium kansasii	2.63158
Paraburkholderia phenoliruptrix	2.63158
Tsukamurella tyrosinosolvens	2.62033
Aureimonas sp. AU20	2.60909
Devosia sp. A16	2.60909
Xylophilus rhododendri	2.59784
Paraburkholderia sprentiae	2.58659
Methylocystis parvus	2.57535
Microbacterium hydrocarbonoxydans	2.57535
Acidovorax sp. RAC01	2.5641
Streptococcus mitis	2.5641
Kytococcus sedentarius	2.55286
Lactobacillus crispatus	2.55286
Burkholderia stabilis	2.51912
Mesorhizobium sp. M4B.F.Ca.ET.058.02.1.1	2.51912
Sporisorium graminicola	2.51912
Mesorhizobium sp. M3A.F.Ca.ET.080.04.2.1	2.50787
Stella humosa	2.50787
Staphylococcus cohnii	2.49663
Azospirillum brasilense	2.48538
Methylibium sp. Pch-M	2.48538
Hydrogenophaga sp. PBC	2.46289
Mesorhizobium oceanicum	2.45164
Methylovirgula ligni	2.45164
Chelativorans sp. BNC1	2.42915
Cupriavidus gilardii	2.39541
Mesorhizobium amorphae	2.39541
Mesorhizobium sp. 131-2-1	2.39541
Skermanella sp. TT6	2.39541
Cupriavidus campinensis	2.35043
Janthinobacterium sp. 1_2014MBL_MicDiv	2.33918
Diaphorobacter sp. JS3051	2.32794
Pseudomonas oryzihabitans	2.32794
Mesorhizobium sp. M8A.F.Ca.ET.057.01.1.1	2.31669
Paracoccus zhejiangensis	2.31669
Limosilactobacillus fermentum	2.30544
Methylocystis rosea	2.30544
Novosphingobium sp. THN1	2.30544
Rathayibacter sp. VKM Ac-2759	2.2942
Cloacibacterium normanense	2.28295
Undibacterium sp. YM2	2.28295
Verminephrobacter eiseniae	2.28295
Rhizobium pusense	2.26046
Cutibacterium granulosum	2.24921
Ensifer sp. PDNC004	2.24921
Hydrogenophaga sp. BPS33	2.22672
Epilithonimonas vandammei	2.21547
Burkholderia plantarii	2.20423
Corynebacterium jeikeium	2.20423
Paraburkholderia graminis	2.20423
Rhizobium sp. BG4	2.20423
Bifidobacterium longum	2.15924
Mesorhizobium sp. M1A.F.Ca.IN.022.06.1.1	2.15924
Roseomonas sp. 546	2.15924
Ruminococcus gnavus	2.148
Novosphingobium sp. ES2-1	2.13675
Variovorax sp. RKNM96	2.13675
Faecalibacterium prausnitzii	2.12551
Variovorax sp. PAMC 28711	2.12551
Hartmannibacter diazotrophicus	2.11426
Breoghania sp. L-A4	2.09177
Pseudomonas monteilii	2.09177
Pseudomonas sp. SXM-1	2.09177
Burkholderia anthina	2.08052
Neorhizobium sp. NCHU2750	2.08052
Aspergillus oryzae	2.06928
Porphyrobacter sp. CACIAM 03H1	2.05803
Novosphingobium sp. Gsoil 351	2.04678
Paraburkholderia hospita	2.04678
Haemophilus parainfluenzae	2.03554
Janthinobacterium svalbardensis	2.03554
Hyphomicrobium nitrativorans	2.02429
Qipengyuania flava	2.02429
Aeromonas caviae	2.01305
Novosphingobium sp. KA1	2.0018
Polaromonas naphthalenivorans	2.0018
Acinetobacter tandoii	1.99055
Leishmania major	1.99055
Mesorhizobium sp. NZP2298	1.99055
Phocaeicola vulgatus	1.99055
Rhodococcus phage Sleepyhead	1.99055
Brevundimonas subvibrioides	1.97931
Burkholderia glumae	1.96806
Dictyostelium discoideum	1.96806
Hydrogenophaga sp. RAC07	1.96806
Hypericibacter terrae	1.96806
Leifsonia sp. 21MFCrub1.1	1.96806
Shinella sp. PSBB067	1.96806
Variovorax sp. PAMC28562	1.94557
Mesorhizobium sp. M2A.F.Ca.ET.043.05.1.1	1.93432
Achromobacter ruhlandii	1.92308
Botrytis cinerea	1.92308
Brevundimonas sp. Bb-A	1.92308
Rhizobium rosettiformans	1.92308
Undibacterium sp. KW1	1.92308
Brucella intermedia	1.91183
Duganella sp. GN2-R2	1.91183
Bifidobacterium adolescentis	1.90058
Brevundimonas sp. GRTSA-9	1.90058
Mesorhizobium sp. NZP2077	1.90058
Pseudoxanthomonas suwonensis	1.90058
Enterobacter cloacae	1.88934
Herbiconiux sp. SALV-R1	1.88934
Nitratireductor sp. OM-1	1.88934
Stenotrophomonas rhizophila	1.88934
Buchnera aphidicola	1.87809
Herbaspirillum rubrisubalbicans	1.87809
Asticcacaulis excentricus	1.86685
Porphyrobacter sp. YT40	1.86685
Streptomyces davaonensis	1.86685
Janthinobacterium agaricidamnosum	1.8556
Methylocella tundrae	1.8556
Legionella longbeachae	1.84435
Mesorhizobium huakuii	1.84435
Acinetobacter lwoffii	1.83311
Leishmania mexicana	1.83311
Paraburkholderia sp. Msb3	1.83311
Ferrovibrio terrae	1.82186
Streptomyces venezuelae	1.82186
Herbaspirillum robiniae	1.81062
Leifsonia sp. PS1209	1.81062
Ralstonia pseudosolanacearum	1.81062
Ornithinimicrobium sp. AMA3305	1.79937
Prevotella copri	1.79937
Serratia marcescens	1.79937
Variovorax sp. RA8	1.79937
Acidovorax antarcticus	1.78812
Thauera sp. K11	1.78812
Collimonas arenae	1.77688
Azospirillum thermophilum	1.76563
Collinsella aerofaciens	1.76563
Rhizobium sp. NXC24	1.76563
Fusobacterium nucleatum	1.75439
Hylemonella gracilis	1.75439
Bacteroides fragilis	1.74314
Bradyrhizobium sp. SG09	1.74314
Methylocella silvestris	1.74314
Polymorphum gilvum	1.74314
Sphingomonas sp. HDW15A	1.74314
Ensifer mexicanus	1.72065
Mesorhizobium sp. M2A.F.Ca.ET.046.03.2.1	1.72065
Dermacoccus nishinomiyaensis	1.7094
Microbacterium sp. PAMC 28756	1.7094
Phocaeicola dorei	1.7094
Plasmodium falciparum	1.7094
Plasmodium relictum	1.7094
Rhizobium phaseoli	1.69816
Rhizobium sp. 007	1.69816
Tistrella mobilis	1.69816
Clostridium perfringens	1.68691
Georhizobium profundi	1.68691
Gluconacetobacter diazotrophicus	1.68691
Blattabacterium cuenoti	1.67566
Agrobacterium rhizogenes	1.66442
Melaminivora sp. SC2-9	1.66442
Mesorhizobium sp. NBSH29	1.66442
Plasmodium yoelii	1.66442
Trypanosoma brucei	1.66442
Bordetella hinzii	1.65317
Prevotella intermedia	1.65317
Mesorhizobium sp. M9A.F.Ca.ET.002.03.1.2	1.64193
Paracoccus pantotrophus	1.64193
Pseudomonas sp. NC02	1.64193
Bifidobacterium bifidum	1.63068
Brevundimonas sp. AJA228-03	1.63068
Corynebacterium segmentosum	1.63068
Paraburkholderia sp. PGU16	1.63068
Azospirillum lipoferum	1.61943
Finegoldia magna	1.61943
Hydrogenophaga sp. PBL-H3	1.61943
Martelella endophytica	1.61943
Mesorhizobium japonicum	1.61943
Ornithinimicrobium flavum	1.61943
Paracoccus contaminans	1.61943
Rhizobium pseudoryzae	1.61943
Methylocystis bryophila	1.60819
Roseomonas sp. 1318	1.60819
Streptococcus oralis	1.60819
Ottowia sp. 27C	1.59694
Agromyces sp. LHK192	1.5857
Burkholderia sp. THE68	1.5857
Comamonas serinivorans	1.5857
Dyella caseinilytica	1.5857
Massilia flava	1.5857
Mesorhizobium sp. M7A.F.Ce.TU.012.03.2.1	1.5857
Acidovorax sp. T1	1.5632
Rhizobium rhizoryzae	1.5632
Burkholderia sp. CCGE1003	1.55196
Ottowia oryzae	1.55196
Rhizobium lusitanum	1.55196
Roseomonas mucosa	1.55196
Salmonella enterica	1.55196
Sphingomonas daechungensis	1.55196
Ochrobactrum sp. MT180101	1.54071
Hydrogenophaga pseudoflava	1.52946
Rhizobium sp. ACO-34A	1.51822
Herbaspirillum seropedicae	1.50697
Janthinobacterium tructae	1.50697
Microbacterium endophyticum	1.50697
Burkholderia pyrrocinia	1.49573
Bradyrhizobium sp. 323S2	1.48448
Janthinobacterium sp. LM6	1.48448
Thiomonas sp. X19	1.48448
Citromicrobium sp. JL477	1.47323
Clostridioides difficile	1.47323
Collimonas fungivorans	1.47323
Plasmodium vinckei	1.47323
Rhizobium lentis	1.47323
Roseomonas gilardii	1.47323
Aeromonas hydrophila	1.46199
Comamonas sp. NLF-7-7	1.46199
Kocuria palustris	1.46199
Pseudomonas sp. K-62	1.46199
Acinetobacter ursingii	1.4395
Kocuria rhizophila	1.4395
Plasmodium chabaudi	1.4395
Acinetobacter indicus	1.42825
Acinetobacter haemolyticus	1.417
Neospora caninum	1.417
Plasmodium berghei	1.417
Rhizobium gallicum	1.417
Agrobacterium larrymoorei	1.40576
Burkholderia thailandensis	1.40576
Blautia sp. SC05B48	1.39451
Hoeflea sp. IMCC20628	1.39451
Hypericibacter adhaerens	1.39451
Priestia megaterium	1.39451
Variovorax sp. PBL-H6	1.39451
Paraburkholderia sp. PGU19	1.38327
Sphingomonas sp. YZ-8	1.38327
Staphylococcus xylosus	1.38327
Pseudonocardia dioxanivorans	1.37202
Streptomyces lividans	1.37202
Torque teno virus 18	1.37202
Burkholderia stagnalis	1.36077
Colletotrichum higginsianum	1.36077
Indioceanicola profundi	1.36077
Streptococcus pneumoniae	1.36077
Urbifossiella limnaea	1.36077
Diaphorobacter ruginosibacter	1.34953
Mycoplasma nasistruthionis	1.34953
Novosphingopyxis sp. PB63	1.34953
Prevotella melaninogenica	1.34953
Rothia mucilaginosa	1.34953
Thermothielavioides terrestris	1.34953
Torque teno virus 24	1.34953
Aureimonas sp. LMG 31693	1.33828
Erythrobacter litoralis	1.33828
Neorhizobium sp. SOG26	1.33828
Plasmodium vivax	1.33828
Pulveribacter suum	1.33828
Anaerostipes hadrus	1.32704
Bacillus thuringiensis	1.32704
Bacteroides thetaiotaomicron	1.32704
Bacteroides uniformis	1.32704
Massilia sp. CCM 8941	1.31579
Nordella sp. HKS 07	1.30454
Cupriavidus nantongensis	1.2933
Mesorhizobium opportunistum	1.2933
Mesorhizobium sp. 113-3-3	1.2933
Ochrobactrum quorumnocens	1.2933
Rhizobium sp. ADMK78	1.2933
Azospira restricta	1.28205
Dyella japonica	1.28205
Pandoraea norimbergensis	1.28205
Novosphingobium ginsenosidimutans	1.27081
Paraoceanicella profunda	1.27081
Roseitalea porphyridii	1.27081
Rathayibacter sp. VKM Ac-2760	1.25956
Rhizobium sp. CIAT894	1.25956
Variovorax sp. PBS-H4	1.25956
Mesorhizobium sp. M6A.T.Cr.TU.016.01.1.1	1.24831
Minicystis rosea	1.24831
Torque teno virus 29	1.24831
Herbaspirillum frisingense	1.23707
Methylosinus sp. C49	1.23707
Nitrospira moscoviensis	1.23707
Pseudomonas syringae	1.23707
Thermomonas brevis	1.23707
Aminobacter sp. SR38	1.22582
Janibacter indicus	1.22582
Mesorhizobium erdmanii	1.21457
Rhizobium favelukesii	1.21457
Variovorax boronicumulans	1.21457
Aureimonas populi	1.20333
Archangium violaceum	1.19208
Bifidobacterium breve	1.19208
Cryptococcus neoformans	1.19208
Ensifer sojae	1.19208
Parabacteroides distasonis	1.19208
Candidatus Accumulibacter phosphatis	1.18084
Denitratisoma oestradiolicum	1.18084
Dyella sp. G9	1.18084
Helicobacter pylori	1.18084
Nitratireductor sp. SY7	1.18084
Azospirillum sp. TSH100	1.16959
Drechmeria coniospora	1.16959
Duganella sp. AF9R3	1.16959
Lactococcus cremoris	1.16959
Rhizobium sp. NZLR1	1.16959
Agrobacterium rubi	1.15834
Jiangella alkaliphila	1.15834
Neurospora crassa	1.15834
Pochonia chlamydosporia	1.15834
Rhodoferax sp. AJA081-3	1.15834
Veillonella parvula	1.15834
Bacteroides ovatus	1.1471
Phenylobacterium parvum	1.1471
Burkholderia territorii	1.13585
Denitratisoma sp. DHT3	1.13585
Empedobacter falsenii	1.13585
Rhodococcus sp. 008	1.13585
Sinorhizobium americanum	1.13585
Chryseobacterium shandongense	1.12461
Mycolicibacterium chitae	1.12461
Pyricularia pennisetigena	1.12461
Roseococcus sp. NIBR12	1.12461
Neisseria subflava	1.11336
Sphingobacterium mizutaii	1.11336
Besnoitia besnoiti	1.10211
Mesorhizobium ciceri	1.10211
Neisseria sicca	1.10211
Polaribacter sp. G4M1	1.10211
Pseudomonas psychrotolerans	1.10211
Torque teno virus 13	1.10211
Agrobacterium fabrum	1.09087
Bacteroides eggerthii	1.09087
Corynebacterium ureicelerivorans	1.09087
Dietzia psychralcaliphila	1.09087
Gardnerella leopoldii	1.09087
Massilia sp. NR 4-1	1.09087
Neisseria mucosa	1.09087
Pyricularia grisea	1.09087
Blattabacterium sp. DPU	1.07962
Brevundimonas vancanneytii	1.07962
Lawsonella clevelandensis	1.07962
Torque teno virus 15	1.07962
Torque teno virus 22	1.07962
Undibacterium parvum	1.07962
Caballeronia sp. M1242	1.06838
Enterococcus faecalis	1.06838
Paracoccus jeotgali	1.06838
Torque teno virus 19	1.06838
Acidibrevibacterium fodinaquatile	1.05713
Acinetobacter pittii	1.05713
Azoarcus sp. DD4	1.05713
Massilia umbonata	1.05713
Paraburkholderia terrae	1.05713
Rhodobacter capsulatus	1.05713
Caenibius tardaugens	1.04588
Diaphorobacter sp. HDW4A	1.04588
Plasmodium coatneyi	1.04588
Roseburia intestinalis	1.04588
Sinorhizobium sp. BG8	1.04588
Acidovorax sp. HDW3	1.03464
Burkholderia ambifaria	1.03464
Clostridium beijerinckii	1.03464
Noviherbaspirillum sp. UKPF54	1.03464
Pseudomonas protegens	1.03464
Salipiger profundus	1.03464
Variovorax sp. SRS16	1.03464
Chryseobacterium taklimakanense	1.02339
Lysobacter solisilvae	1.02339
Massilia armeniaca	1.02339
Rhizobium binae	1.02339
Rhodospirillum rubrum	1.02339
Talaromyces rugulosus	1.02339
Acinetobacter dispersus	1.01215
Acinetobacter sp. FDAARGOS_724	1.01215
Ciceribacter thiooxidans	1.01215
Coprococcus comes	1.01215
Massilia violaceinigra	1.01215
Mesorhizobium sp. 113-3-9	1.01215
Ruminococcus torques	1.01215
Sandaracinobacter sp. M6	1.01215
Streptococcus sanguinis	1.01215
Devosia ginsengisoli	1.0009
Mycolicibacterium phocaicum	1.0009
Pseudoxanthomonas mexicana	1.0009
Rhodoferax ferrireducens	1.0009
Bacteroides caccae	0.989654
Croceicoccus naphthovorans	0.989654
Fannyhessea vaginae	0.989654
Fusobacterium pseudoperiodonticum	0.989654
Massilia lutea	0.989654
Ensifer alkalisoli	0.978408
Pelagovum pacificum	0.978408
Clostridium butyricum	0.967161
Nocardioides sp. S5	0.967161
Plasmodium cynomolgi	0.967161
Pseudomonas sp. ACM7	0.967161
Rhodoferax saidenbachensis	0.967161
Rhodovulum sp. P5	0.967161
Serpentinomonas mccroryi	0.967161
Aeromonas veronii	0.955915
Human betaherpesvirus 7	0.955915
Klebsiella aerogenes	0.955915
Klebsiella michiganensis	0.955915
Massilia plicata	0.955915
Niveispirillum cyanobacteriorum	0.955915
Pandoraea sp. XY-2	0.955915
Pseudomonas yamanorum	0.955915
Qipengyuania sediminis	0.955915
Vogesella sp. LIG4	0.955915
Lysobacter capsici	0.944669
Beijerinckia indica	0.933423
Enterobacter roggenkampii	0.933423
Gemella haemolysans	0.933423
Rhizobium daejeonense	0.933423
Rhizobium sp. WL3	0.933423
Rhodomicrobium vannielii	0.933423
Azospirillum thiophilum	0.922177
Corynebacterium kroppenstedtii	0.922177
Corynebacterium resistens	0.922177
Diaphorobacter sp. HDW4B	0.922177
Hydrogenophaga sp. PAMC20947	0.922177
Nocardioides aromaticivorans	0.922177
Pantoea ananatis	0.922177
Rhizobium bangladeshense	0.922177
Tabrizicola piscis	0.922177
Usitatibacter rugosus	0.922177
Hydrogenophaga sp. NH-16	0.910931
Janibacter limosus	0.910931
Paracoccus aminovorans	0.910931
Parvibaculum lavamentivorans	0.910931
Pseudomonas veronii	0.910931
Stappia sp. ES.058	0.910931
Acinetobacter seifertii	0.899685
Acinetobacter variabilis	0.899685
Caballeronia insecticola	0.899685
Hoeflea phototrophica	0.899685
Methyloligella sp. GL2	0.899685
Thauera sp. MZ1T	0.899685
Agrococcus jejuensis	0.888439
Candida albicans	0.888439
Candidatus Filomicrobium marinum	0.888439
Celeribacter indicus	0.888439
Cutibacterium avidum	0.888439
Dechloromonas sp. TW-R-39-2	0.888439
Delftia sp. Cs1-4	0.888439
Dermacoccus sp. PAMC28757	0.888439
Roseovarius indicus	0.888439
Rothia dentocariosa	0.888439
Schaalia odontolytica	0.888439
Simplicispira suum	0.888439
Tetrapisispora blattae	0.888439
Bacteroides xylanisolvens	0.877193
Blastomonas sp. RAC04	0.877193
Blautia obeum	0.877193
Bordetella genomosp. 8	0.877193
Dyella thiooxydans	0.877193
Lysobacter soli	0.877193
Nocardioides sp. JS614	0.877193
Streptococcus sp. oral taxon 061	0.877193
Acinetobacter sp. ACNIH1	0.865947
Acinetobacter towneri	0.865947
Agromyces sp. KACC 19306	0.865947
Brachybacterium saurashtrense	0.865947
Burkholderia seminalis	0.865947
Comamonas koreensis	0.865947
Devosia sp. S02	0.865947
Gordonia polyisoprenivorans	0.865947
Lachnospira eligens	0.865947
Lactococcus lactis	0.865947
Magnetospirillum sp. XM-1	0.865947
Salaquimonas pukyongi	0.865947
Staphylococcus warneri	0.865947
Stenotrophomonas sp. ESTM1D_MKCIP4_1	0.865947
Tsuneonella dongtanensis	0.865947
Acinetobacter guillouiae	0.854701
Brucella pseudogrignonensis	0.854701
Fusarium oxysporum	0.854701
Herbaspirillum sp. meg3	0.854701
Massilia sp. YMA4	0.854701
Mycobacteroides abscessus	0.854701
Mycolicibacterium mucogenicum	0.854701
Pandoraea thiooxydans	0.854701
Paradevosia shaoguanensis	0.854701
Acinetobacter gyllenbergii	0.843455
Actinomyces oris	0.843455
Candida dubliniensis	0.843455
Corynebacterium aurimucosum	0.843455
Cupriavidus sp. ISTL7	0.843455
Hyphomicrobium sp. MC1	0.843455
Paracoccus sp. BM15	0.843455
Paracoccus suum	0.843455
Pseudomonas entomophila	0.843455
Aspergillus fumigatus	0.832209
Burkholderia sp. Bp7605	0.832209
Clostridium innocuum	0.832209
Haliangium ochraceum	0.832209
Nocardioides sp. zg-1228	0.832209
Rothia aeria	0.832209
Sagittula sp. P11	0.832209
Sphingorhabdus lacus	0.832209
Xanthomonas campestris	0.832209
Azoarcus sp. CIB	0.820963
Devosia sp. I507	0.820963
Microterricola viridarii	0.820963
Rhizobium sp. NXC14	0.820963
Streptosporangium sp. 'caverna'	0.820963
Sulfitobacter pseudonitzschiae	0.820963
Agromyces flavus	0.809717
Azospirillum ramasamyi	0.809717
Haematobacter massiliensis	0.809717
Janthinobacterium sp. HH102	0.809717
Naumovozyma dairenensis	0.809717
Paracoccus denitrificans	0.809717
Pseudonocardia sp. CGMCC 4.1532	0.809717
Tetrapisispora phaffii	0.809717
Anaerobutyricum hallii	0.798471
Burkholderia sp. NRF60-BP8	0.798471
Collimonas pratensis	0.798471
Diaphorobacter aerolatus	0.798471
Janibacter melonis	0.798471
Massilia albidiflava	0.798471
Megamonas funiformis	0.798471
Pontivivens sp. MT2928	0.798471
Roseomonas sp. FDAARGOS_362	0.798471
Sandaracinus amylolyticus	0.798471
Archangium gephyra	0.787224
Bordetella genomosp. 9	0.787224
Brevibacterium linens	0.787224
Erythrobacter sp. HKB08	0.787224
Orrella dioscoreae	0.787224
Pyricularia oryzae	0.787224
Altererythrobacter epoxidivorans	0.775978
Azospirillum humicireducens	0.775978
Erythrobacter sp. HL-111	0.775978
Fusarium pseudograminearum	0.775978
Martelella sp. AD-3	0.775978
Plasmodium knowlesi	0.775978
Serpentinomonas raichei	0.775978
Acinetobacter nosocomialis	0.764732
Citrobacter freundii	0.764732
Defluviicoccus vanus	0.764732
Lactobacillus jensenii	0.764732
Lysobacter antibioticus	0.764732
Mesorhizobium sp. 113-1-2	0.764732
Mesorhizobium sp. L-8-3	0.764732
Nocardioides sp. CF8	0.764732
Porphyrobacter sp. HT-58-2	0.764732
Rathayibacter festucae	0.764732
Rhodococcus sp. BH4	0.764732
Skermanella pratensis	0.764732
Thalassiosira pseudonana	0.764732
Torque teno virus 12	0.764732
Aureimonas sp. OT7	0.753486
Bordetella bronchialis	0.753486
Candida orthopsilosis	0.753486
Celeribacter manganoxidans	0.753486
Fusarium venenatum	0.753486
Lautropia mirabilis	0.753486
Lichenicola cladoniae	0.753486
Martelella mediterranea	0.753486
Paracoccus sp. H4-D09	0.753486
Pseudomonas azotoformans	0.753486
Sphingorhabdus sp. M41	0.753486
Acinetobacter radioresistens	0.74224
Coprococcus catus	0.74224
Corynebacterium striatum	0.74224
Janthinobacterium lividum	0.74224
Luteimonas sp. YGD11-2	0.74224
Plasmodium reichenowi	0.74224
Pyruvatibacter mobilis	0.74224
Torque teno virus 10	0.74224
Azoarcus olearius	0.730994
Comamonas piscis	0.730994
Corynebacterium matruchotii	0.730994
Kluyveromyces marxianus	0.730994
Methylocystis sp. SC2	0.730994
Mycobacterium sp. YC-RL4	0.730994
Pararhodospirillum photometricum	0.730994
Plasmodium sp. gorilla clade G2	0.730994
Rhizobium flavum	0.730994
Stenotrophomonas acidaminiphila	0.730994
Thermomonas sp. XSG	0.730994
Ustilago maydis	0.730994
Azoarcus communis	0.719748
Janthinobacterium sp. 17J80-10	0.719748
Rhodoferax antarcticus	0.719748
Saccharomyces eubayanus	0.719748
Tsuneonella flava	0.719748
Bordetella sp. H567	0.708502
Candidatus Erwinia haradaeae	0.708502
Fusarium fujikuroi	0.708502
Human betaherpesvirus 6B	0.708502
Nocardioides sp. S-1144	0.708502
Nocardioides ungokensis	0.708502
Oryzomicrobium terrae	0.708502
Pigmentiphaga sp. H8	0.708502
Rhodobacter sp. CZR27	0.708502
Rhodobacter sp. LPB0142	0.708502
Streptococcus gordonii	0.708502
Variovorax sp. 38R	0.708502
Acinetobacter sp. MYb10	0.697256
Altererythrobacter sp. TH136	0.697256
Bordetella bronchiseptica	0.697256
Brevibacterium sp. CS2	0.697256
Brevirhabdus pacifica	0.697256
Comamonas kerstersii	0.697256
Gemmata obscuriglobus	0.697256
Hydrogenophilus thermoluteolus	0.697256
Oricola thermophila	0.697256
Paracoccus kondratievae	0.697256
Pseudomonas alkylphenolica	0.697256
Rhizobium sp. ZX09	0.697256
Tsuneonella amylolytica	0.697256
Bordetella petrii	0.68601
Chryseobacterium indologenes	0.68601
Corynebacterium sp. zg-917	0.68601
Micrococcus sp. KBS0714	0.68601
Peptoniphilus harei	0.68601
Sphingorhabdus sp. YGSMI21	0.68601
Sulfuritortus calidifontis	0.68601
Altererythrobacter sp. BO-6	0.674764
Bifidobacterium pseudocatenulatum	0.674764
Enterobacter hormaechei	0.674764
Enterococcus faecium	0.674764
Gemmatirosa kalamazoonesis	0.674764
Geodermatophilus obscurus	0.674764
Phaeobacter gallaeciensis	0.674764
Phocaeicola coprophilus	0.674764
Proteus mirabilis	0.674764
Pseudonocardia broussonetiae	0.674764
Rhizobium sp. NLR16a	0.674764
Rhodospirillum centenum	0.674764
Streptococcus sp. oral taxon 431	0.674764
Thermothelomyces thermophilus	0.674764
Aerosticca soli	0.663518
Amycolatopsis sp. YIM 10	0.663518
Azoarcus pumilus	0.663518
Candidatus Planktophila sulfonica	0.663518
Candidatus Thiodictyon syntrophicum	0.663518
Curtobacterium sp. 24E2	0.663518
Methylococcus sp. IM1	0.663518
Mycobacteroides chelonae	0.663518
Stenotrophomonas sp. SAU14A_NAIMI4_5	0.663518
Actinomadura sp. NAK00032	0.652272
Agromyces aureus	0.652272
Corynebacterium simulans	0.652272
Methyloceanibacter sp. wino2	0.652272
Nocardioides euryhalodurans	0.652272
Opitutus sp. GAS368	0.652272
Plasmodium gaboni	0.652272
Rhizobium sp. S41	0.652272
Streptomyces albus	0.652272
Tautonia plasticadhaerens	0.652272
Brachybacterium faecium	0.641026
Burkholderia sp. KK1	0.641026
Diaphorobacter polyhydroxybutyrativorans	0.641026
Frigoriglobus tundricola	0.641026
Mycolicibacterium anyangense	0.641026
Ornithinimicrobium pratense	0.641026
Schizosaccharomyces pombe	0.641026
Acidovorax citrulli	0.62978
Actinoplanes sp. OR16	0.62978
Amycolatopsis sp. FDAARGOS 1241	0.62978
Corallococcus coralloides	0.62978
Friedmanniella luteola	0.62978
Halomonas sp. 1513	0.62978
Mesorhizobium sp. 131-3-5	0.62978
Myxococcus xanthus	0.62978
Niastella koreensis	0.62978
Nocardioides sp. zg-579	0.62978
Polaribacter sp. KT25b	0.62978
Pseudomonas sp. ADAK13	0.62978
Stenotrophomonas sp. LM091	0.62978
Aromatoleum aromaticum	0.618534
Bordetella trematum	0.618534
Devosia sp. G19	0.618534
Human betaherpesvirus 6A	0.618534
Nocardioides humi	0.618534
Panacibacter ginsenosidivorans	0.618534
Pelagibaca abyssi	0.618534
Rhodococcus sp. AQ5-07	0.618534
Rothia kristinae	0.618534
Acidovorax cattleyae	0.607287
Agrobacterium sp. T29	0.607287
Agromyces sp. G127AT	0.607287
Amycolatopsis sp. AA4	0.607287
Bacteroides sp. HF-5287	0.607287
Bifidobacterium catenulatum	0.607287
Janthinobacterium sp. Marseille	0.607287
Labrenzia sp. THAF82	0.607287
Legionella pneumophila	0.607287
Marinovum algicola	0.607287
Niveibacterium sp. HC41	0.607287
Pandoraea fibrosis	0.607287
Pasteurella multocida	0.607287
Pimelobacter simplex	0.607287
Pseudomonas libanensis	0.607287
Pseudomonas synxantha	0.607287
Rhodanobacter denitrificans	0.607287
Rhodobacter blasticus	0.607287
Rubrobacter sp. SCSIO 52915	0.607287
Salinicola tamaricis	0.607287
Sphingobium sp. YBL2	0.607287
Streptomyces sp. TLI_053	0.607287
Thermomonas sp. SY21	0.607287
Xanthomonas citri	0.607287
Zymoseptoria tritici	0.607287
Burkholderia metallica	0.596041
Burkholderia sp. RPE67	0.596041
Cercospora beticola	0.596041
Erythrobacter aureus	0.596041
Lactobacillus gasseri	0.596041
Mycobacterium avium	0.596041
Nakamurella multipartita	0.596041
Nocardia brasiliensis	0.596041
Nocardioides sambongensis	0.596041
Pigmentiphaga aceris	0.596041
Porphyromonas asaccharolytica	0.596041
Qipengyuania seohaensis	0.596041
Streptomyces buecherae	0.596041
Streptomyces griseus	0.596041
Actinoplanes friuliensis	0.584795
Defluviimonas alba	0.584795
Gemmobacter sp. HYN0069	0.584795
Janibacter sp. YB324	0.584795
Labrenzia sp. VG12	0.584795
Limnohabitans sp. 63ED37-2	0.584795
Nocardia terpenica	0.584795
Nocardioides cynanchi	0.584795
Nocardioides sp. MC1495	0.584795
Pandoraea pulmonicola	0.584795
Paracoccus aminophilus	0.584795
Prochlorococcus marinus	0.584795
Rubrobacter sp. SCSIO 52909	0.584795
Saccharomyces cerevisiae	0.584795
Sulfuriferula plumbiphila	0.584795
Thioclava electrotropha	0.584795
Xanthomonas oryzae	0.584795
Altererythrobacter atlanticus	0.573549
Azospirillum baldaniorum	0.573549
Bacillus circulans	0.573549
Blastococcus saxobsidens	0.573549
Campylobacter concisus	0.573549
Frigoribacterium sp. NBH87	0.573549
Fusarium verticillioides	0.573549
Herbaspirillum hiltneri	0.573549
Morganella morganii	0.573549
Mycolicibacterium aurum	0.573549
Nocardioides anomalus	0.573549
Ornithinimicrobium sp. H23M54	0.573549
Saccharomonospora marina	0.573549
Sphingobacterium multivorum	0.573549
Streptomyces griseorubiginosus	0.573549
Torque teno virus 3	0.573549
Alistipes dispar	0.562303
Azoarcus sp. M9-3-2	0.562303
Corynebacterium riegelii	0.562303
Delftia sp. HK171	0.562303
Dialister massiliensis	0.562303
Dyella sp. M7H15-1	0.562303
Flavonifractor plautii	0.562303
Labilithrix luteola	0.562303
Lacticaseibacillus zeae	0.562303
Leishmania donovani	0.562303
Lysobacter sp. TY2-98	0.562303
Pandoraea oxalativorans	0.562303
Pantoea dispersa	0.562303
Parasphingopyxis sp. CP4	0.562303
Pseudomonas graminis	0.562303
Rhodanobacter sp. FDAARGOS 1247	0.562303
Rhodococcus opacus	0.562303
Streptococcus salivarius	0.562303
Streptomyces spectabilis	0.562303
Variovorax sp. PBL-E5	0.562303
Acinetobacter soli	0.551057
Azoarcus sp. KH32C	0.551057
Blastomonas fulva	0.551057
Cedecea neteri	0.551057
Clostridium pasteurianum	0.551057
Cryptosporidium parvum	0.551057
Devosia sp. LEGU1	0.551057
Enterocloster bolteae	0.551057
Modestobacter marinus	0.551057
Nocardioides sp. S-713	0.551057
Planococcus massiliensis	0.551057
Streptomyces rimosus	0.551057
Streptomyces sp. SAT1	0.551057
Tardiphaga sp. vice304	0.551057
Amycolatopsis albispora	0.539811
Conexibacter woesei	0.539811
Curvibacter sp. AEP1-3	0.539811
Dietzia sp. oral taxon 368	0.539811
Limnoglobus roseus	0.539811
Lysobacter arenosi	0.539811
Lysobacter gummosus	0.539811
Methyloversatilis sp. RAC08	0.539811
Nocardioides dokdonensis	0.539811
Nocardioides mesophilus	0.539811
Nonomuraea nitratireducens	0.539811
Nonomuraea sp. ATCC 55076	0.539811
Parabacteroides goldsteinii	0.539811
Saccharothrix syringae	0.539811
Streptomyces seoulensis	0.539811
Sulfurivermis fontis	0.539811
Thauera humireducens	0.539811
Tsukamurella paurometabola	0.539811
Actinomadura verrucosospora	0.528565
Azospirillum sp. TSA2s	0.528565
Dermabacter jinjuensis	0.528565
Komagataeibacter xylinus	0.528565
Leishmania infantum	0.528565
Luteibacter pinisoli	0.528565
Paraburkholderia acidophila	0.528565
Porphyrobacter sp. LM 6	0.528565
Providencia rettgeri	0.528565
Pseudomonas trivialis	0.528565
Pseudonocardia autotrophica	0.528565
Streptomyces dengpaensis	0.528565
Torque teno virus 11	0.528565
Youhaiella tibetensis	0.528565
Acinetobacter venetianus	0.517319
Actinomyces sp. oral taxon 169	0.517319
Actinomyces sp. oral taxon 414	0.517319
Bordetella sp. N	0.517319
Gordonia sp. KTR9	0.517319
Halarcobacter ebronensis	0.517319
Leisingera methylohalidivorans	0.517319
Mycobacterium grossiae	0.517319
Naumovozyma castellii	0.517319
Nocardia cyriacigeorgica	0.517319
Roseicitreum antarcticum	0.517319
Sinorhizobium medicae	0.517319
Staphylococcus saprophyticus	0.517319
Streptococcus cristatus	0.517319
Streptococcus thermophilus	0.517319
Streptomyces niveus	0.517319
Thiomonas intermedia	0.517319
Torque teno virus	0.517319
Xanthomonas translucens	0.517319
Acidovorax ebreus	0.506073
Brenneria goodwinii	0.506073
Curtobacterium pusillum	0.506073
Dechloromonas aromatica	0.506073
Devosia sp. 1566	0.506073
Epidermidibacterium keratini	0.506073
Leisingera aquaemixtae	0.506073
Lelliottia amnigena	0.506073
Mesorhizobium sp. L-8-10	0.506073
Microlunatus sagamiharensis	0.506073
Neisseria elongata	0.506073
Nocardioides seonyuensis	0.506073
Nocardioides sp. HDW12B	0.506073
Paraflavitalea soli	0.506073
Pelagerythrobacter marensis	0.506073
Protaetiibacter intestinalis	0.506073
Pseudomonas denitrificans (nom. rej.)	0.506073
Pseudomonas sp. FDAARGOS_380	0.506073
Rheinheimera sp. LHK132	0.506073
Ureaplasma parvum	0.506073
Aminobacter aminovorans	0.494827
Blautia producta	0.494827
Burkholderia vietnamiensis	0.494827
Catenulispora acidiphila	0.494827
Citricoccus sp. SGAir0253	0.494827
Clostridium sp. DL-VIII	0.494827
Conexibacter sp. SYSU D00693	0.494827
Fusobacterium varium	0.494827
Leptospira interrogans	0.494827
Leptotrichia wadei	0.494827
Lysobacter oculi	0.494827
Mesorhizobium sp. WSM1497	0.494827
Micromonospora sp. WMMA2032	0.494827
Mobiluncus curtisii	0.494827
Nocardioides sp. HDW12A	0.494827
Odoribacter splanchnicus	0.494827
Ottowia sp. oral taxon 894	0.494827
Pandoraea apista	0.494827
Pandoraea vervacti	0.494827
Saccharopolyspora erythraea	0.494827
Streptomyces glomeroaurantiacus	0.494827
Streptomyces sp. NHF165	0.494827
Amycolatopsis sp. Hca4	0.483581
Bacillus mycoides	0.483581
Bacteroides cellulosilyticus	0.483581
Burkholderia oklahomensis	0.483581
Castellaniella defragrans	0.483581
Corynebacterium minutissimum	0.483581
Fusobacterium ulcerans	0.483581
Haemophilus influenzae	0.483581
Luteimonas chenhongjianii	0.483581
Magnetospirillum gryphiswaldense	0.483581
Magnetospirillum magneticum	0.483581
Megasphaera elsdenii	0.483581
Melittangium boletus	0.483581
Mycolicibacterium phlei	0.483581
Paeniclostridium sordellii	0.483581
Prevotella denticola	0.483581
Pseudomonas luteola	0.483581
Pseudomonas sp. 02C 26	0.483581
Pseudomonas sp. PDNC002	0.483581
Rhodococcus fascians	0.483581
Roseibacterium elongatum	0.483581
Ruminococcus bicirculans	0.483581
Ruthenibacterium lactatiformans	0.483581
Streptomyces olivoreticuli	0.483581
Acinetobacter sp. WCHA45	0.472335
Agrococcus sp. SGAir0287	0.472335
Aromatoleum bremense	0.472335
Azoarcus sp. DN11	0.472335
Bordetella flabilis	0.472335
Clostridium kluyveri	0.472335
Corynebacterium sanguinis	0.472335
Janthinobacterium sp. PLB02	0.472335
Labrenzia alexandrii	0.472335
Leclercia adecarboxylata	0.472335
Mammaliicoccus sciuri	0.472335
Methyloceanibacter caenitepidi	0.472335
Mycolicibacterium gilvum	0.472335
Nocardioides sp. 603	0.472335
Phycicoccus sp. HDW14	0.472335
Prevotella jejuni	0.472335
Prevotella sp. oral taxon 299	0.472335
Pseudomonas extremaustralis	0.472335
Pseudomonas fragi	0.472335
Rhizobium indicum	0.472335
Rhodoferax sp. PAMC29310	0.472335
Roseburia hominis	0.472335
Stenotrophomonas sp. 364	0.472335
Streptomyces katrae	0.472335
Streptomyces paludis	0.472335
Torque teno virus 5	0.472335
Bacillus pseudomycoides	0.461089
Bacteroides sp. CBA7301	0.461089
Celeribacter ethanolicus	0.461089
Cellulophaga lytica	0.461089
Enterococcus cecorum	0.461089
Immundisolibacter cernigliae	0.461089
Klebsiella quasipneumoniae	0.461089
Luteitalea pratensis	0.461089
Nocardioides houyundeii	0.461089
Sphingobacterium spiritivorum	0.461089
Sutterella wadsworthensis	0.461089
Torque teno virus 16	0.461089
Xanthomonas fragariae	0.461089
Acidiphilium multivorum	0.449843
Aliarcobacter butzleri	0.449843
Aliarcobacter cryaerophilus	0.449843
Alistipes onderdonkii	0.449843
Aquisphaera giovannonii	0.449843
Brachybacterium ginsengisoli	0.449843
Corynebacterium glucuronolyticum	0.449843
Cryptococcus gattii VGI	0.449843
Diaphorobacter sp. JS3050	0.449843
Dokdonella koreensis	0.449843
Hyphobacterium sp. CCMP332	0.449843
Kazachstania africana	0.449843
Labrenzia sp. PHM005	0.449843
Lentzea guizhouensis	0.449843
Microbacterium sp. SGAir0570	0.449843
Micromonospora krabiensis	0.449843
Micromonospora zamorensis	0.449843
Nocardioides marinisabuli	0.449843
Oceanicola sp. D3	0.449843
Pseudomonas arsenicoxydans	0.449843
Pseudomonas orientalis	0.449843
Pseudomonas sp. ATCC 13867	0.449843
Pseudomonas sp. SCB32	0.449843
Pyxidicoccus sp. SCPEA002	0.449843
Rhodanobacter glycinis	0.449843
Saccharothrix espanaensis	0.449843
Streptococcus pyogenes	0.449843
Streptomyces sp. NA02950	0.449843
Thauera hydrothermalis	0.449843
Torque teno virus 20	0.449843
Usitatibacter palustris	0.449843
Xanthomonas hyacinthi	0.449843
Acidaminococcus intestini	0.438596
Acidovorax sp. JS42	0.438596
Actinomadura sp. WMMA1423	0.438596
Actinomadura sp. WMMB 499	0.438596
Actinomyces sp. oral taxon 171	0.438596
Actinoplanes derwentensis	0.438596
Advenella kashmirensis	0.438596
Akkermansia muciniphila	0.438596
Azospira sp. I09	0.438596
Bacillus subtilis	0.438596
Bacteroides sp. A1C1	0.438596
Corynebacterium singulare	0.438596
Croceicoccus sp. YJ47	0.438596
Debaryomyces hansenii	0.438596
Dickeya zeae	0.438596
Flavobacterium johnsoniae	0.438596
Mannheimia haemolytica	0.438596
Martelella lutilitoris	0.438596
Microlunatus phosphovorus	0.438596
Micromonospora carbonacea	0.438596
Neoasaia chiangmaiensis	0.438596
Phytohabitans flavus	0.438596
Pseudomonas sp. DG56-2	0.438596
Rhizobium acidisoli	0.438596
Rhodovulum sulfidophilum	0.438596
Salinisphaera sp. LB1	0.438596
Sphingopyxis sp. MG	0.438596
Streptomyces chartreusis	0.438596
Streptomyces vietnamensis	0.438596
Terricaulis silvestris	0.438596
Xanthomonas cucurbitae	0.438596
Yarrowia lipolytica	0.438596
Actinomarinicola tropica	0.42735
Actinomyces naeslundii	0.42735
Alistipes shahii	0.42735
Aromatoleum petrolei	0.42735
Bernardetia litoralis	0.42735
Brevibacterium luteolum	0.42735
Burkholderia sp. JP2-270	0.42735
Chromobacterium violaceum	0.42735
Clostridium septicum	0.42735
Corynebacterium diphtheriae	0.42735
Deinococcus wulumuqiensis	0.42735
Gordonia bronchialis	0.42735
Herminiimonas arsenitoxidans	0.42735
Kitasatospora sp. MMS16-BH015	0.42735
Luteimonas granuli	0.42735
Lysobacter sp. H23M41	0.42735
Mameliella alba	0.42735
Mesorhizobium sp. AA22	0.42735
Mesorhizobium sp. M2A.F.Ca.ET.043.02.1.1	0.42735
Micromonospora siamensis	0.42735
Micromonospora sp. WMMC415	0.42735
Mycobacterium gordonae	0.42735
Neobacillus cucumis	0.42735
Pandoraea faecigallinarum	0.42735
Parvimonas micra	0.42735
Pelagibacterium halotolerans	0.42735
Pseudobacter ginsenosidimutans	0.42735
Salipiger pacificus	0.42735
Stigmatella aurantiaca	0.42735
Streptococcus suis	0.42735
Streptomyces sp. SCUT-3	0.42735
Thauera chlorobenzoica	0.42735
Theileria annulata	0.42735
Actinomyces sp. HMT 175	0.416104
Actinoplanes sp. N902-109	0.416104
Actinoplanes teichomyceticus	0.416104
Aeribacillus pallidus	0.416104
Aeromonas salmonicida	0.416104
Aquitalea aquatilis	0.416104
Bifidobacterium thermophilum	0.416104
Brachybacterium sp. SGAir0954	0.416104
Butyricimonas virosa	0.416104
Cardiobacterium hominis	0.416104
Chromobacterium vaccinii	0.416104
Clostridium baratii	0.416104
Devosia sp. D6-9	0.416104
Dietzia lutea	0.416104
Elizabethkingia anophelis	0.416104
Epibacterium mobile	0.416104
Gemella sanguinis	0.416104
Halotalea alkalilenta	0.416104
Kutzneria albida	0.416104
Ligilactobacillus salivarius	0.416104
Pedobacter cryoconitis	0.416104
Phaeobacter piscinae	0.416104
Phycicoccus endophyticus	0.416104
Pseudomonas plecoglossicida	0.416104
Pseudomonas umsongensis	0.416104
Saccharopolyspora coralli	0.416104
Serratia plymuthica	0.416104
Streptomyces globisporus	0.416104
Streptomyces mobaraensis	0.416104
Torque teno virus 27	0.416104
Actinopolymorpha singaporensis	0.404858
Alistipes communis	0.404858
Anaeromyxobacter sp. Fw109-5	0.404858
Arthrobacter sp. NEB 688	0.404858
Azotobacter chroococcum	0.404858
Azotobacter salinestris	0.404858
Burkholderia diffusa	0.404858
Campylobacter pinnipediorum	0.404858
Cellulomonas gilvus	0.404858
Chryseobacterium indoltheticum	0.404858
Corynebacterium amycolatum	0.404858
Corynebacterium imitans	0.404858
Corynebacterium macginleyi	0.404858
Deinococcus actinosclerus	0.404858
Desulfovibrio desulfuricans	0.404858
Flavobacterium columnare	0.404858
Haemophilus haemolyticus	0.404858
Haliscomenobacter hydrossis	0.404858
Lacibacter sp. S13-6-6	0.404858
Lactobacillus helveticus	0.404858
Lactococcus piscium	0.404858
Lysobacter maris	0.404858
Microbacterium paraoxydans	0.404858
Micromonospora sp. 28ISP2-46	0.404858
Mycolicibacterium fortuitum	0.404858
Nocardioides daphniae	0.404858
Paraurantiacibacter namhicola	0.404858
Polynucleobacter necessarius	0.404858
Pseudolysobacter antarcticus	0.404858
Pseudomonas cichorii	0.404858
Pseudomonas sp. R5-89-07	0.404858
Pseudomonas viridiflava	0.404858
Saccharomyces paradoxus	0.404858
Serinicoccus chungangensis	0.404858
Staphylococcus lugdunensis	0.404858
Staphylococcus pasteuri	0.404858
Sterolibacterium denitrificans	0.404858
Streptomyces lydicus	0.404858
Streptomyces sp. So13.3	0.404858
Sugiyamaella lignohabitans	0.404858
Sulfitobacter sp. D7	0.404858
Sulfitobacter sp. THAF37	0.404858
Sulfurifustis variabilis	0.404858
Thioclava nitratireducens	0.404858
Torque teno virus 28	0.404858
Vitreoscilla filiformis	0.404858
Xanthomonas sacchari	0.404858
Acinetobacter wuhouensis	0.393612
Agrococcus carbonis	0.393612
Alistipes finegoldii	0.393612
Brachyspira hyodysenteriae	0.393612
Burkholderia sp. BDU8	0.393612
Candida glabrata	0.393612
Capnocytophaga sputigena	0.393612
Clostridium saccharobutylicum	0.393612
Clostridium saccharoperbutylacetonicum	0.393612
Clostridium scindens	0.393612
Cupriavidus neocaledonicus	0.393612
Erythrobacter sp. 6D36	0.393612
Geosporobacter ferrireducens	0.393612
Jiangella sp. DSM 45060	0.393612
Kocuria flava	0.393612
Luteimonas yindakuii	0.393612
Marmoricola scoriae	0.393612
Microvirgula aerodenitrificans	0.393612
Miniimonas sp. S16	0.393612
Paenibacillus polymyxa	0.393612
Pseudomonas marincola	0.393612
Pseudomonas sp. Leaf58	0.393612
Pseudonocardia sp. HH130630-07	0.393612
Pseudoxanthomonas spadix	0.393612
Rathayibacter sp. VKM Ac-2804	0.393612
Rhodococcus sp. X156	0.393612
Stackebrandtia nassauensis	0.393612
Stenotrophomonas sp. G4	0.393612
Streptacidiphilus sp. PB12-B1b	0.393612
Theileria parva	0.393612
Vibrio anguillarum	0.393612
Yangia sp. CCB-MM3	0.393612
Agromyces protaetiae	0.382366
Amycolatopsis keratiniphila	0.382366
Amycolatopsis mediterranei	0.382366
Blautia argi	0.382366
Burkholderia sp. PAMC 26561	0.382366
Chroococcidiopsis thermalis	0.382366
Clostridium hylemonae	0.382366
Clostridium intestinale	0.382366
Clostridium tetani	0.382366
Cystobacter fuscus	0.382366
Dinoroseobacter shibae	0.382366
Euzebya sp. DY32-46	0.382366
Prevotella enoeca	0.382366
Pseudomonas sp. CMR5c	0.382366
Pusillimonas sp. T7-7	0.382366
Stenotrophomonas sp. WZN-1	0.382366
Streptococcus pseudopneumoniae	0.382366
Streptomyces sp. SN-593	0.382366
Veillonella atypica	0.382366
Actinotalea sp. JY-7876	0.37112
Aerococcus christensenii	0.37112
Aeromicrobium chenweiae	0.37112
Aeromonas dhakensis	0.37112
Aeromonas media	0.37112
Amycolatopsis sp. BJA-103	0.37112
Burkholderia sp. BDU6	0.37112
Burkholderia sp. LA-2-3-30-S1-D2	0.37112
Deinococcus ficus	0.37112
Ehrlichia ruminantium	0.37112
Erysipelatoclostridium ramosum	0.37112
Erythrobacter mangrovi	0.37112
Erythrobacter sp. KY5	0.37112
Kocuria rosea	0.37112
Lacunisphaera limnophila	0.37112
Laribacter hongkongensis	0.37112
Luteimonas sp. MC1750	0.37112
Micromonospora tulbaghiae	0.37112
Nocardia sp. CS682	0.37112
Nocardiopsis alba	0.37112
Prevotella scopos	0.37112
Proteus vulgaris	0.37112
Pseudomonas sp. ADAK18	0.37112
Pseudomonas sp. S-6-2	0.37112
Rhodococcus hoagii	0.37112
Rhodococcus sp. B7740	0.37112
Rhodococcus sp. PBTS 1	0.37112
Rugosibacter aromaticivorans	0.37112
Solimonas sp. K1W22B-7	0.37112
Steroidobacter denitrificans	0.37112
Streptococcus sp. 116-D4	0.37112
Streptomyces alboniger	0.37112
Streptosporangium roseum	0.37112
Sulfurimicrobium lacus	0.37112
Tenacibaculum jejuense	0.37112
Thalassospira sp. A40-3	0.37112
Theileria orientalis	0.37112
Acetobacter aceti	0.359874
Acidihalobacter ferrooxydans	0.359874
Actinoplanes missouriensis	0.359874
Allokutzneria albata	0.359874
Aquimarina sp. BL5	0.359874
Brachyspira pilosicoli	0.359874
Burkholderia sp. MS455	0.359874
Campylobacter ureolyticus	0.359874
Clostridium argentinense	0.359874
Cnuibacter physcomitrellae	0.359874
Congregibacter litoralis	0.359874
Cryobacterium arcticum	0.359874
Curtobacterium flaccumfaciens	0.359874
Curtobacterium sp. YC1	0.359874
Desulfobulbus oralis	0.359874
Desulfovibrio ferrophilus	0.359874
Erwinia gerundensis	0.359874
Granulibacter bethesdensis	0.359874
Isoptericola dokdonensis	0.359874
Jeongeupia sp. USM3	0.359874
Lactobacillus johnsonii	0.359874
Lactobacillus paragasseri	0.359874
Limnohabitans sp. 103DPR2	0.359874
Listeria monocytogenes	0.359874
Lysobacter lycopersici	0.359874
Micropruina glycogenica	0.359874
Nocardioides sp. JQ2195	0.359874
Octadecabacter arcticus	0.359874
Protaetiibacter sp. SSC-01	0.359874
Pseudomonas corrugata	0.359874
Pseudonocardia sp. AL041005-10	0.359874
Pusillimonas thiosulfatoxidans	0.359874
Rathayibacter sp. VKM Ac-2801	0.359874
Staphylococcus simulans	0.359874
Stenotrophomonas sp. ASS1	0.359874
Streptomyces albulus	0.359874
Streptomyces clavuligerus	0.359874
Streptomyces rectiverticillatus	0.359874
Streptomyces sp. Go-475	0.359874
Synechococcus sp. JA-2-3B'a(2-13)	0.359874
Thiobacillus denitrificans	0.359874
Torque teno virus 8	0.359874
Winogradskyella forsetii	0.359874
Agromyces badenianii	0.348628
Antarctobacter heliothermus	0.348628
Arcobacter nitrofigilis	0.348628
Baekduia soli	0.348628
Blautia hansenii	0.348628
Brachybacterium sp. P6-10-X1	0.348628
Burkholderia sp. MSMB0856	0.348628
Burkholderia sp. PAMC 28687	0.348628
Carnobacterium maltaromaticum	0.348628
Cellulomonas sp. Y8	0.348628
Deinococcus metallilatus	0.348628
Desulfovibrio fairfieldensis	0.348628
Flavobacterium sp. 140616W15	0.348628
Frankia sp. EAN1pec	0.348628
Lacrimispora saccharolytica	0.348628
Methanosarcina barkeri	0.348628
Mycetohabitans rhizoxinica	0.348628
Mycolicibacterium frederiksbergense	0.348628
Mycolicibacterium sediminis	0.348628
Neisseria flavescens	0.348628
Neisseria meningitidis	0.348628
Nissabacter sp. SGAir0207	0.348628
Nocardia farcinica	0.348628
Nocardia nova	0.348628
Oscillatoria nigro-viridis	0.348628
Prevotella oris	0.348628
Pseudomonas sp. BJP69	0.348628
Pseudomonas sp. StFLB209	0.348628
Rhodococcus koreensis	0.348628
Shewanella algae	0.348628
Silicimonas algicola	0.348628
Stenotrophomonas sp. 169	0.348628
Stenotrophomonas sp. NA06056	0.348628
Streptococcus anginosus	0.348628
Streptomyces broussonetiae	0.348628
Sulfuricaulis limicola	0.348628
Acinetobacter oleivorans	0.337382
Acinetobacter sp. 10FS3-1	0.337382
Acinetobacter sp. ACNIH2	0.337382
Acinetobacter sp. LoGeW2-3	0.337382
Acinetobacter sp. SWBY1	0.337382
Anaerococcus prevotii	0.337382
Arthrobacter agilis	0.337382
Arthrobacter alpinus	0.337382
Beutenbergia cavernae	0.337382
Bifidobacterium dentium	0.337382
Bordetella avium	0.337382
Brachyspira hampsonii	0.337382
Chryseobacterium manosquense	0.337382
Cohaesibacter sp. ES.047	0.337382
Confluentimicrobium sp. EMB200-NS6	0.337382
Corynebacterium genitalium	0.337382
Deinococcus geothermalis	0.337382
Eubacterium sp. NSJ-61	0.337382
Filimonas lacunae	0.337382
Frondihabitans sp. PAMC 28766	0.337382
Fusobacterium hwasookii	0.337382
Intrasporangium calvum	0.337382
Leptolyngbya boryana	0.337382
Leucobacter triazinivorans	0.337382
Lysinibacillus fusiformis	0.337382
Marinicauda algicola	0.337382
Micromonospora auratinigra	0.337382
Mycolicibacterium litorale	0.337382
Nocardioides sp. WS12	0.337382
Octadecabacter temperatus	0.337382
Paenibacillus durus	0.337382
Pantoea agglomerans	0.337382
Phytohabitans suffuscus	0.337382
Prevotella dentalis	0.337382
Pseudomonas granadensis	0.337382
Pseudomonas sp. 14181154	0.337382
Pseudonocardia sp. HH130629-09	0.337382
Rhizobium sp. Kim5	0.337382
Serinicoccus profundi	0.337382
Sphingobacterium sp. UDSM-2020	0.337382
Streptomyces armeniacus	0.337382
Streptomyces collinus	0.337382
Streptomyces globosus	0.337382
Streptomyces sp. fd1-xmd	0.337382
Streptomyces sp. GS7	0.337382
Streptomyces sp. HM190	0.337382
Tetrasphaera sp. HKS02	0.337382
Ureaplasma urealyticum	0.337382
Vibrio cholerae	0.337382
Vibrio parahaemolyticus	0.337382
Acinetobacter calcoaceticus	0.326136
Aeromicrobium marinum	0.326136
Agromyces sp. HY052	0.326136
Alkaliphilus metalliredigens	0.326136
Amycolatopsis methanolica	0.326136
Burkholderia sp. IDO3	0.326136
Campylobacter jejuni	0.326136
Chitinophaga pinensis	0.326136
Chromohalobacter salexigens	0.326136
Citrobacter werkmanii	0.326136
Clostridium sp. CT4	0.326136
Corallococcus macrosporus	0.326136
Corynebacterium timonense	0.326136
Corynebacterium vitaeruminis	0.326136
Corynebacterium xerosis	0.326136
Enterococcus avium	0.326136
Frankia sp. QA3	0.326136
Gottschalkia acidurici	0.326136
Halomonas socia	0.326136
Humibacter sp. BT305	0.326136
Intestinimonas butyriciproducens	0.326136
Kosakonia sacchari	0.326136
Lactobacillus amylovorus	0.326136
Moorea producens	0.326136
Mycolicibacterium tokaiense	0.326136
Pandoraea sputorum	0.326136
Phocaeicola salanitronis	0.326136
Photobacterium damselae	0.326136
Prevotella fusca	0.326136
Pseudomonas brassicacearum	0.326136
Pseudomonas sp. J380	0.326136
Ruminiclostridium herbifermentans	0.326136
Sebaldella termitidis	0.326136
Sedimentibacter sp. zth1	0.326136
Shewanella decolorationis	0.326136
Shewanella putrefaciens	0.326136
Streptomyces bingchenggensis	0.326136
Streptomyces galilaeus	0.326136
Streptomyces tsukubensis	0.326136
Tardiphaga sp. vice278	0.326136
Acinetobacter sp. WCHA55	0.31489
Aeromicrobium choanae	0.31489
Aquimarina sp. AD10	0.31489
Auraticoccus monumenti	0.31489
Bacillus pumilus	0.31489
Caldibacillus thermoamylovorans	0.31489
Calothrix parasitica	0.31489
Campylobacter lari	0.31489
Chondromyces crocatus	0.31489
Clostridium sp. JN-1	0.31489
Corynebacterium glaucum	0.31489
Crenobacter cavernae	0.31489
Deinococcus swuensis	0.31489
Dolosigranulum pigrum	0.31489
Empedobacter brevis	0.31489
Erwinia amylovora	0.31489
Erythrobacter sp. THAF29	0.31489
Flammeovirga sp. MY04	0.31489
Klebsiella oxytoca	0.31489
Klebsiella variicola	0.31489
Leptotrichia sp. oral taxon 212	0.31489
Luteimonas sp. MC1572	0.31489
Lysinibacillus sphaericus	0.31489
Marinobacterium aestuarii	0.31489
Paraclostridium bifermentans	0.31489
Peptacetobacter hiranonis	0.31489
Persicimonas caeni	0.31489
Pichia kudriavzevii	0.31489
Porphyromonas gingivalis	0.31489
Rhodococcus ruber	0.31489
Rhodococcus triatomae	0.31489
Romboutsia ilealis	0.31489
Roseovarius sp. THAF9	0.31489
Saccharothrix sp. 6-C	0.31489
Shewanella sp. LZH-2	0.31489
Streptacidiphilus sp. P02-A3a	0.31489
Streptococcus sp. A12	0.31489
Streptomyces harbinensis	0.31489
Streptomyces nodosus	0.31489
Streptomyces sp. CRPJ-33	0.31489
Streptomyces sp. CRXT-G-22	0.31489
Thermomonas carbonis	0.31489
Tissierellia sp. JN-28	0.31489
Torque teno virus 6	0.31489
Treponema denticola	0.31489
Veillonella nakazawae	0.31489
Weizmannia coagulans	0.31489
Acinetobacter sp. TTH0-4	0.303644
Altererythrobacter sp. ZODW24	0.303644
Anaerocolumna cellulosilytica	0.303644
Azospirillum oryzae	0.303644
Azotobacter vinelandii	0.303644
Bacteroides intestinalis	0.303644
Bartonella apis	0.303644
Brachybacterium vulturis	0.303644
Brevibacillus brevis	0.303644
Chitinimonas arctica	0.303644
Chryseobacterium arthrosphaerae	0.303644
Chryseobacterium gleum	0.303644
Chryseobacterium sp. NEB161	0.303644
Clostridium taeniosporum	0.303644
Coprobacter sp. 2CBH44	0.303644
Eremothecium cymbalariae	0.303644
Flavobacterium sp. SLB02	0.303644
Gordonia insulae	0.303644
Jannaschia sp. CCS1	0.303644
Jeongeupia sp. HS-3	0.303644
Luteimonas sp. JM171	0.303644
Lysobacter alkalisoli	0.303644
Micromonospora purpureochromogenes	0.303644
Mycolicibacterium psychrotolerans	0.303644
Nocardioides sp. dk884	0.303644
Nocardioides sp. ZJ1313	0.303644
Olsenella umbonata	0.303644
Paenibacillus sp. FSL H7-0737	0.303644
Paludisphaera borealis	0.303644
Pedobacter heparinus	0.303644
Planctomyces sp. SH-PL14	0.303644
Planctomyces sp. SH-PL62	0.303644
Pluralibacter gergoviae	0.303644
Pseudomonas koreensis	0.303644
Pseudomonas moraviensis	0.303644
Pseudomonas rhizosphaerae	0.303644
Pseudomonas salegens	0.303644
Pseudomonas sp. MPC6	0.303644
Pseudomonas sp. SNU WT1	0.303644
Pseudopuniceibacterium antarcticum	0.303644
Rhodococcus sp. H-CA8f	0.303644
Rhodococcus sp. MTM3W5.2	0.303644
Riemerella anatipestifer	0.303644
Rothia amarae	0.303644
Staphylococcus sp. 11-B-312	0.303644
Streptococcus australis	0.303644
Streptomyces alboflavus	0.303644
Streptomyces qinzhouensis	0.303644
Streptomyces sp. 2323.1	0.303644
Thermomonas sp. HDW16	0.303644
Tsuneonella mangrovi	0.303644
Xanthomonas theicola	0.303644
Zygotorulaspora mrakii	0.303644
Acinetobacter sp. WCHAc010034	0.292398
Actinomyces viscosus	0.292398
Actinosynnema pretiosum	0.292398
Aggregatibacter aphrophilus	0.292398
Agrobacterium sp. MA01	0.292398
Agrobacterium sp. RAC06	0.292398
Aquimarina sp. AD1	0.292398
Aurantiacibacter gangjinensis	0.292398
Burkholderia pseudomultivorans	0.292398
Campylobacter hominis	0.292398
Candidatus Nitrotoga sp. AM1P	0.292398
Candidatus Solibacter usitatus	0.292398
Capnocytophaga canimorsus	0.292398
Cellulomonas fimi	0.292398
Coprococcus sp. ART55/1	0.292398
Deinococcus sp. AJ005	0.292398
Erythrobacter sp. A30-3	0.292398
Flammeovirga pectinis	0.292398
Flavobacterium crocinum	0.292398
Fusobacterium necrophorum	0.292398
Kineococcus radiotolerans	0.292398
Kitasatospora setae	0.292398
Kurthia sp. 11kri321	0.292398
Lactiplantibacillus plantarum	0.292398
Limnobacter sp. SAORIC-580	0.292398
Lysobacter sp. CW239	0.292398
Malaciobacter molluscorum	0.292398
Meiothermus silvanus	0.292398
Micromonospora coxensis	0.292398
Micromonospora echinaurantiaca	0.292398
Mycobacterium kubicae	0.292398
Mycolicibacterium parafortuitum	0.292398
Myroides odoratus	0.292398
Nocardia seriolae	0.292398
[truncated: 5,121 more rows]

## Sheet: Supplementary Table 6
Sample ID	Cohort name	Extraction kit type	Library preparation kit type	HiSeq XTM SBS Kit 300 cycles box 1 lot number	HiSeq XTM SBS Kit 300 cycles box 2 lot number	PE Cluster Kit box 1 lot number	PE Cluster Kit box 2 lot number	Flow cell lot number
WHB10000	HELIOS	abGENIX Whole Blood Genomic DNA Extraction Kit	NEBNext UltraII DNA library Prep Kit for Illumina	20363558	20364085	20356806	20364080	20347587
WHB10001	HELIOS	abGENIX Whole Blood Genomic DNA Extraction Kit	NEBNext UltraII DNA library Prep Kit for Illumina	20363558	20364085	20356806	20364080	20347587
WHB10002	HELIOS	abGENIX Whole Blood Genomic DNA Extraction Kit	NEBNext UltraII DNA library Prep Kit for Illumina	20363558	20364085	20348434	20364080	20347583
WHB10003	HELIOS	abGENIX Whole Blood Genomic DNA Extraction Kit	NEBNext UltraII DNA library Prep Kit for Illumina	20363558	20364085	20348434	20364080	20347583
WHB10005	HELIOS	abGENIX Whole Blood Genomic DNA Extraction Kit	NEBNext UltraII DNA library Prep Kit for Illumina	20363558	20364085	20348434	20364080	20347583
WHB10006	HELIOS	abGENIX Whole Blood Genomic DNA Extraction Kit	NEBNext UltraII DNA library Prep Kit for Illumina	20363558	20364085	20348434	20364080	20347583
WHB10008	HELIOS	abGENIX Whole Blood Genomic DNA Extraction Kit	NEBNext UltraII DNA library Prep Kit for Illumina	20363558	20364085	20348434	20364080	20347583
WHB10009	HELIOS	abGENIX Whole Blood Genomic DNA Extraction Kit	NEBNext UltraII DNA library Prep Kit for Illumina	20363558	20364085	20348434	20364080	20347583
WHB10010	HELIOS	abGENIX Whole Blood Genomic DNA Extraction Kit	NEBNext UltraII DNA library Prep Kit for Illumina	20363558	20364085	20348434	20364080	20347583
WHB10011	HELIOS	abGENIX Whole Blood Genomic DNA Extraction Kit	NEBNext UltraII DNA library Prep Kit for Illumina	20363558	20364085	20348434	20364080	20347583
WHB10012	HELIOS	abGENIX Whole Blood Genomic DNA Extraction Kit	NEBNext UltraII DNA library Prep Kit for Illumina	20363558	20364085	20348434	20364080	20347583
WHB10013	HELIOS	abGENIX Whole Blood Genomic DNA Extraction Kit	NEBNext UltraII DNA library Prep Kit for Illumina	20363558	20364085	20348434	20364080	20347583
WHB10014	HELIOS	abGENIX Whole Blood Genomic DNA Extraction Kit	NEBNext UltraII DNA library Prep Kit for Illumina	20363558	20364085	20348434	20364080	20347583
WHB10015	HELIOS	abGENIX Whole Blood Genomic DNA Extraction Kit	NEBNext UltraII DNA library Prep Kit for Illumina	20363558	20364085	20348434	20364080	20347583
WHB10018	HELIOS	abGENIX Whole Blood Genomic DNA Extraction Kit	NEBNext UltraII DNA library Prep Kit for Illumina	20363558	20364085	20348434	20364080	20347583
WHB10019	HELIOS	abGENIX Whole Blood Genomic DNA Extraction Kit	NEBNext UltraII DNA library Prep Kit for Illumina	20363558	20364085	20348434	20364080	20347583
WHB10020	HELIOS	abGENIX Whole Blood Genomic DNA Extraction Kit	NEBNext UltraII DNA library Prep Kit for Illumina	20363558	20364085	20348434	20364080	20347583
WHB10024	HELIOS	abGENIX Whole Blood Genomic DNA Extraction Kit	NEBNext UltraII DNA library Prep Kit for Illumina	20363558	20364085	20348434	20364080	20347583
WHB10025	HELIOS	abGENIX Whole Blood Genomic DNA Extraction Kit	NEBNext UltraII DNA library Prep Kit for Illumina	20363558	20364085	20348434	20364080	20347583
WHB10026	HELIOS	abGENIX Whole Blood Genomic DNA Extraction Kit	NEBNext UltraII DNA library Prep Kit for Illumina	20363558	20364085	20356806	20364080	20347583
WHB10027	HELIOS	abGENIX Whole Blood Genomic DNA Extraction Kit	NEBNext UltraII DNA library Prep Kit for Illumina	20363558	20364085	20356806	20364080	20347583
WHB10028	HELIOS	abGENIX Whole Blood Genomic DNA Extraction Kit	NEBNext UltraII DNA library Prep Kit for Illumina	20363558	20364085	20356806	20364080	20347583
WHB10031	HELIOS	abGENIX Whole Blood Genomic DNA Extraction Kit	NEBNext UltraII DNA library Prep Kit for Illumina	20363558	20364085	20356806	20364080	20347583
WHB10034	HELIOS	abGENIX Whole Blood Genomic DNA Extraction Kit	NEBNext UltraII DNA library Prep Kit for Illumina	20363558	20364085	20356806	20364080	20347583
WHB10035	HELIOS	abGENIX Whole Blood Genomic DNA Extraction Kit	NEBNext UltraII DNA library Prep Kit for Illumina	20363558	20364085	20356806	20364080	20347583
WHB10037	HELIOS	abGENIX Whole Blood Genomic DNA Extraction Kit	NEBNext UltraII DNA library Prep Kit for Illumina	20363558	20364085	20356806	20364080	20347583
WHB10038	HELIOS	abGENIX Whole Blood Genomic DNA Extraction Kit	NEBNext UltraII DNA library Prep Kit for Illumina	20363558	20364085	20356806	20364080	20347583
WHB10039	HELIOS	abGENIX Whole Blood Genomic DNA Extraction Kit	NEBNext UltraII DNA library Prep Kit for Illumina	20363558	20364085	20356806	20364080	20347583
WHB10041	HELIOS	abGENIX Whole Blood Genomic DNA Extraction Kit	NEBNext UltraII DNA library Prep Kit for Illumina	20363558	20364085	20356806	20364080	20347583
WHB10042	HELIOS	abGENIX Whole Blood Genomic DNA Extraction Kit	NEBNext UltraII DNA library Prep Kit for Illumina	20363558	20364085	20356806	20364080	20347583
WHB10043	HELIOS	abGENIX Whole Blood Genomic DNA Extraction Kit	NEBNext UltraII DNA library Prep Kit for Illumina	20363558	20364085	20356806	20364080	20347583
WHB10044	HELIOS	abGENIX Whole Blood Genomic DNA Extraction Kit	NEBNext UltraII DNA library Prep Kit for Illumina	20363558	20364085	20356806	20364080	20347583
WHB10045	HELIOS	abGENIX Whole Blood Genomic DNA Extraction Kit	NEBNext UltraII DNA library Prep Kit for Illumina	20363558	20364085	20356806	20364080	20347583
WHB10046	HELIOS	abGENIX Whole Blood Genomic DNA Extraction Kit	NEBNext UltraII DNA library Prep Kit for Illumina	20363558	20364085	20356806	20364080	20347583
WHB10047	HELIOS	abGENIX Whole Blood Genomic DNA Extraction Kit	NEBNext UltraII DNA library Prep Kit for Illumina	20374156	20364588	20357599	20364082	20347589
WHB10048	HELIOS	abGENIX Whole Blood Genomic DNA Extraction Kit	NEBNext UltraII DNA library Prep Kit for Illumina	20363558	20364588	20357599	20371249	20347589
WHB10049	HELIOS	abGENIX Whole Blood Genomic DNA Extraction Kit	NEBNext UltraII DNA library Prep Kit for Illumina	20363558	20364085	20356806	20364080	20347583
WHB10052	HELIOS	abGENIX Whole Blood Genomic DNA Extraction Kit	NEBNext UltraII DNA library Prep Kit for Illumina	20363558	20364085	20356806	20364080	20347583
WHB10053	HELIOS	abGENIX Whole Blood Genomic DNA Extraction Kit	NEBNext UltraII DNA library Prep Kit for Illumina	20363558	20364588	20357599	20371249	20347589
WHB10054	HELIOS	abGENIX Whole Blood Genomic DNA Extraction Kit	NEBNext UltraII DNA library Prep Kit for Illumina	20363558	20364588	20357599	20371249	20347589
WHB10055	HELIOS	abGENIX Whole Blood Genomic DNA Extraction Kit	NEBNext UltraII DNA library Prep Kit for Illumina	20374156	20364588	20357599	20364082	20347589
WHB10056	HELIOS	abGENIX Whole Blood Genomic DNA Extraction Kit	NEBNext UltraII DNA library Prep Kit for Illumina	20364059	20374150	20356807	20364082	20350041
WHB10057	HELIOS	abGENIX Whole Blood Genomic DNA Extraction Kit	NEBNext UltraII DNA library Prep Kit for Illumina	20363558	20364588	20357599	20371249	20347589
WHB10058	HELIOS	abGENIX Whole Blood Genomic DNA Extraction Kit	NEBNext UltraII DNA library Prep Kit for Illumina	20374156	20364588	20357599	20364082	20347589
WHB10059	HELIOS	abGENIX Whole Blood Genomic DNA Extraction Kit	NEBNext UltraII DNA library Prep Kit for Illumina	20364059	20374150	20356807	20364082	20350041
WHB10061	HELIOS	abGENIX Whole Blood Genomic DNA Extraction Kit	NEBNext UltraII DNA library Prep Kit for Illumina	20363558	20364588	20357599	20371249	20347589
WHB10062	HELIOS	abGENIX Whole Blood Genomic DNA Extraction Kit	NEBNext UltraII DNA library Prep Kit for Illumina	20363558	20364588	20357599	20371249	20347589
WHB10063	HELIOS	abGENIX Whole Blood Genomic DNA Extraction Kit	NEBNext UltraII DNA library Prep Kit for Illumina	20363558	20364588	20357599	20371249	20347589
WHB10064	HELIOS	abGENIX Whole Blood Genomic DNA Extraction Kit	NEBNext UltraII DNA library Prep Kit for Illumina	20364059	20374150	20356807	20364082	20350041
WHB10065	HELIOS	abGENIX Whole Blood Genomic DNA Extraction Kit	NEBNext UltraII DNA library Prep Kit for Illumina	20363558	20364588	20357599	20371249	20347589
WHB10068	HELIOS	abGENIX Whole Blood Genomic DNA Extraction Kit	NEBNext UltraII DNA library Prep Kit for Illumina	20363558	20364588	20357599	20371249	20347589
WHB10069	HELIOS	abGENIX Whole Blood Genomic DNA Extraction Kit	NEBNext UltraII DNA library Prep Kit for Illumina	20364059	20374150	20356807	20364082	20350041
WHB10070	HELIOS	abGENIX Whole Blood Genomic DNA Extraction Kit	NEBNext UltraII DNA library Prep Kit for Illumina	20363558	20364588	20357599	20371249	20347589
WHB10071	HELIOS	abGENIX Whole Blood Genomic DNA Extraction Kit	NEBNext UltraII DNA library Prep Kit for Illumina	20364059	20364588	20348434	20364080	20347589
WHB10072	HELIOS	abGENIX Whole Blood Genomic DNA Extraction Kit	NEBNext UltraII DNA library Prep Kit for Illumina	20374156	20364588	20357599	20364082	20347589
WHB10073	HELIOS	abGENIX Whole Blood Genomic DNA Extraction Kit	NEBNext UltraII DNA library Prep Kit for Illumina	20364059	20364588	20348434	20364080	20347589
WHB10074	HELIOS	abGENIX Whole Blood Genomic DNA Extraction Kit	NEBNext UltraII DNA library Prep Kit for Illumina	20364059	20364588	20348434	20364080	20347589
WHB10075	HELIOS	abGENIX Whole Blood Genomic DNA Extraction Kit	NEBNext UltraII DNA library Prep Kit for Illumina	20364059	20364588	20348434	20364080	20347589
WHB10076	HELIOS	abGENIX Whole Blood Genomic DNA Extraction Kit	NEBNext UltraII DNA library Prep Kit for Illumina	20364059	20364588	20348434	20364080	20347589
WHB10077	HELIOS	abGENIX Whole Blood Genomic DNA Extraction Kit	NEBNext UltraII DNA library Prep Kit for Illumina	20364059	20364588	20348434	20364080	20347589
WHB10078	HELIOS	abGENIX Whole Blood Genomic DNA Extraction Kit	NEBNext UltraII DNA library Prep Kit for Illumina	20374156	20364588	20357599	20364082	20347589
WHB10079	HELIOS	abGENIX Whole Blood Genomic DNA Extraction Kit	NEBNext UltraII DNA library Prep Kit for Illumina	20364059	20364588	20348434	20364080	20347589
WHB10080	HELIOS	abGENIX Whole Blood Genomic DNA Extraction Kit	NEBNext UltraII DNA library Prep Kit for Illumina	20374156	20364588	20357599	20364082	20347589
WHB10081	HELIOS	abGENIX Whole Blood Genomic DNA Extraction Kit	NEBNext UltraII DNA library Prep Kit for Illumina	20374156	20364588	20357599	20364082	20347589
WHB10082	HELIOS	abGENIX Whole Blood Genomic DNA Extraction Kit	NEBNext UltraII DNA library Prep Kit for Illumina	20374156	20364588	20357599	20364082	20347589
WHB10083	HELIOS	abGENIX Whole Blood Genomic DNA Extraction Kit	NEBNext UltraII DNA library Prep Kit for Illumina	20374156	20364588	20357599	20364082	20347589
WHB10084	HELIOS	abGENIX Whole Blood Genomic DNA Extraction Kit	NEBNext UltraII DNA library Prep Kit for Illumina	20364059	20364588	20348434	20364080	20347589
WHB10085	HELIOS	abGENIX Whole Blood Genomic DNA Extraction Kit	NEBNext UltraII DNA library Prep Kit for Illumina	20374156	20364588	20357599	20364082	20347589
WHB10086	HELIOS	abGENIX Whole Blood Genomic DNA Extraction Kit	NEBNext UltraII DNA library Prep Kit for Illumina	20364059	20364588	20348434	20364080	20347589
WHB10087	HELIOS	abGENIX Whole Blood Genomic DNA Extraction Kit	NEBNext UltraII DNA library Prep Kit for Illumina	20364059	20364588	20348434	20364080	20347589
WHB10089	HELIOS	abGENIX Whole Blood Genomic DNA Extraction Kit	NEBNext UltraII DNA library Prep Kit for Illumina	20374156	20364588	20357599	20364082	20347589
WHB10090	HELIOS	abGENIX Whole Blood Genomic DNA Extraction Kit	NEBNext UltraII DNA library Prep Kit for Illumina	20374156	20364588	20357599	20364082	20347589
WHB10092	HELIOS	abGENIX Whole Blood Genomic DNA Extraction Kit	NEBNext UltraII DNA library Prep Kit for Illumina	20374156	20364588	20357599	20364082	20347589
WHB10093	HELIOS	abGENIX Whole Blood Genomic DNA Extraction Kit	NEBNext UltraII DNA library Prep Kit for Illumina	20364059	20364588	20348434	20364080	20347589
WHB10094	HELIOS	abGENIX Whole Blood Genomic DNA Extraction Kit	NEBNext UltraII DNA library Prep Kit for Illumina	20374156	20364588	20357599	20364082	20347589
WHB10095	HELIOS	abGENIX Whole Blood Genomic DNA Extraction Kit	NEBNext UltraII DNA library Prep Kit for Illumina	20374156	20364588	20357599	20364082	20347589
WHB10096	HELIOS	abGENIX Whole Blood Genomic DNA Extraction Kit	NEBNext UltraII DNA library Prep Kit for Illumina	20374156	20364588	20357599	20364082	20347589
WHB10097	HELIOS	abGENIX Whole Blood Genomic DNA Extraction Kit	NEBNext UltraII DNA library Prep Kit for Illumina	20374156	20364588	20357599	20364082	20347589
WHB10099	HELIOS	abGENIX Whole Blood Genomic DNA Extraction Kit	NEBNext UltraII DNA library Prep Kit for Illumina	20364059	20364742	20356807	20364082	20347589
WHB10100	HELIOS	abGENIX Whole Blood Genomic DNA Extraction Kit	NEBNext UltraII DNA library Prep Kit for Illumina	20364059	20364742	20356807	20364082	20347589
WHB10101	HELIOS	abGENIX Whole Blood Genomic DNA Extraction Kit	NEBNext UltraII DNA library Prep Kit for Illumina	20364059	20364742	20356807	20364082	20347589
WHB10102	HELIOS	abGENIX Whole Blood Genomic DNA Extraction Kit	NEBNext UltraII DNA library Prep Kit for Illumina	20364059	20364742	20356807	20364082	20347589
WHB10104	HELIOS	abGENIX Whole Blood Genomic DNA Extraction Kit	NEBNext UltraII DNA library Prep Kit for Illumina	20364059	20364742	20356807	20364082	20347589
WHB10105	HELIOS	abGENIX Whole Blood Genomic DNA Extraction Kit	NEBNext UltraII DNA library Prep Kit for Illumina	20364059	20364742	20356807	20364082	20347589
WHB10106	HELIOS	abGENIX Whole Blood Genomic DNA Extraction Kit	NEBNext UltraII DNA library Prep Kit for Illumina	20374156	20374149	20350208	20364081	20347589
WHB10107	HELIOS	abGENIX Whole Blood Genomic DNA Extraction Kit	NEBNext UltraII DNA library Prep Kit for Illumina	20364059	20364588	20348434	20364080	20347589
WHB10108	HELIOS	abGENIX Whole Blood Genomic DNA Extraction Kit	NEBNext UltraII DNA library Prep Kit for Illumina	20364059	20364742	20356807	20364082	20347589
WHB10109	HELIOS	abGENIX Whole Blood Genomic DNA Extraction Kit	NEBNext UltraII DNA library Prep Kit for Illumina	20364059	20364588	20348434	20364080	20347589
WHB10110	HELIOS	abGENIX Whole Blood Genomic DNA Extraction Kit	NEBNext UltraII DNA library Prep Kit for Illumina	20364059	20364588	20348434	20364080	20347589
WHB10111	HELIOS	abGENIX Whole Blood Genomic DNA Extraction Kit	NEBNext UltraII DNA library Prep Kit for Illumina	20364059	20364742	20356807	20364082	20347589
WHB10112	HELIOS	abGENIX Whole Blood Genomic DNA Extraction Kit	NEBNext UltraII DNA library Prep Kit for Illumina	20364059	20364742	20356807	20364082	20347589
WHB10113	HELIOS	abGENIX Whole Blood Genomic DNA Extraction Kit	NEBNext UltraII DNA library Prep Kit for Illumina	20364059	20364742	20356807	20364082	20347589
WHB10114	HELIOS	abGENIX Whole Blood Genomic DNA Extraction Kit	NEBNext UltraII DNA library Prep Kit for Illumina	20364059	20364742	20356807	20364082	20347589
WHB10116	HELIOS	abGENIX Whole Blood Genomic DNA Extraction Kit	NEBNext UltraII DNA library Prep Kit for Illumina	20364059	20364742	20356807	20364082	20347589
WHB10117	HELIOS	abGENIX Whole Blood Genomic DNA Extraction Kit	NEBNext UltraII DNA library Prep Kit for Illumina	20364059	20364742	20356807	20364082	20347589
WHB10118	HELIOS	abGENIX Whole Blood Genomic DNA Extraction Kit	NEBNext UltraII DNA library Prep Kit for Illumina	20364059	20364742	20356807	20364082	20347589
WHB10119	HELIOS	abGENIX Whole Blood Genomic DNA Extraction Kit	NEBNext UltraII DNA library Prep Kit for Illumina	20364059	20364588	20348434	20364080	20347589
WHB10120	HELIOS	abGENIX Whole Blood Genomic DNA Extraction Kit	NEBNext UltraII DNA library Prep Kit for Illumina	20364059	20364742	20356807	20364082	20347589
WHB10121	HELIOS	abGENIX Whole Blood Genomic DNA Extraction Kit	NEBNext UltraII DNA library Prep Kit for Illumina	20364059	20364742	20356807	20364082	20347589
WHB10122	HELIOS	abGENIX Whole Blood Genomic DNA Extraction Kit	NEBNext UltraII DNA library Prep Kit for Illumina	20364059	20374150	20356807	20364082	20350041
WHB10123	HELIOS	abGENIX Whole Blood Genomic DNA Extraction Kit	NEBNext UltraII DNA library Prep Kit for Illumina	20364059	20374150	20356807	20364082	20350041
WHB10124	HELIOS	abGENIX Whole Blood Genomic DNA Extraction Kit	NEBNext UltraII DNA library Prep Kit for Illumina	20374156	20374149	20350208	20364081	20347589
WHB10125	HELIOS	abGENIX Whole Blood Genomic DNA Extraction Kit	NEBNext UltraII DNA library Prep Kit for Illumina	20364059	20374150	20356807	20364082	20350041
WHB10126	HELIOS	abGENIX Whole Blood Genomic DNA Extraction Kit	NEBNext UltraII DNA library Prep Kit for Illumina	20364059	20374150	20356807	20364082	20350041
WHB10127	HELIOS	abGENIX Whole Blood Genomic DNA Extraction Kit	NEBNext UltraII DNA library Prep Kit for Illumina	20364059	20374150	20356807	20364082	20350041
WHB10128	HELIOS	abGENIX Whole Blood Genomic DNA Extraction Kit	NEBNext UltraII DNA library Prep Kit for Illumina	20364059	20364742	20356807	20364082	20347589
WHB10129	HELIOS	abGENIX Whole Blood Genomic DNA Extraction Kit	NEBNext UltraII DNA library Prep Kit for Illumina	20364059	20374150	20356807	20364082	20350041
WHB10130	HELIOS	abGENIX Whole Blood Genomic DNA Extraction Kit	NEBNext UltraII DNA library Prep Kit for Illumina	20364059	20374150	20356807	20364082	20350041
WHB10131	HELIOS	abGENIX Whole Blood Genomic DNA Extraction Kit	NEBNext UltraII DNA library Prep Kit for Illumina	20364059	20374150	20356807	20364082	20350041
WHB10132	HELIOS	abGENIX Whole Blood Genomic DNA Extraction Kit	NEBNext UltraII DNA library Prep Kit for Illumina	20364059	20364588	20356807	20364081	20350041
WHB10133	HELIOS	abGENIX Whole Blood Genomic DNA Extraction Kit	NEBNext UltraII DNA library Prep Kit for Illumina	20364059	20364588	20356807	20364081	20350041
WHB10135	HELIOS	abGENIX Whole Blood Genomic DNA Extraction Kit	NEBNext UltraII DNA library Prep Kit for Illumina	20364059	20374150	20356807	20364082	20350041
WHB10136	HELIOS	abGENIX Whole Blood Genomic DNA Extraction Kit	NEBNext UltraII DNA library Prep Kit for Illumina	20364059	20364588	20348434	20364080	20347589
WHB10137	HELIOS	abGENIX Whole Blood Genomic DNA Extraction Kit	NEBNext UltraII DNA library Prep Kit for Illumina	20364059	20364588	20348434	20364080	20347589
WHB10138	HELIOS	abGENIX Whole Blood Genomic DNA Extraction Kit	NEBNext UltraII DNA library Prep Kit for Illumina	20364059	20364588	20348434	20364080	20347589
WHB10139	HELIOS	abGENIX Whole Blood Genomic DNA Extraction Kit	NEBNext UltraII DNA library Prep Kit for Illumina	20364059	20364588	20348434	20364080	20347589
WHB10140	HELIOS	abGENIX Whole Blood Genomic DNA Extraction Kit	NEBNext UltraII DNA library Prep Kit for Illumina	20364059	20364588	20348434	20364080	20347589
WHB10141	HELIOS	abGENIX Whole Blood Genomic DNA Extraction Kit	NEBNext UltraII DNA library Prep Kit for Illumina	20363559	20364588	20357599	20364080	20347589
WHB10142	HELIOS	abGENIX Whole Blood Genomic DNA Extraction Kit	NEBNext UltraII DNA library Prep Kit for Illumina	20363559	20364588	20357599	20371249	20347589
WHB10143	HELIOS	abGENIX Whole Blood Genomic DNA Extraction Kit	NEBNext UltraII DNA library Prep Kit for Illumina	20363559	20364588	20357599	20371249	20347589
WHB10144	HELIOS	abGENIX Whole Blood Genomic DNA Extraction Kit	NEBNext UltraII DNA library Prep Kit for Illumina	20363559	20364588	20357599	20364080	20347589
WHB10145	HELIOS	abGENIX Whole Blood Genomic DNA Extraction Kit	NEBNext UltraII DNA library Prep Kit for Illumina	20363559	20364588	20357599	20371249	20347589
WHB10146	HELIOS	abGENIX Whole Blood Genomic DNA Extraction Kit	NEBNext UltraII DNA library Prep Kit for Illumina	20363559	20364588	20357599	20371249	20347589
WHB10147	HELIOS	abGENIX Whole Blood Genomic DNA Extraction Kit	NEBNext UltraII DNA library Prep Kit for Illumina	20363559	20364588	20357599	20364080	20347589
WHB10148	HELIOS	abGENIX Whole Blood Genomic DNA Extraction Kit	NEBNext UltraII DNA library Prep Kit for Illumina	20363559	20364588	20357599	20371249	20347589
WHB10149	HELIOS	abGENIX Whole Blood Genomic DNA Extraction Kit	NEBNext UltraII DNA library Prep Kit for Illumina	20363559	20364588	20357599	20371249	20347589
WHB10150	HELIOS	abGENIX Whole Blood Genomic DNA Extraction Kit	NEBNext UltraII DNA library Prep Kit for Illumina	20363559	20364588	20357599	20371249	20347589
WHB10151	HELIOS	abGENIX Whole Blood Genomic DNA Extraction Kit	NEBNext UltraII DNA library Prep Kit for Illumina	20363559	20364588	20357599	20371249	20347589
WHB10153	HELIOS	abGENIX Whole Blood Genomic DNA Extraction Kit	NEBNext UltraII DNA library Prep Kit for Illumina	20364059	20364588	20356807	20364081	20350041
WHB10154	HELIOS	abGENIX Whole Blood Genomic DNA Extraction Kit	NEBNext UltraII DNA library Prep Kit for Illumina	20363559	20364588	20357599	20364080	20347589
WHB10155	HELIOS	abGENIX Whole Blood Genomic DNA Extraction Kit	NEBNext UltraII DNA library Prep Kit for Illumina	20363559	20364588	20357599	20371249	20347589
WHB10156	HELIOS	abGENIX Whole Blood Genomic DNA Extraction Kit	NEBNext UltraII DNA library Prep Kit for Illumina	20363559	20364588	20357599	20371249	20347589
WHB10157	HELIOS	abGENIX Whole Blood Genomic DNA Extraction Kit	NEBNext UltraII DNA library Prep Kit for Illumina	20363559	20364588	20357599	20371249	20347589
WHB10158	HELIOS	abGENIX Whole Blood Genomic DNA Extraction Kit	NEBNext UltraII DNA library Prep Kit for Illumina	20363559	20364588	20357599	20371249	20347589
WHB10160	HELIOS	abGENIX Whole Blood Genomic DNA Extraction Kit	NEBNext UltraII DNA library Prep Kit for Illumina	20374156	20374149	20350208	20364081	20347589
WHB10161	HELIOS	abGENIX Whole Blood Genomic DNA Extraction Kit	NEBNext UltraII DNA library Prep Kit for Illumina	20363559	20364588	20357599	20364080	20347589
WHB10162	HELIOS	abGENIX Whole Blood Genomic DNA Extraction Kit	NEBNext UltraII DNA library Prep Kit for Illumina	20363559	20364588	20357599	20364080	20347589
WHB10163	HELIOS	abGENIX Whole Blood Genomic DNA Extraction Kit	NEBNext UltraII DNA library Prep Kit for Illumina	20363559	20364588	20357599	20364080	20347589
WHB10164	HELIOS	abGENIX Whole Blood Genomic DNA Extraction Kit	NEBNext UltraII DNA library Prep Kit for Illumina	20363559	20364588	20357599	20364080	20347589
WHB10165	HELIOS	abGENIX Whole Blood Genomic DNA Extraction Kit	NEBNext UltraII DNA library Prep Kit for Illumina	20363559	20364588	20357599	20371249	20347589
WHB10166	HELIOS	abGENIX Whole Blood Genomic DNA Extraction Kit	NEBNext UltraII DNA library Prep Kit for Illumina	20363559	20364588	20357599	20371249	20347589
WHB10167	HELIOS	abGENIX Whole Blood Genomic DNA Extraction Kit	NEBNext UltraII DNA library Prep Kit for Illumina	20372370	20364588	20357599	20364080	20347589
WHB10168	HELIOS	abGENIX Whole Blood Genomic DNA Extraction Kit	NEBNext UltraII DNA library Prep Kit for Illumina	20372370	20364588	20357599	20364080	20347589
WHB10169	HELIOS	abGENIX Whole Blood Genomic DNA Extraction Kit	NEBNext UltraII DNA library Prep Kit for Illumina	20363559	20364588	20357599	20364080	20347589
WHB10170	HELIOS	abGENIX Whole Blood Genomic DNA Extraction Kit	NEBNext UltraII DNA library Prep Kit for Illumina	20372370	20364588	20357599	20364080	20347589
WHB10171	HELIOS	abGENIX Whole Blood Genomic DNA Extraction Kit	NEBNext UltraII DNA library Prep Kit for Illumina	20372370	20364588	20357599	20364080	20347589
WHB10172	HELIOS	abGENIX Whole Blood Genomic DNA Extraction Kit	NEBNext UltraII DNA library Prep Kit for Illumina	20363559	20364588	20357599	20364080	20347589
WHB10173	HELIOS	abGENIX Whole Blood Genomic DNA Extraction Kit	NEBNext UltraII DNA library Prep Kit for Illumina	20372370	20364588	20357599	20364080	20347589
WHB10174	HELIOS	abGENIX Whole Blood Genomic DNA Extraction Kit	NEBNext UltraII DNA library Prep Kit for Illumina	20372370	20364588	20357599	20364080	20347589
WHB10175	HELIOS	abGENIX Whole Blood Genomic DNA Extraction Kit	NEBNext UltraII DNA library Prep Kit for Illumina	20372370	20364588	20357599	20364080	20347589
WHB10176	HELIOS	abGENIX Whole Blood Genomic DNA Extraction Kit	NEBNext UltraII DNA library Prep Kit for Illumina	20363559	20364588	20357599	20364080	20347589
WHB10177	HELIOS	abGENIX Whole Blood Genomic DNA Extraction Kit	NEBNext UltraII DNA library Prep Kit for Illumina	20372370	20364588	20357599	20364080	20347589
WHB10178	HELIOS	abGENIX Whole Blood Genomic DNA Extraction Kit	NEBNext UltraII DNA library Prep Kit for Illumina	20372370	20364588	20357599	20364080	20347589
WHB10179	HELIOS	abGENIX Whole Blood Genomic DNA Extraction Kit	NEBNext UltraII DNA library Prep Kit for Illumina	20372370	20364588	20357599	20364080	20347589
WHB10180	HELIOS	abGENIX Whole Blood Genomic DNA Extraction Kit	NEBNext UltraII DNA library Prep Kit for Illumina	20372370	20364588	20357599	20364080	20347589
WHB10181	HELIOS	abGENIX Whole Blood Genomic DNA Extraction Kit	NEBNext UltraII DNA library Prep Kit for Illumina	20372370	20364588	20357599	20364080	20347589
WHB10183	HELIOS	abGENIX Whole Blood Genomic DNA Extraction Kit	NEBNext UltraII DNA library Prep Kit for Illumina	20372370	20364588	20357599	20364080	20347589
WHB10184	HELIOS	abGENIX Whole Blood Genomic DNA Extraction Kit	NEBNext UltraII DNA library Prep Kit for Illumina	20372370	20364588	20357599	20364080	20347589
WHB10185	HELIOS	abGENIX Whole Blood Genomic DNA Extraction Kit	NEBNext UltraII DNA library Prep Kit for Illumina	20372370	20364588	20357599	20364080	20347589
WHB10186	HELIOS	abGENIX Whole Blood Genomic DNA Extraction Kit	NEBNext UltraII DNA library Prep Kit for Illumina	20372370	20364588	20357599	20364080	20347589
WHB10187	HELIOS	abGENIX Whole Blood Genomic DNA Extraction Kit	NEBNext UltraII DNA library Prep Kit for Illumina	20372370	20364588	20357599	20364080	20347589
WHB10188	HELIOS	abGENIX Whole Blood Genomic DNA Extraction Kit	NEBNext UltraII DNA library Prep Kit for Illumina	20372370	20364588	20357599	20364080	20347589
WHB10189	HELIOS	abGENIX Whole Blood Genomic DNA Extraction Kit	NEBNext UltraII DNA library Prep Kit for Illumina	20363559	20372230	20357599	20364080	20347589
WHB10190	HELIOS	abGENIX Whole Blood Genomic DNA Extraction Kit	NEBNext UltraII DNA library Prep Kit for Illumina	20372370	20364588	20357599	20364080	20347589
WHB10191	HELIOS	abGENIX Whole Blood Genomic DNA Extraction Kit	NEBNext UltraII DNA library Prep Kit for Illumina	20363559	20372230	20357599	20364080	20347589
WHB10192	HELIOS	abGENIX Whole Blood Genomic DNA Extraction Kit	NEBNext UltraII DNA library Prep Kit for Illumina	20363559	20372230	20357599	20364080	20347589
WHB10193	HELIOS	abGENIX Whole Blood Genomic DNA Extraction Kit	NEBNext UltraII DNA library Prep Kit for Illumina	20363559	20372230	20357599	20364080	20347589
WHB10194	HELIOS	abGENIX Whole Blood Genomic DNA Extraction Kit	NEBNext UltraII DNA library Prep Kit for Illumina	20363559	20372230	20357599	20364080	20347589
WHB10195	HELIOS	abGENIX Whole Blood Genomic DNA Extraction Kit	NEBNext UltraII DNA library Prep Kit for Illumina	20363559	20372230	20357599	20364080	20347589
WHB10197	HELIOS	abGENIX Whole Blood Genomic DNA Extraction Kit	NEBNext UltraII DNA library Prep Kit for Illumina	20363559	20372230	20357599	20364080	20347589
WHB10198	HELIOS	abGENIX Whole Blood Genomic DNA Extraction Kit	NEBNext UltraII DNA library Prep Kit for Illumina	20363559	20372230	20357599	20364080	20347589
WHB10199	HELIOS	abGENIX Whole Blood Genomic DNA Extraction Kit	NEBNext UltraII DNA library Prep Kit for Illumina	20363559	20372230	20357599	20364080	20347589
WHB10200	HELIOS	abGENIX Whole Blood Genomic DNA Extraction Kit	NEBNext UltraII DNA library Prep Kit for Illumina	20363559	20372230	20357599	20364080	20347589
WHB10201	HELIOS	abGENIX Whole Blood Genomic DNA Extraction Kit	NEBNext UltraII DNA library Prep Kit for Illumina	20363559	20372230	20357599	20364080	20347589
WHB10202	HELIOS	abGENIX Whole Blood Genomic DNA Extraction Kit	NEBNext UltraII DNA library Prep Kit for Illumina	20363559	20372230	20357599	20364080	20347589
WHB10203	HELIOS	abGENIX Whole Blood Genomic DNA Extraction Kit	NEBNext UltraII DNA library Prep Kit for Illumina	20363559	20372230	20357599	20364080	20347589
WHB10204	HELIOS	abGENIX Whole Blood Genomic DNA Extraction Kit	NEBNext UltraII DNA library Prep Kit for Illumina	20363559	20372230	20357599	20364080	20347589
WHB10205	HELIOS	abGENIX Whole Blood Genomic DNA Extraction Kit	NEBNext UltraII DNA library Prep Kit for Illumina	20363559	20372230	20357599	20364080	20347589
WHB10206	HELIOS	abGENIX Whole Blood Genomic DNA Extraction Kit	NEBNext UltraII DNA library Prep Kit for Illumina	20363559	20372230	20357599	20364080	20347589
WHB10207	HELIOS	abGENIX Whole Blood Genomic DNA Extraction Kit	NEBNext UltraII DNA library Prep Kit for Illumina	20363559	20372230	20357599	20364080	20347589
WHB10208	HELIOS	abGENIX Whole Blood Genomic DNA Extraction Kit	NEBNext UltraII DNA library Prep Kit for Illumina	20363559	20372230	20357599	20364080	20347589
WHB10209	HELIOS	abGENIX Whole Blood Genomic DNA Extraction Kit	NEBNext UltraII DNA library Prep Kit for Illumina	20363559	20364588	20356807	20364082	20347589
WHB10210	HELIOS	abGENIX Whole Blood Genomic DNA Extraction Kit	NEBNext UltraII DNA library Prep Kit for Illumina	20363559	20364588	20356807	20364082	20347589
WHB10211	HELIOS	abGENIX Whole Blood Genomic DNA Extraction Kit	NEBNext UltraII DNA library Prep Kit for Illumina	20363559	20372230	20357599	20364080	20347589
WHB10212	HELIOS	abGENIX Whole Blood Genomic DNA Extraction Kit	NEBNext UltraII DNA library Prep Kit for Illumina	20363559	20364588	20356807	20364082	20347589
WHB10213	HELIOS	abGENIX Whole Blood Genomic DNA Extraction Kit	NEBNext UltraII DNA library Prep Kit for Illumina	20363559	20364588	20356807	20364082	20347589
WHB10214	HELIOS	abGENIX Whole Blood Genomic DNA Extraction Kit	NEBNext UltraII DNA library Prep Kit for Illumina	20363559	20364588	20356807	20364082	20347589
WHB10215	HELIOS	abGENIX Whole Blood Genomic DNA Extraction Kit	NEBNext UltraII DNA library Prep Kit for Illumina	20363559	20364588	20356807	20364082	20347589
WHB10216	HELIOS	abGENIX Whole Blood Genomic DNA Extraction Kit	NEBNext UltraII DNA library Prep Kit for Illumina	20363559	20364588	20356807	20364082	20347589
WHB10217	HELIOS	abGENIX Whole Blood Genomic DNA Extraction Kit	NEBNext UltraII DNA library Prep Kit for Illumina	20363559	20364588	20356807	20364082	20347589
WHB10218	HELIOS	abGENIX Whole Blood Genomic DNA Extraction Kit	NEBNext UltraII DNA library Prep Kit for Illumina	20363559	20364588	20356807	20364082	20347589
WHB10219	HELIOS	abGENIX Whole Blood Genomic DNA Extraction Kit	NEBNext UltraII DNA library Prep Kit for Illumina	20363559	20364588	20356807	20364082	20347589
WHB10220	HELIOS	abGENIX Whole Blood Genomic DNA Extraction Kit	NEBNext UltraII DNA library Prep Kit for Illumina	20363559	20364588	20356807	20364082	20347589
WHB10221	HELIOS	abGENIX Whole Blood Genomic DNA Extraction Kit	NEBNext UltraII DNA library Prep Kit for Illumina	20363559	20364588	20356807	20364082	20347589
WHB10223	HELIOS	abGENIX Whole Blood Genomic DNA Extraction Kit	NEBNext UltraII DNA library Prep Kit for Illumina	20363559	20364588	20356807	20364082	20347589
WHB10224	HELIOS	abGENIX Whole Blood Genomic DNA Extraction Kit	NEBNext UltraII DNA library Prep Kit for Illumina	20363559	20364588	20356807	20364082	20347589
WHB10225	HELIOS	abGENIX Whole Blood Genomic DNA Extraction Kit	NEBNext UltraII DNA library Prep Kit for Illumina	20363559	20364588	20356807	20364082	20347589
WHB10226	HELIOS	abGENIX Whole Blood Genomic DNA Extraction Kit	NEBNext UltraII DNA library Prep Kit for Illumina	20363559	20364588	20356807	20364082	20347589
WHB10227	HELIOS	abGENIX Whole Blood Genomic DNA Extraction Kit	NEBNext UltraII DNA library Prep Kit for Illumina	20363559	20364588	20356807	20364082	20347589
WHB10228	HELIOS	abGENIX Whole Blood Genomic DNA Extraction Kit	NEBNext UltraII DNA library Prep Kit for Illumina	20363559	20364588	20356807	20364082	20347589
WHB10229	HELIOS	abGENIX Whole Blood Genomic DNA Extraction Kit	NEBNext UltraII DNA library Prep Kit for Illumina	20363559	20364588	20356807	20364082	20347589
WHB10230	HELIOS	abGENIX Whole Blood Genomic DNA Extraction Kit	NEBNext UltraII DNA library Prep Kit for Illumina	20364059	20364588	20357599	20364080	20347589
WHB10232	HELIOS	abGENIX Whole Blood Genomic DNA Extraction Kit	NEBNext UltraII DNA library Prep Kit for Illumina	20364059	20374150	20356807	20364082	20350041
WHB10233	HELIOS	abGENIX Whole Blood Genomic DNA Extraction Kit	NEBNext UltraII DNA library Prep Kit for Illumina	20364059	20364588	20357599	20364080	20347589
WHB10234	HELIOS	abGENIX Whole Blood Genomic DNA Extraction Kit	NEBNext UltraII DNA library Prep Kit for Illumina	20364059	20364588	20357599	20364080	20347589
WHB10235	HELIOS	abGENIX Whole Blood Genomic DNA Extraction Kit	NEBNext UltraII DNA library Prep Kit for Illumina	20364059	20364588	20357599	20364080	20347589
WHB10236	HELIOS	abGENIX Whole Blood Genomic DNA Extraction Kit	NEBNext UltraII DNA library Prep Kit for Illumina	20364059	20364588	20357599	20364080	20347589
WHB10237	HELIOS	abGENIX Whole Blood Genomic DNA Extraction Kit	NEBNext UltraII DNA library Prep Kit for Illumina	20364059	20364588	20357599	20364080	20347589
WHB10238	HELIOS	abGENIX Whole Blood Genomic DNA Extraction Kit	NEBNext UltraII DNA library Prep Kit for Illumina	20364059	20364588	20357599	20364080	20347589
WHB10239	HELIOS	abGENIX Whole Blood Genomic DNA Extraction Kit	NEBNext UltraII DNA library Prep Kit for Illumina	20364059	20364588	20357599	20364080	20347589
WHB10240	HELIOS	abGENIX Whole Blood Genomic DNA Extraction Kit	NEBNext UltraII DNA library Prep Kit for Illumina	20364059	20364588	20357599	20364080	20347589
WHB10241	HELIOS	abGENIX Whole Blood Genomic DNA Extraction Kit	NEBNext UltraII DNA library Prep Kit for Illumina	20364059	20364588	20357599	20364080	20347589
WHB10242	HELIOS	abGENIX Whole Blood Genomic DNA Extraction Kit	NEBNext UltraII DNA library Prep Kit for Illumina	20364059	20364588	20357599	20364080	20347589
WHB10243	HELIOS	abGENIX Whole Blood Genomic DNA Extraction Kit	NEBNext UltraII DNA library Prep Kit for Illumina	20364059	20364588	20357599	20364080	20347589
WHB10244	HELIOS	abGENIX Whole Blood Genomic DNA Extraction Kit	NEBNext UltraII DNA library Prep Kit for Illumina	20364059	20364588	20357599	20364080	20347589
WHB10245	HELIOS	abGENIX Whole Blood Genomic DNA Extraction Kit	NEBNext UltraII DNA library Prep Kit for Illumina	20364059	20364588	20357599	20364080	20347589
WHB10246	HELIOS	abGENIX Whole Blood Genomic DNA Extraction Kit	NEBNext UltraII DNA library Prep Kit for Illumina	20364059	20364588	20357599	20364080	20347589
WHB10247	HELIOS	abGENIX Whole Blood Genomic DNA Extraction Kit	NEBNext UltraII DNA library Prep Kit for Illumina	20364059	20364588	20357599	20364080	20347589
WHB10248	HELIOS	abGENIX Whole Blood Genomic DNA Extraction Kit	NEBNext UltraII DNA library Prep Kit for Illumina	20382082	20381023	20359355	20382943	20358945
WHB10249	HELIOS	abGENIX Whole Blood Genomic DNA Extraction Kit	NEBNext UltraII DNA library Prep Kit for Illumina	20364059	20364588	20357599	20364080	20347589
WHB10250	HELIOS	abGENIX Whole Blood Genomic DNA Extraction Kit	NEBNext UltraII DNA library Prep Kit for Illumina	20382082	20381023	20359355	20382943	20358945
WHB10251	HELIOS	abGENIX Whole Blood Genomic DNA Extraction Kit	NEBNext UltraII DNA library Prep Kit for Illumina	20364059	20364588	20357599	20364080	20347589
WHB10252	HELIOS	abGENIX Whole Blood Genomic DNA Extraction Kit	NEBNext UltraII DNA library Prep Kit for Illumina	20364059	20364588	20356807	20364080	20347590
WHB10253	HELIOS	abGENIX Whole Blood Genomic DNA Extraction Kit	NEBNext UltraII DNA library Prep Kit for Illumina	20364059	20364588	20357599	20364080	20347589
WHB10254	HELIOS	abGENIX Whole Blood Genomic DNA Extraction Kit	NEBNext UltraII DNA library Prep Kit for Illumina	20364059	20364588	20356807	20364080	20347590
WHB10255	HELIOS	abGENIX Whole Blood Genomic DNA Extraction Kit	NEBNext UltraII DNA library Prep Kit for Illumina	20364059	20364588	20357599	20364080	20347589
WHB10256	HELIOS	abGENIX Whole Blood Genomic DNA Extraction Kit	NEBNext UltraII DNA library Prep Kit for Illumina	20364059	20364588	20356807	20364080	20347590
WHB10258	HELIOS	abGENIX Whole Blood Genomic DNA Extraction Kit	NEBNext UltraII DNA library Prep Kit for Illumina	20364059	20364588	20356807	20364080	20347590
WHB10259	HELIOS	abGENIX Whole Blood Genomic DNA Extraction Kit	NEBNext UltraII DNA library Prep Kit for Illumina	20364059	20364588	20356807	20364080	20347590
WHB10260	HELIOS	abGENIX Whole Blood Genomic DNA Extraction Kit	NEBNext UltraII DNA library Prep Kit for Illumina	20382082	20381023	20359355	20382943	20358945
WHB10261	HELIOS	abGENIX Whole Blood Genomic DNA Extraction Kit	NEBNext UltraII DNA library Prep Kit for Illumina	20364059	20364588	20356807	20364080	20347590
WHB10262	HELIOS	abGENIX Whole Blood Genomic DNA Extraction Kit	NEBNext UltraII DNA library Prep Kit for Illumina	20364059	20364588	20356807	20364080	20347590
WHB10263	HELIOS	abGENIX Whole Blood Genomic DNA Extraction Kit	NEBNext UltraII DNA library Prep Kit for Illumina	20364059	20374150	20356807	20364082	20350041
WHB10264	HELIOS	abGENIX Whole Blood Genomic DNA Extraction Kit	NEBNext UltraII DNA library Prep Kit for Illumina	20363559	20364085	20348434	20364080	20347589
WHB10265	HELIOS	abGENIX Whole Blood Genomic DNA Extraction Kit	NEBNext UltraII DNA library Prep Kit for Illumina	20363559	20364085	20348434	20364080	20347589
WHB10266	HELIOS	abGENIX Whole Blood Genomic DNA Extraction Kit	NEBNext UltraII DNA library Prep Kit for Illumina	20363559	20364085	20348434	20364080	20347589
WHB10267	HELIOS	abGENIX Whole Blood Genomic DNA Extraction Kit	NEBNext UltraII DNA library Prep Kit for Illumina	20363559	20364085	20348434	20364080	20347589
WHB10268	HELIOS	abGENIX Whole Blood Genomic DNA Extraction Kit	NEBNext UltraII DNA library Prep Kit for Illumina	20363559	20364085	20348434	20364080	20347589
WHB10269	HELIOS	abGENIX Whole Blood Genomic DNA Extraction Kit	NEBNext UltraII DNA library Prep Kit for Illumina	20363559	20364085	20348434	20364080	20347589
WHB10270	HELIOS	abGENIX Whole Blood Genomic DNA Extraction Kit	NEBNext UltraII DNA library Prep Kit for Illumina	20364059	20364588	20356807	20364081	20350041
WHB10271	HELIOS	abGENIX Whole Blood Genomic DNA Extraction Kit	NEBNext UltraII DNA library Prep Kit for Illumina	20364059	20364588	20356807	20364082	20350041
WHB10272	HELIOS	abGENIX Whole Blood Genomic DNA Extraction Kit	NEBNext UltraII DNA library Prep Kit for Illumina	20363559	20364085	20348434	20364080	20347589
WHB10273	HELIOS	abGENIX Whole Blood Genomic DNA Extraction Kit	NEBNext UltraII DNA library Prep Kit for Illumina	20363559	20364085	20348434	20364080	20347589
WHB10274	HELIOS	abGENIX Whole Blood Genomic DNA Extraction Kit	NEBNext UltraII DNA library Prep Kit for Illumina	20363559	20364588	20357599	20364080	20347589
WHB10275	HELIOS	abGENIX Whole Blood Genomic DNA Extraction Kit	NEBNext UltraII DNA library Prep Kit for Illumina	20363559	20364588	20357599	20364080	20347589
WHB10276	HELIOS	abGENIX Whole Blood Genomic DNA Extraction Kit	NEBNext UltraII DNA library Prep Kit for Illumina	20363559	20364085	20348434	20364080	20347589
WHB10277	HELIOS	abGENIX Whole Blood Genomic DNA Extraction Kit	NEBNext UltraII DNA library Prep Kit for Illumina	20363559	20364085	20348434	20364080	20347589
WHB10278	HELIOS	abGENIX Whole Blood Genomic DNA Extraction Kit	NEBNext UltraII DNA library Prep Kit for Illumina	20364059	20364588	20356807	20364082	20350041
WHB10279	HELIOS	abGENIX Whole Blood Genomic DNA Extraction Kit	NEBNext UltraII DNA library Prep Kit for Illumina	20364059	20364588	20356807	20364081	20350041
WHB10280	HELIOS	abGENIX Whole Blood Genomic DNA Extraction Kit	NEBNext UltraII DNA library Prep Kit for Illumina	20363559	20364085	20348434	20364080	20347589
WHB10281	HELIOS	abGENIX Whole Blood Genomic DNA Extraction Kit	NEBNext UltraII DNA library Prep Kit for Illumina	20363559	20364588	20357599	20364080	20347589
WHB10282	HELIOS	abGENIX Whole Blood Genomic DNA Extraction Kit	NEBNext UltraII DNA library Prep Kit for Illumina	20363559	20364085	20348434	20364080	20347589
WHB10283	HELIOS	abGENIX Whole Blood Genomic DNA Extraction Kit	NEBNext UltraII DNA library Prep Kit for Illumina	20363559	20364085	20348434	20364080	20347589
WHB10284	HELIOS	abGENIX Whole Blood Genomic DNA Extraction Kit	NEBNext UltraII DNA library Prep Kit for Illumina	20363559	20364085	20348434	20364080	20347589
WHB10285	HELIOS	abGENIX Whole Blood Genomic DNA Extraction Kit	NEBNext UltraII DNA library Prep Kit for Illumina	20363559	20364085	20348434	20364080	20347589
WHB10286	HELIOS	abGENIX Whole Blood Genomic DNA Extraction Kit	NEBNext UltraII DNA library Prep Kit for Illumina	20364059	20364588	20356807	20364082	20350041
WHB10287	HELIOS	abGENIX Whole Blood Genomic DNA Extraction Kit	NEBNext UltraII DNA library Prep Kit for Illumina	20364059	20364588	20356807	20364082	20350041
WHB10288	HELIOS	abGENIX Whole Blood Genomic DNA Extraction Kit	NEBNext UltraII DNA library Prep Kit for Illumina	20363559	20364085	20348434	20364080	20347589
WHB10289	HELIOS	abGENIX Whole Blood Genomic DNA Extraction Kit	NEBNext UltraII DNA library Prep Kit for Illumina	20363559	20364085	20348434	20364080	20347589
WHB10290	HELIOS	abGENIX Whole Blood Genomic DNA Extraction Kit	NEBNext UltraII DNA library Prep Kit for Illumina	20363559	20364085	20348434	20364080	20347589
WHB10291	HELIOS	abGENIX Whole Blood Genomic DNA Extraction Kit	NEBNext UltraII DNA library Prep Kit for Illumina	20363559	20364085	20348434	20364080	20347589
WHB10292	HELIOS	abGENIX Whole Blood Genomic DNA Extraction Kit	NEBNext UltraII DNA library Prep Kit for Illumina	20363559	20364588	20356807	20364080	20347589
WHB10293	HELIOS	abGENIX Whole Blood Genomic DNA Extraction Kit	NEBNext UltraII DNA library Prep Kit for Illumina	20363559	20364085	20348434	20364080	20347589
WHB10294	HELIOS	abGENIX Whole Blood Genomic DNA Extraction Kit	NEBNext UltraII DNA library Prep Kit for Illumina	20364059	20364588	20356807	20364082	20350041
WHB10295	HELIOS	abGENIX Whole Blood Genomic DNA Extraction Kit	NEBNext UltraII DNA library Prep Kit for Illumina	20364059	20364588	20356807	20364082	20350041
WHB10296	HELIOS	abGENIX Whole Blood Genomic DNA Extraction Kit	NEBNext UltraII DNA library Prep Kit for Illumina	20363559	20364588	20356807	20364080	20347589
WHB10297	HELIOS	abGENIX Whole Blood Genomic DNA Extraction Kit	NEBNext UltraII DNA library Prep Kit for Illumina	20363559	20364588	20356807	20364080	20347589
WHB10298	HELIOS	abGENIX Whole Blood Genomic DNA Extraction Kit	NEBNext UltraII DNA library Prep Kit for Illumina	20363559	20364588	20356807	20364080	20347589
WHB10299	HELIOS	abGENIX Whole Blood Genomic DNA Extraction Kit	NEBNext UltraII DNA library Prep Kit for Illumina	20363559	20364588	20356807	20364080	20347589
WHB10300	HELIOS	abGENIX Whole Blood Genomic DNA Extraction Kit	NEBNext UltraII DNA library Prep Kit for Illumina	20363559	20364588	20356807	20364080	20347589
WHB10301	HELIOS	abGENIX Whole Blood Genomic DNA Extraction Kit	NEBNext UltraII DNA library Prep Kit for Illumina	20363559	20364588	20356807	20364080	20347589
WHB10302	HELIOS	abGENIX Whole Blood Genomic DNA Extraction Kit	NEBNext UltraII DNA library Prep Kit for Illumina	20364059	20364588	20356807	20364082	20350041
WHB10303	HELIOS	abGENIX Whole Blood Genomic DNA Extraction Kit	NEBNext UltraII DNA library Prep Kit for Illumina	20364059	20364588	20356807	20364082	20350041
WHB10304	HELIOS	abGENIX Whole Blood Genomic DNA Extraction Kit	NEBNext UltraII DNA library Prep Kit for Illumina	20363559	20364588	20356807	20364080	20347589
WHB10305	HELIOS	abGENIX Whole Blood Genomic DNA Extraction Kit	NEBNext UltraII DNA library Prep Kit for Illumina	20363559	20364588	20356807	20364080	20347589
WHB10306	HELIOS	abGENIX Whole Blood Genomic DNA Extraction Kit	NEBNext UltraII DNA library Prep Kit for Illumina	20363559	20364588	20356807	20364080	20347589
WHB10307	HELIOS	abGENIX Whole Blood Genomic DNA Extraction Kit	NEBNext UltraII DNA library Prep Kit for Illumina	20363559	20364588	20356807	20364080	20347589
WHB10308	HELIOS	abGENIX Whole Blood Genomic DNA Extraction Kit	NEBNext UltraII DNA library Prep Kit for Illumina	20363559	20364588	20356807	20364080	20347589
WHB10309	HELIOS	abGENIX Whole Blood Genomic DNA Extraction Kit	NEBNext UltraII DNA library Prep Kit for Illumina	20363559	20364588	20356807	20364080	20347589
WHB10310	HELIOS	abGENIX Whole Blood Genomic DNA Extraction Kit	NEBNext UltraII DNA library Prep Kit for Illumina	20364059	20364588	20356807	20364082	20350041
WHB10311	HELIOS	abGENIX Whole Blood Genomic DNA Extraction Kit	NEBNext UltraII DNA library Prep Kit for Illumina	20364059	20364588	20356807	20364082	20350041
WHB10312	HELIOS	abGENIX Whole Blood Genomic DNA Extraction Kit	NEBNext UltraII DNA library Prep Kit for Illumina	20363559	20364588	20356807	20364080	20347589
WHB10313	HELIOS	abGENIX Whole Blood Genomic DNA Extraction Kit	NEBNext UltraII DNA library Prep Kit for Illumina	20363559	20364588	20356807	20364080	20347589
WHB10314	HELIOS	abGENIX Whole Blood Genomic DNA Extraction Kit	NEBNext UltraII DNA library Prep Kit for Illumina	20363559	20364588	20356807	20364080	20347589
WHB10315	HELIOS	abGENIX Whole Blood Genomic DNA Extraction Kit	NEBNext UltraII DNA library Prep Kit for Illumina	20363559	20364588	20356807	20364080	20347589
WHB10316	HELIOS	abGENIX Whole Blood Genomic DNA Extraction Kit	NEBNext UltraII DNA library Prep Kit for Illumina	20363559	20364588	20356807	20364080	20347589
WHB10317	HELIOS	abGENIX Whole Blood Genomic DNA Extraction Kit	NEBNext UltraII DNA library Prep Kit for Illumina	20363559	20364588	20356807	20364080	20347589
WHB10318	HELIOS	abGENIX Whole Blood Genomic DNA Extraction Kit	NEBNext UltraII DNA library Prep Kit for Illumina	20364059	20364588	20356807	20364082	20350041
WHB10319	HELIOS	abGENIX Whole Blood Genomic DNA Extraction Kit	NEBNext UltraII DNA library Prep Kit for Illumina	20364059	20364588	20356807	20364082	20350041
WHB10320	HELIOS	abGENIX Whole Blood Genomic DNA Extraction Kit	NEBNext UltraII DNA library Prep Kit for Illumina	20363559	20364588	20356807	20364080	20347589
WHB10321	HELIOS	abGENIX Whole Blood Genomic DNA Extraction Kit	NEBNext UltraII DNA library Prep Kit for Illumina	20363559	20364588	20357599	20364080	20347589
WHB10322	HELIOS	abGENIX Whole Blood Genomic DNA Extraction Kit	NEBNext UltraII DNA library Prep Kit for Illumina	20363559	20364588	20357599	20364080	20347589
WHB10323	HELIOS	abGENIX Whole Blood Genomic DNA Extraction Kit	NEBNext UltraII DNA library Prep Kit for Illumina	20363559	20364588	20357599	20364080	20347589
WHB10324	HELIOS	abGENIX Whole Blood Genomic DNA Extraction Kit	NEBNext UltraII DNA library Prep Kit for Illumina	20363559	20364588	20357599	20364080	20347589
WHB10325	HELIOS	abGENIX Whole Blood Genomic DNA Extraction Kit	NEBNext UltraII DNA library Prep Kit for Illumina	20363559	20364588	20357599	20364080	20347589
WHB10326	HELIOS	abGENIX Whole Blood Genomic DNA Extraction Kit	NEBNext UltraII DNA library Prep Kit for Illumina	20364059	20364588	20356807	20364082	20350041
WHB10327	HELIOS	abGENIX Whole Blood Genomic DNA Extraction Kit	NEBNext UltraII DNA library Prep Kit for Illumina	20364059	20364588	20356807	20364082	20350041
WHB10328	HELIOS	abGENIX Whole Blood Genomic DNA Extraction Kit	NEBNext UltraII DNA library Prep Kit for Illumina	20363559	20364588	20357599	20364080	20347589
WHB10329	HELIOS	abGENIX Whole Blood Genomic DNA Extraction Kit	NEBNext UltraII DNA library Prep Kit for Illumina	20363559	20364588	20357599	20364080	20347589
WHB10330	HELIOS	abGENIX Whole Blood Genomic DNA Extraction Kit	NEBNext UltraII DNA library Prep Kit for Illumina	20363559	20364588	20357599	20364080	20347589
WHB10331	HELIOS	abGENIX Whole Blood Genomic DNA Extraction Kit	NEBNext UltraII DNA library Prep Kit for Illumina	20363559	20364588	20357599	20364080	20347589
WHB10332	HELIOS	abGENIX Whole Blood Genomic DNA Extraction Kit	NEBNext UltraII DNA library Prep Kit for Illumina	20363559	20364588	20357599	20364080	20347589
WHB10333	HELIOS	abGENIX Whole Blood Genomic DNA Extraction Kit	NEBNext UltraII DNA library Prep Kit for Illumina	20363559	20364588	20357599	20364080	20347589
WHB10334	HELIOS	abGENIX Whole Blood Genomic DNA Extraction Kit	NEBNext UltraII DNA library Prep Kit for Illumina	20364059	20364588	20356807	20364082	20350041
WHB10335	HELIOS	abGENIX Whole Blood Genomic DNA Extraction Kit	NEBNext UltraII DNA library Prep Kit for Illumina	20364059	20364588	20356807	20364082	20350041
WHB10336	HELIOS	abGENIX Whole Blood Genomic DNA Extraction Kit	NEBNext UltraII DNA library Prep Kit for Illumina	20363559	20364588	20357599	20364080	20347589
WHB10337	HELIOS	abGENIX Whole Blood Genomic DNA Extraction Kit	NEBNext UltraII DNA library Prep Kit for Illumina	20363559	20364588	20357599	20364080	20347589
WHB10338	HELIOS	abGENIX Whole Blood Genomic DNA Extraction Kit	NEBNext UltraII DNA library Prep Kit for Illumina	20363559	20364588	20357599	20364080	20347589
WHB10339	HELIOS	abGENIX Whole Blood Genomic DNA Extraction Kit	NEBNext UltraII DNA library Prep Kit for Illumina	20363559	20364588	20357599	20364080	20347589
WHB10340	HELIOS	abGENIX Whole Blood Genomic DNA Extraction Kit	NEBNext UltraII DNA library Prep Kit for Illumina	20363559	20364588	20357599	20364080	20347589
WHB10341	HELIOS	abGENIX Whole Blood Genomic DNA Extraction Kit	NEBNext UltraII DNA library Prep Kit for Illumina	20363559	20364588	20357599	20364080	20347589
WHB10342	HELIOS	abGENIX Whole Blood Genomic DNA Extraction Kit	NEBNext UltraII DNA library Prep Kit for Illumina	20364059	20364588	20356807	20364082	20350041
WHB10343	HELIOS	abGENIX Whole Blood Genomic DNA Extraction Kit	NEBNext UltraII DNA library Prep Kit for Illumina	20364059	20364588	20356807	20364082	20350041
WHB10344	HELIOS	abGENIX Whole Blood Genomic DNA Extraction Kit	NEBNext UltraII DNA library Prep Kit for Illumina	20363559	20364588	20357599	20364080	20347589
WHB10345	HELIOS	abGENIX Whole Blood Genomic DNA Extraction Kit	NEBNext UltraII DNA library Prep Kit for Illumina	20363559	20364588	20357599	20364080	20347589
WHB10347	HELIOS	abGENIX Whole Blood Genomic DNA Extraction Kit	NEBNext UltraII DNA library Prep Kit for Illumina	20363559	20364588	20357599	20364080	20347589
WHB10349	HELIOS	abGENIX Whole Blood Genomic DNA Extraction Kit	NEBNext UltraII DNA library Prep Kit for Illumina	20363559	20364588	20357599	20364080	20347589
WHB10350	HELIOS	abGENIX Whole Blood Genomic DNA Extraction Kit	NEBNext UltraII DNA library Prep Kit for Illumina	20364059	20364588	20356807	20364082	20350041
WHB10351	HELIOS	abGENIX Whole Blood Genomic DNA Extraction Kit	NEBNext UltraII DNA library Prep Kit for Illumina	20374156	20374149	20350208	20364081	20347589
WHB10352	HELIOS	abGENIX Whole Blood Genomic DNA Extraction Kit	NEBNext UltraII DNA library Prep Kit for Illumina	20363559	20364588	20357599	20364080	20347589
WHB10353	HELIOS	abGENIX Whole Blood Genomic DNA Extraction Kit	NEBNext UltraII DNA library Prep Kit for Illumina	20363559	20364588	20357599	20364080	20347589
WHB10354	HELIOS	abGENIX Whole Blood Genomic DNA Extraction Kit	NEBNext UltraII DNA library Prep Kit for Illumina	20363559	20364588	20357599	20364080	20347589
WHB10355	HELIOS	abGENIX Whole Blood Genomic DNA Extraction Kit	NEBNext UltraII DNA library Prep Kit for Illumina	20363559	20364588	20357599	20364080	20347589
WHB10356	HELIOS	abGENIX Whole Blood Genomic DNA Extraction Kit	NEBNext UltraII DNA library Prep Kit for Illumina	20363559	20364588	20357599	20364080	20347589
WHB10357	HELIOS	abGENIX Whole Blood Genomic DNA Extraction Kit	NEBNext UltraII DNA library Prep Kit for Illumina	20363559	20364588	20357599	20364080	20347589
WHB10358	HELIOS	abGENIX Whole Blood Genomic DNA Extraction Kit	NEBNext UltraII DNA library Prep Kit for Illumina	20364059	20364588	20356807	20364082	20350041
WHB10359	HELIOS	abGENIX Whole Blood Genomic DNA Extraction Kit	NEBNext UltraII DNA library Prep Kit for Illumina	20374156	20374149	20350208	20364081	20347589
WHB10360	HELIOS	abGENIX Whole Blood Genomic DNA Extraction Kit	NEBNext UltraII DNA library Prep Kit for Illumina	20363559	20364588	20356807	20364080	20347589
WHB10361	HELIOS	abGENIX Whole Blood Genomic DNA Extraction Kit	NEBNext UltraII DNA library Prep Kit for Illumina	20363559	20364588	20356807	20364080	20347589
WHB10362	HELIOS	abGENIX Whole Blood Genomic DNA Extraction Kit	NEBNext UltraII DNA library Prep Kit for Illumina	20363559	20364588	20356807	20364080	20347589
WHB10363	HELIOS	abGENIX Whole Blood Genomic DNA Extraction Kit	NEBNext UltraII DNA library Prep Kit for Illumina	20363559	20364588	20356807	20364080	20347589
WHB10364	HELIOS	abGENIX Whole Blood Genomic DNA Extraction Kit	NEBNext UltraII DNA library Prep Kit for Illumina	20363559	20364588	20356807	20364080	20347589
WHB10365	HELIOS	abGENIX Whole Blood Genomic DNA Extraction Kit	NEBNext UltraII DNA library Prep Kit for Illumina	20363559	20364588	20356807	20364080	20347589
WHB10366	HELIOS	abGENIX Whole Blood Genomic DNA Extraction Kit	NEBNext UltraII DNA library Prep Kit for Illumina	20363559	20364588	20356807	20364080	20347589
WHB10367	HELIOS	abGENIX Whole Blood Genomic DNA Extraction Kit	NEBNext UltraII DNA library Prep Kit for Illumina	20363559	20364588	20356807	20364080	20347589
WHB10368	HELIOS	abGENIX Whole Blood Genomic DNA Extraction Kit	NEBNext UltraII DNA library Prep Kit for Illumina	20363559	20364588	20356807	20364080	20347589
WHB10369	HELIOS	abGENIX Whole Blood Genomic DNA Extraction Kit	NEBNext UltraII DNA library Prep Kit for Illumina	20363559	20364588	20356807	20364080	20347589
WHB10370	HELIOS	abGENIX Whole Blood Genomic DNA Extraction Kit	NEBNext UltraII DNA library Prep Kit for Illumina	20363559	20364588	20356807	20364080	20347589
WHB10371	HELIOS	abGENIX Whole Blood Genomic DNA Extraction Kit	NEBNext UltraII DNA library Prep Kit for Illumina	20363559	20364588	20356807	20364080	20347589
WHB10372	HELIOS	abGENIX Whole Blood Genomic DNA Extraction Kit	NEBNext UltraII DNA library Prep Kit for Illumina	20363559	20364588	20356807	20364080	20347589
WHB10373	HELIOS	abGENIX Whole Blood Genomic DNA Extraction Kit	NEBNext UltraII DNA library Prep Kit for Illumina	20363559	20364588	20356807	20364080	20347589
WHB10374	HELIOS	abGENIX Whole Blood Genomic DNA Extraction Kit	NEBNext UltraII DNA library Prep Kit for Illumina	20363559	20364588	20356807	20364080	20347589
WHB10375	HELIOS	abGENIX Whole Blood Genomic DNA Extraction Kit	NEBNext UltraII DNA library Prep Kit for Illumina	20363559	20364588	20356807	20364080	20347589
WHB10376	HELIOS	abGENIX Whole Blood Genomic DNA Extraction Kit	NEBNext UltraII DNA library Prep Kit for Illumina	20363559	20364588	20356807	20364080	20347589
WHB10377	HELIOS	abGENIX Whole Blood Genomic DNA Extraction Kit	NEBNext UltraII DNA library Prep Kit for Illumina	20363559	20364588	20356807	20364080	20347589
WHB10378	HELIOS	abGENIX Whole Blood Genomic DNA Extraction Kit	NEBNext UltraII DNA library Prep Kit for Illumina	20363559	20364588	20356807	20364082	20347589
WHB10379	HELIOS	abGENIX Whole Blood Genomic DNA Extraction Kit	NEBNext UltraII DNA library Prep Kit for Illumina	20363559	20364588	20356807	20364080	20347589
WHB10380	HELIOS	abGENIX Whole Blood Genomic DNA Extraction Kit	NEBNext UltraII DNA library Prep Kit for Illumina	20363559	20364588	20356807	20364080	20347589
WHB10381	HELIOS	abGENIX Whole Blood Genomic DNA Extraction Kit	NEBNext UltraII DNA library Prep Kit for Illumina	20363559	20364588	20356807	20364082	20347589
WHB10382	HELIOS	abGENIX Whole Blood Genomic DNA Extraction Kit	NEBNext UltraII DNA library Prep Kit for Illumina	20363559	20364588	20356807	20364082	20347589
WHB10383	HELIOS	abGENIX Whole Blood Genomic DNA Extraction Kit	NEBNext UltraII DNA library Prep Kit for Illumina	20363559	20364588	20356807	20364082	20347589
WHB10384	HELIOS	abGENIX Whole Blood Genomic DNA Extraction Kit	NEBNext UltraII DNA library Prep Kit for Illumina	20363559	20364588	20356807	20364082	20347589
WHB10385	HELIOS	abGENIX Whole Blood Genomic DNA Extraction Kit	NEBNext UltraII DNA library Prep Kit for Illumina	20363559	20364588	20356807	20364082	20347589
WHB10386	HELIOS	abGENIX Whole Blood Genomic DNA Extraction Kit	NEBNext UltraII DNA library Prep Kit for Illumina	20363559	20364588	20356807	20364082	20347589
WHB10387	HELIOS	abGENIX Whole Blood Genomic DNA Extraction Kit	NEBNext UltraII DNA library Prep Kit for Illumina	20363559	20364588	20356807	20364082	20347589
WHB10388	HELIOS	abGENIX Whole Blood Genomic DNA Extraction Kit	NEBNext UltraII DNA library Prep Kit for Illumina	20363559	20364588	20356807	20364082	20347589
WHB10389	HELIOS	abGENIX Whole Blood Genomic DNA Extraction Kit	NEBNext UltraII DNA library Prep Kit for Illumina	20363559	20364588	20356807	20364082	20347589
WHB10390	HELIOS	abGENIX Whole Blood Genomic DNA Extraction Kit	NEBNext UltraII DNA library Prep Kit for Illumina	20363559	20364588	20356807	20364082	20347589
WHB10391	HELIOS	abGENIX Whole Blood Genomic DNA Extraction Kit	NEBNext UltraII DNA library Prep Kit for Illumina	20363559	20364588	20356807	20364082	20347589
WHB10392	HELIOS	abGENIX Whole Blood Genomic DNA Extraction Kit	NEBNext UltraII DNA library Prep Kit for Illumina	20363559	20364588	20356807	20364082	20347589
WHB10393	HELIOS	abGENIX Whole Blood Genomic DNA Extraction Kit	NEBNext UltraII DNA library Prep Kit for Illumina	20363559	20364588	20356807	20364082	20347589
WHB10394	HELIOS	abGENIX Whole Blood Genomic DNA Extraction Kit	NEBNext UltraII DNA library Prep Kit for Illumina	20363559	20364588	20356807	20364082	20347589
WHB10395	HELIOS	abGENIX Whole Blood Genomic DNA Extraction Kit	NEBNext UltraII DNA library Prep Kit for Illumina	20363559	20364588	20356807	20364082	20347589
WHB10396	HELIOS	abGENIX Whole Blood Genomic DNA Extraction Kit	NEBNext UltraII DNA library Prep Kit for Illumina	20363559	20364588	20356807	20364082	20347589
WHB10397	HELIOS	abGENIX Whole Blood Genomic DNA Extraction Kit	NEBNext UltraII DNA library Prep Kit for Illumina	20363559	20364588	20356807	20364082	20347589
WHB10398	HELIOS	abGENIX Whole Blood Genomic DNA Extraction Kit	NEBNext UltraII DNA library Prep Kit for Illumina	20363559	20364588	20356807	20364082	20347589
WHB10399	HELIOS	abGENIX Whole Blood Genomic DNA Extraction Kit	NEBNext UltraII DNA library Prep Kit for Illumina	20363559	20364588	20356807	20364082	20347589
WHB10400	HELIOS	abGENIX Whole Blood Genomic DNA Extraction Kit	NEBNext UltraII DNA library Prep Kit for Illumina	20363559	20364588	20357599	20364082	20347590
WHB10401	HELIOS	abGENIX Whole Blood Genomic DNA Extraction Kit	NEBNext UltraII DNA library Prep Kit for Illumina	20363559	20364588	20357599	20364082	20347590
WHB10402	HELIOS	abGENIX Whole Blood Genomic DNA Extraction Kit	NEBNext UltraII DNA library Prep Kit for Illumina	20363559	20364588	20357599	20364082	20347590
WHB10403	HELIOS	abGENIX Whole Blood Genomic DNA Extraction Kit	NEBNext UltraII DNA library Prep Kit for Illumina	20363559	20364588	20357599	20364082	20347590
WHB10404	HELIOS	abGENIX Whole Blood Genomic DNA Extraction Kit	NEBNext UltraII DNA library Prep Kit for Illumina	20363559	20364588	20357599	20364082	20347590
WHB10405	HELIOS	abGENIX Whole Blood Genomic DNA Extraction Kit	NEBNext UltraII DNA library Prep Kit for Illumina	20363559	20364588	20357599	20364082	20347590
WHB10406	HELIOS	abGENIX Whole Blood Genomic DNA Extraction Kit	NEBNext UltraII DNA library Prep Kit for Illumina	20363559	20364588	20357599	20364082	20347590
WHB10407	HELIOS	abGENIX Whole Blood Genomic DNA Extraction Kit	NEBNext UltraII DNA library Prep Kit for Illumina	20363559	20364588	20357599	20364082	20347590
WHB10408	HELIOS	abGENIX Whole Blood Genomic DNA Extraction Kit	NEBNext UltraII DNA library Prep Kit for Illumina	20363559	20364588	20357599	20364082	20347590
WHB10409	HELIOS	abGENIX Whole Blood Genomic DNA Extraction Kit	NEBNext UltraII DNA library Prep Kit for Illumina	20363559	20364588	20357599	20364082	20347590
WHB10410	HELIOS	abGENIX Whole Blood Genomic DNA Extraction Kit	NEBNext UltraII DNA library Prep Kit for Illumina	20363559	20364588	20357599	20364082	20347590
WHB10411	HELIOS	abGENIX Whole Blood Genomic DNA Extraction Kit	NEBNext UltraII DNA library Prep Kit for Illumina	20363559	20364588	20357599	20364082	20347590
WHB10412	HELIOS	abGENIX Whole Blood Genomic DNA Extraction Kit	NEBNext UltraII DNA library Prep Kit for Illumina	20363559	20364588	20357599	20364082	20347590
WHB10413	HELIOS	abGENIX Whole Blood Genomic DNA Extraction Kit	NEBNext UltraII DNA library Prep Kit for Illumina	20363559	20364588	20357599	20364082	20347590
WHB10414	HELIOS	abGENIX Whole Blood Genomic DNA Extraction Kit	NEBNext UltraII DNA library Prep Kit for Illumina	20363559	20364588	20357599	20364082	20347590
WHB10415	HELIOS	abGENIX Whole Blood Genomic DNA Extraction Kit	NEBNext UltraII DNA library Prep Kit for Illumina	20363559	20364588	20357599	20364082	20347590
WHB10416	HELIOS	abGENIX Whole Blood Genomic DNA Extraction Kit	NEBNext UltraII DNA library Prep Kit for Illumina	20363559	20364588	20357599	20364082	20347590
WHB10417	HELIOS	abGENIX Whole Blood Genomic DNA Extraction Kit	NEBNext UltraII DNA library Prep Kit for Illumina	20363559	20364588	20357599	20364082	20347590
WHB10418	HELIOS	abGENIX Whole Blood Genomic DNA Extraction Kit	NEBNext UltraII DNA library Prep Kit for Illumina	20363559	20364588	20357599	20364082	20347590
WHB10419	HELIOS	abGENIX Whole Blood Genomic DNA Extraction Kit	NEBNext UltraII DNA library Prep Kit for Illumina	20363559	20364588	20357599	20364082	20347590
WHB10420	HELIOS	abGENIX Whole Blood Genomic DNA Extraction Kit	NEBNext UltraII DNA library Prep Kit for Illumina	20363559	20364588	20357599	20364082	20347589
WHB10421	HELIOS	abGENIX Whole Blood Genomic DNA Extraction Kit	NEBNext UltraII DNA library Prep Kit for Illumina	20363559	20364588	20357599	20364082	20347589
WHB10422	HELIOS	abGENIX Whole Blood Genomic DNA Extraction Kit	NEBNext UltraII DNA library Prep Kit for Illumina	20363559	20364588	20357599	20364082	20347589
WHB10423	HELIOS	abGENIX Whole Blood Genomic DNA Extraction Kit	NEBNext UltraII DNA library Prep Kit for Illumina	20363559	20364588	20357599	20364082	20347589
WHB10424	HELIOS	abGENIX Whole Blood Genomic DNA Extraction Kit	NEBNext UltraII DNA library Prep Kit for Illumina	20363559	20364588	20357599	20364082	20347589
WHB10425	HELIOS	abGENIX Whole Blood Genomic DNA Extraction Kit	NEBNext UltraII DNA library Prep Kit for Illumina	20363559	20364588	20357599	20364082	20347589
WHB10426	HELIOS	abGENIX Whole Blood Genomic DNA Extraction Kit	NEBNext UltraII DNA library Prep Kit for Illumina	20363559	20364588	20357599	20364082	20347589
WHB10427	HELIOS	abGENIX Whole Blood Genomic DNA Extraction Kit	NEBNext UltraII DNA library Prep Kit for Illumina	20363559	20364588	20357599	20364082	20347589
WHB10428	HELIOS	abGENIX Whole Blood Genomic DNA Extraction Kit	NEBNext UltraII DNA library Prep Kit for Illumina	20363559	20364588	20357599	20364082	20347589
WHB10429	HELIOS	abGENIX Whole Blood Genomic DNA Extraction Kit	NEBNext UltraII DNA library Prep Kit for Illumina	20363559	20364588	20357599	20364082	20347589
WHB10430	HELIOS	abGENIX Whole Blood Genomic DNA Extraction Kit	NEBNext UltraII DNA library Prep Kit for Illumina	20363559	20364588	20357599	20364082	20347589
WHB10431	HELIOS	abGENIX Whole Blood Genomic DNA Extraction Kit	NEBNext UltraII DNA library Prep Kit for Illumina	20363559	20364588	20357599	20364082	20347589
WHB10432	HELIOS	abGENIX Whole Blood Genomic DNA Extraction Kit	NEBNext UltraII DNA library Prep Kit for Illumina	20363559	20364588	20357599	20364082	20347589
WHB10433	HELIOS	abGENIX Whole Blood Genomic DNA Extraction Kit	NEBNext UltraII DNA library Prep Kit for Illumina	20363559	20364588	20357599	20364082	20347589
WHB10434	HELIOS	abGENIX Whole Blood Genomic DNA Extraction Kit	NEBNext UltraII DNA library Prep Kit for Illumina	20363559	20364588	20357599	20364082	20347589
WHB10435	HELIOS	abGENIX Whole Blood Genomic DNA Extraction Kit	NEBNext UltraII DNA library Prep Kit for Illumina	20363559	20364588	20357599	20364082	20347589
WHB10436	HELIOS	abGENIX Whole Blood Genomic DNA Extraction Kit	NEBNext UltraII DNA library Prep Kit for Illumina	20363559	20364588	20357599	20364082	20347589
WHB10437	HELIOS	abGENIX Whole Blood Genomic DNA Extraction Kit	NEBNext UltraII DNA library Prep Kit for Illumina	20363559	20364588	20357599	20364082	20347589
WHB10438	HELIOS	abGENIX Whole Blood Genomic DNA Extraction Kit	NEBNext UltraII DNA library Prep Kit for Illumina	20364059	20364588	20356807	20364082	20347590
WHB10439	HELIOS	abGENIX Whole Blood Genomic DNA Extraction Kit	NEBNext UltraII DNA library Prep Kit for Illumina	20364059	20364588	20356807	20364082	20347590
WHB10440	HELIOS	abGENIX Whole Blood Genomic DNA Extraction Kit	NEBNext UltraII DNA library Prep Kit for Illumina	20364059	20364588	20356807	20364082	20347590
WHB10441	HELIOS	abGENIX Whole Blood Genomic DNA Extraction Kit	NEBNext UltraII DNA library Prep Kit for Illumina	20363559	20364588	20357599	20364082	20347589
WHB10442	HELIOS	abGENIX Whole Blood Genomic DNA Extraction Kit	NEBNext UltraII DNA library Prep Kit for Illumina	20363559	20364588	20357599	20364082	20347589
WHB10443	HELIOS	abGENIX Whole Blood Genomic DNA Extraction Kit	NEBNext UltraII DNA library Prep Kit for Illumina	20364059	20364588	20356807	20364082	20347590
WHB10444	HELIOS	abGENIX Whole Blood Genomic DNA Extraction Kit	NEBNext UltraII DNA library Prep Kit for Illumina	20364059	20364588	20356807	20364082	20347590
WHB10445	HELIOS	abGENIX Whole Blood Genomic DNA Extraction Kit	NEBNext UltraII DNA library Prep Kit for Illumina	20364059	20364588	20356807	20364082	20347590
WHB10446	HELIOS	abGENIX Whole Blood Genomic DNA Extraction Kit	NEBNext UltraII DNA library Prep Kit for Illumina	20364059	20364588	20356807	20364082	20347590
WHB10447	HELIOS	abGENIX Whole Blood Genomic DNA Extraction Kit	NEBNext UltraII DNA library Prep Kit for Illumina	20364059	20364588	20356807	20364082	20347590
WHB10448	HELIOS	abGENIX Whole Blood Genomic DNA Extraction Kit	NEBNext UltraII DNA library Prep Kit for Illumina	20364059	20364588	20356807	20364082	20347590
WHB10449	HELIOS	abGENIX Whole Blood Genomic DNA Extraction Kit	NEBNext UltraII DNA library Prep Kit for Illumina	20364059	20364588	20356807	20364082	20347590
WHB10450	HELIOS	abGENIX Whole Blood Genomic DNA Extraction Kit	NEBNext UltraII DNA library Prep Kit for Illumina	20364059	20364588	20356807	20364082	20347590
WHB10452	HELIOS	abGENIX Whole Blood Genomic DNA Extraction Kit	NEBNext UltraII DNA library Prep Kit for Illumina	20364059	20364588	20356807	20364082	20347590
WHB10453	HELIOS	abGENIX Whole Blood Genomic DNA Extraction Kit	NEBNext UltraII DNA library Prep Kit for Illumina	20364059	20364588	20356807	20364082	20347590
WHB10454	HELIOS	abGENIX Whole Blood Genomic DNA Extraction Kit	NEBNext UltraII DNA library Prep Kit for Illumina	20364059	20364588	20356807	20364082	20347590
WHB10455	HELIOS	abGENIX Whole Blood Genomic DNA Extraction Kit	NEBNext UltraII DNA library Prep Kit for Illumina	20364059	20364588	20356807	20364082	20347590
WHB10456	HELIOS	abGENIX Whole Blood Genomic DNA Extraction Kit	NEBNext UltraII DNA library Prep Kit for Illumina	20364059	20364588	20356807	20364082	20347590
WHB10457	HELIOS	abGENIX Whole Blood Genomic DNA Extraction Kit	NEBNext UltraII DNA library Prep Kit for Illumina	20364059	20364588	20356807	20364082	20347590
WHB10458	HELIOS	abGENIX Whole Blood Genomic DNA Extraction Kit	NEBNext UltraII DNA library Prep Kit for Illumina	20364059	20364588	20356807	20364082	20347590
WHB10459	HELIOS	abGENIX Whole Blood Genomic DNA Extraction Kit	NEBNext UltraII DNA library Prep Kit for Illumina	20364059	20364588	20356807	20364082	20347590
WHB10460	HELIOS	abGENIX Whole Blood Genomic DNA Extraction Kit	NEBNext UltraII DNA library Prep Kit for Illumina	20364059	20364588	20356807	20364080	20347590
WHB10461	HELIOS	abGENIX Whole Blood Genomic DNA Extraction Kit	NEBNext UltraII DNA library Prep Kit for Illumina	20364059	20364588	20356807	20364080	20347590
WHB10462	HELIOS	abGENIX Whole Blood Genomic DNA Extraction Kit	NEBNext UltraII DNA library Prep Kit for Illumina	20364059	20364588	20356807	20364080	20347590
WHB10463	HELIOS	abGENIX Whole Blood Genomic DNA Extraction Kit	NEBNext UltraII DNA library Prep Kit for Illumina	20364059	20364588	20356807	20364080	20347590
WHB10464	HELIOS	abGENIX Whole Blood Genomic DNA Extraction Kit	NEBNext UltraII DNA library Prep Kit for Illumina	20364059	20364588	20356807	20364080	20347590
WHB10465	HELIOS	abGENIX Whole Blood Genomic DNA Extraction Kit	NEBNext UltraII DNA library Prep Kit for Illumina	20364059	20364588	20356807	20364080	20347590
WHB10466	HELIOS	abGENIX Whole Blood Genomic DNA Extraction Kit	NEBNext UltraII DNA library Prep Kit for Illumina	20364059	20364588	20356807	20364080	20347590
WHB10467	HELIOS	abGENIX Whole Blood Genomic DNA Extraction Kit	NEBNext UltraII DNA library Prep Kit for Illumina	20364059	20364588	20356807	20364080	20347590
WHB10468	HELIOS	abGENIX Whole Blood Genomic DNA Extraction Kit	NEBNext UltraII DNA library Prep Kit for Illumina	20364059	20364588	20356807	20364080	20347590
WHB10469	HELIOS	abGENIX Whole Blood Genomic DNA Extraction Kit	NEBNext UltraII DNA library Prep Kit for Illumina	20364059	20364588	20356807	20364080	20347590
WHB10470	HELIOS	abGENIX Whole Blood Genomic DNA Extraction Kit	NEBNext UltraII DNA library Prep Kit for Illumina	20364059	20364588	20356807	20364080	20347590
WHB10471	HELIOS	abGENIX Whole Blood Genomic DNA Extraction Kit	NEBNext UltraII DNA library Prep Kit for Illumina	20364059	20364588	20356807	20364080	20347590
WHB10568	HELIOS	abGENIX Whole Blood Genomic DNA Extraction Kit	NEBNext UltraII DNA library Prep Kit for Illumina	20363559	20364588	20357599	20364080	20347589
WHB10569	HELIOS	abGENIX Whole Blood Genomic DNA Extraction Kit	NEBNext UltraII DNA library Prep Kit for Illumina	20374156	20374149	20350208	20364081	20350041
WHB10570	HELIOS	abGENIX Whole Blood Genomic DNA Extraction Kit	NEBNext UltraII DNA library Prep Kit for Illumina	20374156	20374149	20350208	20364081	20350041
WHB10572	HELIOS	abGENIX Whole Blood Genomic DNA Extraction Kit	NEBNext UltraII DNA library Prep Kit for Illumina	20374156	20374149	20350208	20364081	20350041
WHB10573	HELIOS	abGENIX Whole Blood Genomic DNA Extraction Kit	NEBNext UltraII DNA library Prep Kit for Illumina	20374156	20374149	20350208	20364081	20350041
WHB10574	HELIOS	abGENIX Whole Blood Genomic DNA Extraction Kit	NEBNext UltraII DNA library Prep Kit for Illumina	20374156	20374149	20350208	20364081	20350041
WHB10575	HELIOS	abGENIX Whole Blood Genomic DNA Extraction Kit	NEBNext UltraII DNA library Prep Kit for Illumina	20374156	20374149	20350208	20364081	20347589
WHB10576	HELIOS	abGENIX Whole Blood Genomic DNA Extraction Kit	NEBNext UltraII DNA library Prep Kit for Illumina	20374156	20374149	20350208	20364081	20350041
WHB10577	HELIOS	abGENIX Whole Blood Genomic DNA Extraction Kit	NEBNext UltraII DNA library Prep Kit for Illumina	20374156	20374149	20350208	20364081	20350041
WHB10578	HELIOS	abGENIX Whole Blood Genomic DNA Extraction Kit	NEBNext UltraII DNA library Prep Kit for Illumina	20374156	20374149	20350208	20364081	20347589
WHB10579	HELIOS	abGENIX Whole Blood Genomic DNA Extraction Kit	NEBNext UltraII DNA library Prep Kit for Illumina	20374156	20374149	20350208	20364081	20347589
WHB10580	HELIOS	abGENIX Whole Blood Genomic DNA Extraction Kit	NEBNext UltraII DNA library Prep Kit for Illumina	20374156	20374149	20350208	20364081	20350041
WHB10581	HELIOS	abGENIX Whole Blood Genomic DNA Extraction Kit	NEBNext UltraII DNA library Prep Kit for Illumina	20374156	20374149	20350208	20364081	20347589
WHB10582	HELIOS	abGENIX Whole Blood Genomic DNA Extraction Kit	NEBNext UltraII DNA library Prep Kit for Illumina	20374156	20374149	20350208	20364081	20347589
WHB10583	HELIOS	abGENIX Whole Blood Genomic DNA Extraction Kit	NEBNext UltraII DNA library Prep Kit for Illumina	20374156	20374149	20350208	20364081	20347589
WHB10584	HELIOS	abGENIX Whole Blood Genomic DNA Extraction Kit	NEBNext UltraII DNA library Prep Kit for Illumina	20374156	20374149	20350208	20364081	20350041
WHB10585	HELIOS	abGENIX Whole Blood Genomic DNA Extraction Kit	NEBNext UltraII DNA library Prep Kit for Illumina	20374156	20374149	20350208	20364081	20347589
WHB10586	HELIOS	abGENIX Whole Blood Genomic DNA Extraction Kit	NEBNext UltraII DNA library Prep Kit for Illumina	20374156	20374149	20350208	20364081	20350041
WHB10587	HELIOS	abGENIX Whole Blood Genomic DNA Extraction Kit	NEBNext UltraII DNA library Prep Kit for Illumina	20374156	20374149	20350208	20364081	20347589
WHB10588	HELIOS	abGENIX Whole Blood Genomic DNA Extraction Kit	NEBNext UltraII DNA library Prep Kit for Illumina	20374156	20374149	20350208	20364081	20350041
WHB10589	HELIOS	abGENIX Whole Blood Genomic DNA Extraction Kit	NEBNext UltraII DNA library Prep Kit for Illumina	20374156	20374149	20350208	20364081	20347589
WHB10590	HELIOS	abGENIX Whole Blood Genomic DNA Extraction Kit	NEBNext UltraII DNA library Prep Kit for Illumina	20374156	20374149	20350208	20364081	20347589
WHB10591	HELIOS	abGENIX Whole Blood Genomic DNA Extraction Kit	NEBNext UltraII DNA library Prep Kit for Illumina	20374156	20374149	20350208	20364081	20350041
WHB10592	HELIOS	abGENIX Whole Blood Genomic DNA Extraction Kit	NEBNext UltraII DNA library Prep Kit for Illumina	20374156	20374149	20350208	20364081	20350041
WHB10593	HELIOS	abGENIX Whole Blood Genomic DNA Extraction Kit	NEBNext UltraII DNA library Prep Kit for Illumina	20374156	20374149	20350208	20364081	20350041
WHB10594	HELIOS	abGENIX Whole Blood Genomic DNA Extraction Kit	NEBNext UltraII DNA library Prep Kit for Illumina	20374156	20374149	20350208	20364081	20350041
WHB10595	HELIOS	abGENIX Whole Blood Genomic DNA Extraction Kit	NEBNext UltraII DNA library Prep Kit for Illumina	20374156	20374149	20350208	20364081	20350041
WHB10596	HELIOS	abGENIX Whole Blood Genomic DNA Extraction Kit	NEBNext UltraII DNA library Prep Kit for Illumina	20374156	20374149	20350208	20364081	20350041
WHB10597	HELIOS	abGENIX Whole Blood Genomic DNA Extraction Kit	NEBNext UltraII DNA library Prep Kit for Illumina	20374156	20374149	20350208	20364081	20350041
WHB10598	HELIOS	abGENIX Whole Blood Genomic DNA Extraction Kit	NEBNext UltraII DNA library Prep Kit for Illumina	20374156	20374149	20350208	20364081	20350041
WHB10599	HELIOS	abGENIX Whole Blood Genomic DNA Extraction Kit	NEBNext UltraII DNA library Prep Kit for Illumina	20374156	20374149	20350208	20364081	20347589
WHB10640	MEC	Maxwell RSC Blood DNA Kit (AS1400)	NEBNext UltraII DNA library Prep Kit for Illumina	20382082	20382958	20365297	20382943	20358945
WHB10641	MEC	Maxwell RSC Blood DNA Kit (AS1400)	NEBNext UltraII DNA library Prep Kit for Illumina	20382082	20382958	20365297	20382943	20358945
WHB10642	MEC	Maxwell RSC Blood DNA Kit (AS1400)	NEBNext UltraII DNA library Prep Kit for Illumina	20382082	20382958	20365297	20382943	20358945
WHB10643	MEC	Maxwell RSC Blood DNA Kit (AS1400)	NEBNext UltraII DNA library Prep Kit for Illumina	20382082	20382958	20365297	20382943	20358945
WHB10644	MEC	Maxwell RSC Blood DNA Kit (AS1400)	NEBNext UltraII DNA library Prep Kit for Illumina	20382082	20382958	20365297	20382943	20358945
WHB10645	MEC	Maxwell RSC Blood DNA Kit (AS1400)	NEBNext UltraII DNA library Prep Kit for Illumina	20382082	20382958	20365297	20382943	20358945
WHB10646	MEC	Maxwell RSC Blood DNA Kit (AS1400)	NEBNext UltraII DNA library Prep Kit for Illumina	20382082	20382958	20365297	20382943	20358945
WHB10647	MEC	Maxwell RSC Blood DNA Kit (AS1400)	NEBNext UltraII DNA library Prep Kit for Illumina	20382082	20382958	20365297	20382943	20358945
WHB10648	MEC	Maxwell RSC Blood DNA Kit (AS1400)	NEBNext UltraII DNA library Prep Kit for Illumina	20382082	20382958	20365297	20382943	20358945
WHB10649	MEC	Maxwell RSC Blood DNA Kit (AS1400)	NEBNext UltraII DNA library Prep Kit for Illumina	20382082	20382958	20365297	20382943	20358945
WHB10650	MEC	Maxwell RSC Blood DNA Kit (AS1400)	NEBNext UltraII DNA library Prep Kit for Illumina	20382082	20382958	20365297	20382943	20358945
WHB10651	MEC	Maxwell RSC Blood DNA Kit (AS1400)	NEBNext UltraII DNA library Prep Kit for Illumina	20382082	20382958	20365297	20382943	20358945
WHB10652	MEC	Maxwell RSC Blood DNA Kit (AS1400)	NEBNext UltraII DNA library Prep Kit for Illumina	20382082	20382958	20365297	20382943	20358945
WHB10653	MEC	Maxwell RSC Blood DNA Kit (AS1400)	NEBNext UltraII DNA library Prep Kit for Illumina	20382082	20382958	20365297	20382943	20358945
WHB10654	MEC	Maxwell RSC Blood DNA Kit (AS1400)	NEBNext UltraII DNA library Prep Kit for Illumina	20382082	20382958	20365297	20382943	20358945
WHB10655	MEC	Maxwell RSC Blood DNA Kit (AS1400)	NEBNext UltraII DNA library Prep Kit for Illumina	20382082	20382958	20365297	20382943	20358945
WHB10656	MEC	Maxwell RSC Blood DNA Kit (AS1400)	NEBNext UltraII DNA library Prep Kit for Illumina	20382082	20382958	20365297	20382943	20358945
WHB10657	MEC	Maxwell RSC Blood DNA Kit (AS1400)	NEBNext UltraII DNA library Prep Kit for Illumina	20382082	20382958	20365297	20382943	20358945
WHB10658	MEC	Maxwell RSC Blood DNA Kit (AS1400)	NEBNext UltraII DNA library Prep Kit for Illumina	20382082	20382958	20365297	20382943	20358945
WHB10659	MEC	Maxwell RSC Blood DNA Kit (AS1400)	NEBNext UltraII DNA library Prep Kit for Illumina	20382082	20382958	20365297	20382943	20358945
WHB10660	HELIOS	Unknown	NEBNext UltraII DNA library Prep Kit for Illumina	Unknown	Unknown	Unknown	Unknown	Unknown
WHB10664	MEC	Maxwell RSC Blood DNA Kit (AS1400)	NEBNext UltraII DNA library Prep Kit for Illumina	20392972	20392975	20363660	20385639	20367085
WHB10665	MEC	Maxwell RSC Blood DNA Kit (AS1400)	NEBNext UltraII DNA library Prep Kit for Illumina	20392972	20392975	20363660	20385639	20367085
WHB10666	MEC	Maxwell RSC Blood DNA Kit (AS1400)	NEBNext UltraII DNA library Prep Kit for Illumina	20392972	20392975	20363660	20385639	20367085
WHB10667	MEC	Maxwell RSC Blood DNA Kit (AS1400)	NEBNext UltraII DNA library Prep Kit for Illumina	20392972	20392975	20363660	20385639	20367085
WHB10668	MEC	Maxwell RSC Blood DNA Kit (AS1400)	NEBNext UltraII DNA library Prep Kit for Illumina	20392972	20392975	20363660	20385639	20367085
WHB10669	MEC	Maxwell RSC Blood DNA Kit (AS1400)	NEBNext UltraII DNA library Prep Kit for Illumina	20392972	20392975	20363660	20385639	20367085
WHB10670	MEC	Maxwell RSC Blood DNA Kit (AS1400)	NEBNext UltraII DNA library Prep Kit for Illumina	20392972	20392975	20363660	20385639	20367085
WHB10671	MEC	Maxwell RSC Blood DNA Kit (AS1400)	NEBNext UltraII DNA library Prep Kit for Illumina	20392972	20392975	20363660	20385639	20367085
WHB10673	MEC	Maxwell RSC Blood DNA Kit (AS1400)	NEBNext UltraII DNA library Prep Kit for Illumina	20392972	20392975	20363660	20385639	20367085
WHB10674	MEC	Maxwell RSC Blood DNA Kit (AS1400)	NEBNext UltraII DNA library Prep Kit for Illumina	20392972	20392975	20363660	20385639	20367085
WHB10675	MEC	Maxwell RSC Blood DNA Kit (AS1400)	NEBNext UltraII DNA library Prep Kit for Illumina	20392972	20392975	20363660	20385639	20367085
WHB10676	MEC	Maxwell RSC Blood DNA Kit (AS1400)	NEBNext UltraII DNA library Prep Kit for Illumina	20392972	20392975	20363660	20385639	20367085
WHB10677	MEC	Maxwell RSC Blood DNA Kit (AS1400)	NEBNext UltraII DNA library Prep Kit for Illumina	20392972	20392975	20363660	20385639	20367085
WHB10678	MEC	Maxwell RSC Blood DNA Kit (AS1400)	NEBNext UltraII DNA library Prep Kit for Illumina	20392972	20392975	20363660	20385639	20367085
WHB10679	MEC	Maxwell RSC Blood DNA Kit (AS1400)	NEBNext UltraII DNA library Prep Kit for Illumina	20396095	20392975	20363660	20385639	20367085
WHB10680	MEC	Maxwell RSC Blood DNA Kit (AS1400)	NEBNext UltraII DNA library Prep Kit for Illumina	20392972	20392975	20363660	20385639	20367085
WHB10681	MEC	Maxwell RSC Blood DNA Kit (AS1400)	NEBNext UltraII DNA library Prep Kit for Illumina	20392972	20392975	20363660	20385639	20367085
WHB10682	MEC	Maxwell RSC Blood DNA Kit (AS1400)	NEBNext UltraII DNA library Prep Kit for Illumina	20392972	20392975	20363660	20385639	20367085
WHB10683	MEC	Maxwell RSC Blood DNA Kit (AS1400)	NEBNext UltraII DNA library Prep Kit for Illumina	20392972	20392975	20363660	20385639	20367085
WHB10684	MEC	Maxwell RSC Blood DNA Kit (AS1400)	NEBNext UltraII DNA library Prep Kit for Illumina	20396095	20392975	20363660	20385639	20367085
WHB10685	MEC	Maxwell RSC Blood DNA Kit (AS1400)	NEBNext UltraII DNA library Prep Kit for Illumina	20396095	20392975	20363660	20385639	20367085
WHB10686	MEC	Maxwell RSC Blood DNA Kit (AS1400)	NEBNext UltraII DNA library Prep Kit for Illumina	20392972	20392975	20363660	20385639	20367085
WHB10687	MEC	Maxwell RSC Blood DNA Kit (AS1400)	NEBNext UltraII DNA library Prep Kit for Illumina	20396095	20392975	20363660	20385639	20367085
WHB10688	MEC	Maxwell RSC Blood DNA Kit (AS1400)	NEBNext UltraII DNA library Prep Kit for Illumina	20396095	20392975	20363660	20385639	20367085
WHB10689	MEC	Maxwell RSC Blood DNA Kit (AS1400)	NEBNext UltraII DNA library Prep Kit for Illumina	20396095	20392975	20363660	20385639	20367085
WHB10690	MEC	Maxwell RSC Blood DNA Kit (AS1400)	NEBNext UltraII DNA library Prep Kit for Illumina	20396095	20392975	20363660	20385639	20367085
WHB10691	MEC	Maxwell RSC Blood DNA Kit (AS1400)	NEBNext UltraII DNA library Prep Kit for Illumina	20396095	20392975	20363660	20385639	20367085
WHB10692	MEC	Maxwell RSC Blood DNA Kit (AS1400)	NEBNext UltraII DNA library Prep Kit for Illumina	20396095	20392975	20363660	20385639	20367085
WHB10694	MEC	Maxwell RSC Blood DNA Kit (AS1400)	NEBNext UltraII DNA library Prep Kit for Illumina	20396095	20392975	20363660	20385639	20367085
WHB10695	MEC	Maxwell RSC Blood DNA Kit (AS1400)	NEBNext UltraII DNA library Prep Kit for Illumina	20396095	20392975	20363660	20385639	20367085
WHB10696	MEC	Maxwell RSC Blood DNA Kit (AS1400)	NEBNext UltraII DNA library Prep Kit for Illumina	20396095	20392975	20363660	20385639	20367085
WHB10699	MEC	Maxwell RSC Blood DNA Kit (AS1400)	NEBNext UltraII DNA library Prep Kit for Illumina	20396095	20392975	20363660	20385639	20367085
WHB10700	MEC	Maxwell RSC Blood DNA Kit (AS1400)	NEBNext UltraII DNA library Prep Kit for Illumina	20396095	20392975	20363660	20385639	20367085
WHB10701	MEC	Maxwell RSC Blood DNA Kit (AS1400)	NEBNext UltraII DNA library Prep Kit for Illumina	20396095	20392975	20363660	20385639	20367085
WHB10702	MEC	Maxwell RSC Blood DNA Kit (AS1400)	NEBNext UltraII DNA library Prep Kit for Illumina	20396095	20392975	20363660	20385639	20367085
WHB10703	MEC	Maxwell RSC Blood DNA Kit (AS1400)	NEBNext UltraII DNA library Prep Kit for Illumina	20396095	20392975	20363660	20385639	20367085
WHB10704	MEC	Maxwell RSC Blood DNA Kit (AS1400)	NEBNext UltraII DNA library Prep Kit for Illumina	20396095	20392975	20363660	20385639	20374867
WHB10705	MEC	Maxwell RSC Blood DNA Kit (AS1400)	NEBNext UltraII DNA library Prep Kit for Illumina	20396095	20392975	20363660	20385639	20374867
WHB10706	MEC	Maxwell RSC Blood DNA Kit (AS1400)	NEBNext UltraII DNA library Prep Kit for Illumina	20396095	20392975	20363660	20385639	20374867
WHB10707	MEC	Maxwell RSC Blood DNA Kit (AS1400)	NEBNext UltraII DNA library Prep Kit for Illumina	20396095	20392975	20363660	20385639	20374867
WHB10708	MEC	Maxwell RSC Blood DNA Kit (AS1400)	NEBNext UltraII DNA library Prep Kit for Illumina	20396095	20392975	20363660	20385639	20374867
WHB10709	MEC	Maxwell RSC Blood DNA Kit (AS1400)	NEBNext UltraII DNA library Prep Kit for Illumina	20396095	20392975	20363660	20385639	20374867
WHB10710	MEC	Maxwell RSC Blood DNA Kit (AS1400)	NEBNext UltraII DNA library Prep Kit for Illumina	20396095	20392975	20363660	20385639	20374867
WHB10712	MEC	Maxwell RSC Blood DNA Kit (AS1400)	NEBNext UltraII DNA library Prep Kit for Illumina	20396095	20392975	20363660	20385639	20374867
WHB10714	MEC	Maxwell RSC Blood DNA Kit (AS1400)	NEBNext UltraII DNA library Prep Kit for Illumina	20396095	20392975	20363660	20385639	20374867
WHB10715	MEC	Maxwell RSC Blood DNA Kit (AS1400)	NEBNext UltraII DNA library Prep Kit for Illumina	20396095	20392975	20363660	20385639	20374867
WHB10716	MEC	Maxwell RSC Blood DNA Kit (AS1400)	NEBNext UltraII DNA library Prep Kit for Illumina	20396095	20392975	20363660	20385639	20374867
WHB10717	MEC	Maxwell RSC Blood DNA Kit (AS1400)	NEBNext UltraII DNA library Prep Kit for Illumina	20396095	20392975	20363660	20385639	20374867
WHB10718	MEC	Maxwell RSC Blood DNA Kit (AS1400)	NEBNext UltraII DNA library Prep Kit for Illumina	20396095	20392975	20363660	20385639	20374867
WHB10720	MEC	Maxwell RSC Blood DNA Kit (AS1400)	NEBNext UltraII DNA library Prep Kit for Illumina	20396095	20392975	20363660	20385639	20374867
WHB10721	MEC	Maxwell RSC Blood DNA Kit (AS1400)	NEBNext UltraII DNA library Prep Kit for Illumina	20396095	20392975	20363660	20385639	20374867
WHB10722	MEC	Maxwell RSC Blood DNA Kit (AS1400)	NEBNext UltraII DNA library Prep Kit for Illumina	20396095	20392975	20363660	20385639	20374867
WHB10723	MEC	Maxwell RSC Blood DNA Kit (AS1400)	NEBNext UltraII DNA library Prep Kit for Illumina	20396095	20392975	20363660	20385639	20374867
WHB10724	MEC	Maxwell RSC Blood DNA Kit (AS1400)	NEBNext UltraII DNA library Prep Kit for Illumina	20396095	20392975	20363660	20385639	20374867
WHB10725	MEC	Maxwell RSC Blood DNA Kit (AS1400)	NEBNext UltraII DNA library Prep Kit for Illumina	20396095	20392975	20363660	20385639	20374867
WHB10726	MEC	Maxwell RSC Blood DNA Kit (AS1400)	NEBNext UltraII DNA library Prep Kit for Illumina	20385649	20392975	20363660	20385639	20367085
WHB10727	MEC	Maxwell RSC Blood DNA Kit (AS1400)	NEBNext UltraII DNA library Prep Kit for Illumina	20385649	20392975	20363660	20385639	20367085
WHB10728	MEC	Maxwell RSC Blood DNA Kit (AS1400)	NEBNext UltraII DNA library Prep Kit for Illumina	20385649	20392975	20363660	20385639	20367085
WHB10729	MEC	Maxwell RSC Blood DNA Kit (AS1400)	NEBNext UltraII DNA library Prep Kit for Illumina	20385649	20392975	20363660	20385639	20367085
WHB10730	MEC	Maxwell RSC Blood DNA Kit (AS1400)	NEBNext UltraII DNA library Prep Kit for Illumina	20385649	20392975	20363660	20385639	20367085
WHB10731	MEC	Maxwell RSC Blood DNA Kit (AS1400)	NEBNext UltraII DNA library Prep Kit for Illumina	20385649	20392975	20363660	20385639	20367085
WHB10732	MEC	Maxwell RSC Blood DNA Kit (AS1400)	NEBNext UltraII DNA library Prep Kit for Illumina	20385649	20392975	20363660	20385639	20367085
WHB10733	MEC	Maxwell RSC Blood DNA Kit (AS1400)	NEBNext UltraII DNA library Prep Kit for Illumina	20385649	20392975	20363660	20385639	20367085
WHB10734	MEC	Maxwell RSC Blood DNA Kit (AS1400)	NEBNext UltraII DNA library Prep Kit for Illumina	20385649	20392975	20363660	20385639	20367085
WHB10735	MEC	Maxwell RSC Blood DNA Kit (AS1400)	NEBNext UltraII DNA library Prep Kit for Illumina	20385649	20392975	20363660	20385639	20367085
WHB10736	MEC	Maxwell RSC Blood DNA Kit (AS1400)	NEBNext UltraII DNA library Prep Kit for Illumina	20385649	20392975	20363660	20385639	20367085
WHB10737	MEC	Maxwell RSC Blood DNA Kit (AS1400)	NEBNext UltraII DNA library Prep Kit for Illumina	20385649	20392975	20363660	20385639	20367085
WHB10738	MEC	Maxwell RSC Blood DNA Kit (AS1400)	NEBNext UltraII DNA library Prep Kit for Illumina	20385649	20392975	20363660	20385639	20367085
WHB10739	MEC	Maxwell RSC Blood DNA Kit (AS1400)	NEBNext UltraII DNA library Prep Kit for Illumina	20385649	20392975	20363660	20385639	20367085
WHB10740	MEC	Maxwell RSC Blood DNA Kit (AS1400)	NEBNext UltraII DNA library Prep Kit for Illumina	20385649	20392975	20363660	20385639	20367085
WHB10741	MEC	Maxwell RSC Blood DNA Kit (AS1400)	NEBNext UltraII DNA library Prep Kit for Illumina	20385649	20392975	20363660	20385639	20367085
WHB10742	MEC	Maxwell RSC Blood DNA Kit (AS1400)	NEBNext UltraII DNA library Prep Kit for Illumina	20385649	20392975	20363660	20385639	20367085
WHB10743	MEC	Maxwell RSC Blood DNA Kit (AS1400)	NEBNext UltraII DNA library Prep Kit for Illumina	20385649	20392975	20363660	20385639	20367085
WHB10744	MEC	Maxwell RSC Blood DNA Kit (AS1400)	NEBNext UltraII DNA library Prep Kit for Illumina	20385649	20392975	20363660	20385639	20367085
WHB10745	MEC	Maxwell RSC Blood DNA Kit (AS1400)	NEBNext UltraII DNA library Prep Kit for Illumina	20385649	20392975	20363660	20385639	20367085
WHB10746	MEC	Maxwell RSC Blood DNA Kit (AS1400)	NEBNext UltraII DNA library Prep Kit for Illumina	20385649	20392975	20363660	20385639	20395425
WHB10747	MEC	Maxwell RSC Blood DNA Kit (AS1400)	NEBNext UltraII DNA library Prep Kit for Illumina	20385649	20392975	20363660	20385639	20395425
WHB10748	MEC	Maxwell RSC Blood DNA Kit (AS1400)	NEBNext UltraII DNA library Prep Kit for Illumina	20385649	20392975	20363660	20385639	20395425
WHB10749	MEC	Maxwell RSC Blood DNA Kit (AS1400)	NEBNext UltraII DNA library Prep Kit for Illumina	20385649	20392975	20363660	20385639	20395425
WHB10750	MEC	Maxwell RSC Blood DNA Kit (AS1400)	NEBNext UltraII DNA library Prep Kit for Illumina	20385649	20392975	20363660	20385639	20395425
WHB10751	MEC	Maxwell RSC Blood DNA Kit (AS1400)	NEBNext UltraII DNA library Prep Kit for Illumina	20385649	20392975	20363660	20385639	20395425
WHB10752	MEC	Maxwell RSC Blood DNA Kit (AS1400)	NEBNext UltraII DNA library Prep Kit for Illumina	20385649	20392975	20363660	20385639	20395425
WHB10753	MEC	Maxwell RSC Blood DNA Kit (AS1400)	NEBNext UltraII DNA library Prep Kit for Illumina	20385649	20392975	20363660	20385639	20395425
WHB10754	MEC	Maxwell RSC Blood DNA Kit (AS1400)	NEBNext UltraII DNA library Prep Kit for Illumina	20385649	20392975	20363660	20385639	20395425
WHB10755	MEC	Maxwell RSC Blood DNA Kit (AS1400)	NEBNext UltraII DNA library Prep Kit for Illumina	20385649	20392975	20363660	20385639	20395425
WHB10758	MEC	Maxwell RSC Blood DNA Kit (AS1400)	NEBNext UltraII DNA library Prep Kit for Illumina	20385649	20392975	20363660	20385639	20395425
WHB10759	MEC	Maxwell RSC Blood DNA Kit (AS1400)	NEBNext UltraII DNA library Prep Kit for Illumina	20385649	20392975	20363660	20385639	20395425
WHB10760	MEC	Maxwell RSC Blood DNA Kit (AS1400)	NEBNext UltraII DNA library Prep Kit for Illumina	20392970	20393199	20368191	20392969	20393560
WHB10761	MEC	Maxwell RSC Blood DNA Kit (AS1400)	NEBNext UltraII DNA library Prep Kit for Illumina	20396283	20393199	20368191	20392969	20393560
WHB10763	MEC	Maxwell RSC Blood DNA Kit (AS1400)	NEBNext UltraII DNA library Prep Kit for Illumina	20396283	20393199	20368191	20392969	20393560
WHB10764	MEC	Maxwell RSC Blood DNA Kit (AS1400)	NEBNext UltraII DNA library Prep Kit for Illumina	20396283	20393199	20368191	20392969	20393560
WHB10765	MEC	Maxwell RSC Blood DNA Kit (AS1400)	NEBNext UltraII DNA library Prep Kit for Illumina	20396283	20393199	20368191	20392969	20393560
WHB10766	MEC	Maxwell RSC Blood DNA Kit (AS1400)	NEBNext UltraII DNA library Prep Kit for Illumina	20396283	20393199	20368191	20392969	20393560
WHB10767	MEC	Maxwell RSC Blood DNA Kit (AS1400)	NEBNext UltraII DNA library Prep Kit for Illumina	20396283	20393199	20368191	20392969	20393560
WHB10768	MEC	Maxwell RSC Blood DNA Kit (AS1400)	NEBNext UltraII DNA library Prep Kit for Illumina	20396283	20393199	20368191	20392969	20393560
WHB10769	MEC	Maxwell RSC Blood DNA Kit (AS1400)	NEBNext UltraII DNA library Prep Kit for Illumina	20396283	20393199	20368191	20392969	20393560
WHB10770	MEC	Maxwell RSC Blood DNA Kit (AS1400)	NEBNext UltraII DNA library Prep Kit for Illumina	20396283	20393199	20368191	20392969	20393560
WHB10771	MEC	Maxwell RSC Blood DNA Kit (AS1400)	NEBNext UltraII DNA library Prep Kit for Illumina	20396283	20393199	20368191	20392969	20393560
WHB10773	MEC	Maxwell RSC Blood DNA Kit (AS1400)	NEBNext UltraII DNA library Prep Kit for Illumina	20396283	20393199	20368191	20392969	20393560
WHB10774	MEC	Maxwell RSC Blood DNA Kit (AS1400)	NEBNext UltraII DNA library Prep Kit for Illumina	20396283	20393199	20368191	20392969	20393560
WHB10775	MEC	Maxwell RSC Blood DNA Kit (AS1400)	NEBNext UltraII DNA library Prep Kit for Illumina	20396283	20393199	20368191	20392969	20393560
WHB10776	MEC	Maxwell RSC Blood DNA Kit (AS1400)	NEBNext UltraII DNA library Prep Kit for Illumina	20396283	20393199	20368191	20392969	20393560
WHB10777	MEC	Maxwell RSC Blood DNA Kit (AS1400)	NEBNext UltraII DNA library Prep Kit for Illumina	20396283	20393199	20368191	20392969	20393560
WHB10778	MEC	Maxwell RSC Blood DNA Kit (AS1400)	NEBNext UltraII DNA library Prep Kit for Illumina	20396283	20393199	20368191	20392969	20393560
WHB10779	MEC	Maxwell RSC Blood DNA Kit (AS1400)	NEBNext UltraII DNA library Prep Kit for Illumina	20396283	20393199	20368191	20392969	20393560
WHB10780	MEC	Maxwell RSC Blood DNA Kit (AS1400)	NEBNext UltraII DNA library Prep Kit for Illumina	20396283	20393199	20368191	20392969	20393560
WHB10781	MEC	Maxwell RSC Blood DNA Kit (AS1400)	NEBNext UltraII DNA library Prep Kit for Illumina	20396283	20393199	20368191	20392969	20393560
WHB10782	MEC	Maxwell RSC Blood DNA Kit (AS1400)	NEBNext UltraII DNA library Prep Kit for Illumina	20396283	20393199	20368191	20392969	20393560
WHB10783	MEC	Maxwell RSC Blood DNA Kit (AS1400)	NEBNext UltraII DNA library Prep Kit for Illumina	20396283	20393199	20368191	20392969	20393560
WHB10785	MEC	Maxwell RSC Blood DNA Kit (AS1400)	NEBNext UltraII DNA library Prep Kit for Illumina	20396283	20393199	20368191	20392969	20393560
WHB10786	MEC	Maxwell RSC Blood DNA Kit (AS1400)	NEBNext UltraII DNA library Prep Kit for Illumina	20396283	20393199	20368191	20392969	20393560
WHB10787	MEC	Maxwell RSC Blood DNA Kit (AS1400)	NEBNext UltraII DNA library Prep Kit for Illumina	20396283	20393199	20368191	20392969	20393560
WHB10788	MEC	Maxwell RSC Blood DNA Kit (AS1400)	NEBNext UltraII DNA library Prep Kit for Illumina	20396283	20393199	20368191	20392969	20393560
WHB10790	MEC	Maxwell RSC Blood DNA Kit (AS1400)	NEBNext UltraII DNA library Prep Kit for Illumina	20396283	20393199	20368191	20392969	20393560
WHB10791	MEC	Maxwell RSC Blood DNA Kit (AS1400)	NEBNext UltraII DNA library Prep Kit for Illumina	20396283	20393199	20368191	20392969	20393560
WHB10792	MEC	Maxwell RSC Blood DNA Kit (AS1400)	NEBNext UltraII DNA library Prep Kit for Illumina	20396283	20393199	20368191	20392969	20393560
WHB10793	MEC	Maxwell RSC Blood DNA Kit (AS1400)	NEBNext UltraII DNA library Prep Kit for Illumina	20396283	20393199	20368191	20392969	20393560
WHB10794	MEC	Maxwell RSC Blood DNA Kit (AS1400)	NEBNext UltraII DNA library Prep Kit for Illumina	20396283	20393199	20368191	20392969	20393560
WHB10795	MEC	Maxwell RSC Blood DNA Kit (AS1400)	NEBNext UltraII DNA library Prep Kit for Illumina	20396283	20393199	20368191	20392969	20393560
WHB10796	MEC	Maxwell RSC Blood DNA Kit (AS1400)	NEBNext UltraII DNA library Prep Kit for Illumina	20392970	20393199	20368191	20385639	20395425
WHB10797	MEC	Maxwell RSC Blood DNA Kit (AS1400)	NEBNext UltraII DNA library Prep Kit for Illumina	20392970	20393199	20368191	20385639	20395425
WHB10798	MEC	Maxwell RSC Blood DNA Kit (AS1400)	NEBNext UltraII DNA library Prep Kit for Illumina	20392970	20393199	20368191	20385639	20395425
WHB10799	MEC	Maxwell RSC Blood DNA Kit (AS1400)	NEBNext UltraII DNA library Prep Kit for Illumina	20392970	20393199	20368191	20385639	20395425
WHB10800	MEC	Maxwell RSC Blood DNA Kit (AS1400)	NEBNext UltraII DNA library Prep Kit for Illumina	20392970	20393199	20368191	20385639	20395425
WHB10801	MEC	Maxwell RSC Blood DNA Kit (AS1400)	NEBNext UltraII DNA library Prep Kit for Illumina	20392970	20393199	20368191	20385639	20395425
WHB10802	MEC	Maxwell RSC Blood DNA Kit (AS1400)	NEBNext UltraII DNA library Prep Kit for Illumina	20392970	20393199	20368191	20385639	20395425
WHB10803	MEC	Maxwell RSC Blood DNA Kit (AS1400)	NEBNext UltraII DNA library Prep Kit for Illumina	20392970	20393199	20368191	20385639	20395425
WHB10804	MEC	Maxwell RSC Blood DNA Kit (AS1400)	NEBNext UltraII DNA library Prep Kit for Illumina	20392970	20393199	20368191	20385639	20395425
WHB10805	MEC	Maxwell RSC Blood DNA Kit (AS1400)	NEBNext UltraII DNA library Prep Kit for Illumina	20392970	20393199	20368191	20385639	20395425
WHB10806	MEC	Maxwell RSC Blood DNA Kit (AS1400)	NEBNext UltraII DNA library Prep Kit for Illumina	20392970	20393199	20368191	20385639	20395425
WHB10809	MEC	Maxwell RSC Blood DNA Kit (AS1400)	NEBNext UltraII DNA library Prep Kit for Illumina	20392970	20393199	20368191	20385639	20395425
WHB10810	MEC	Maxwell RSC Blood DNA Kit (AS1400)	NEBNext UltraII DNA library Prep Kit for Illumina	20392970	20393199	20368191	20385639	20395425
WHB10811	MEC	Maxwell RSC Blood DNA Kit (AS1400)	NEBNext UltraII DNA library Prep Kit for Illumina	20392970	20393199	20368191	20385639	20395425
WHB10812	MEC	Maxwell RSC Blood DNA Kit (AS1400)	NEBNext UltraII DNA library Prep Kit for Illumina	20392970	20393199	20368191	20385639	20395425
WHB10813	MEC	Maxwell RSC Blood DNA Kit (AS1400)	NEBNext UltraII DNA library Prep Kit for Illumina	20392970	20393199	20368191	20385639	20395425
WHB10814	MEC	Maxwell RSC Blood DNA Kit (AS1400)	NEBNext UltraII DNA library Prep Kit for Illumina	20392970	20393199	20368191	20385639	20395425
WHB10815	MEC	Maxwell RSC Blood DNA Kit (AS1400)	NEBNext UltraII DNA library Prep Kit for Illumina	20392970	20393199	20368191	20385639	20393560
WHB10816	MEC	Maxwell RSC Blood DNA Kit (AS1400)	NEBNext UltraII DNA library Prep Kit for Illumina	20392970	20393199	20368191	20385639	20393560
WHB10817	MEC	Maxwell RSC Blood DNA Kit (AS1400)	NEBNext UltraII DNA library Prep Kit for Illumina	20392970	20393199	20368191	20385639	20395425
WHB10818	MEC	Maxwell RSC Blood DNA Kit (AS1400)	NEBNext UltraII DNA library Prep Kit for Illumina	20392970	20393199	20368191	20385639	20393560
WHB10819	MEC	Maxwell RSC Blood DNA Kit (AS1400)	NEBNext UltraII DNA library Prep Kit for Illumina	20392970	20393199	20368191	20385639	20393560
WHB10820	MEC	Maxwell RSC Blood DNA Kit (AS1400)	NEBNext UltraII DNA library Prep Kit for Illumina	20392970	20393199	20368191	20385639	20393560
WHB10821	MEC	Maxwell RSC Blood DNA Kit (AS1400)	NEBNext UltraII DNA library Prep Kit for Illumina	20392970	20393199	20368191	20385639	20393560
WHB10822	MEC	Maxwell RSC Blood DNA Kit (AS1400)	NEBNext UltraII DNA library Prep Kit for Illumina	20392970	20393199	20368191	20385639	20393560
WHB10823	MEC	Maxwell RSC Blood DNA Kit (AS1400)	NEBNext UltraII DNA library Prep Kit for Illumina	20392970	20393199	20368191	20385639	20393560
WHB10824	MEC	Maxwell RSC Blood DNA Kit (AS1400)	NEBNext UltraII DNA library Prep Kit for Illumina	20392970	20393199	20368191	20385639	20393560
WHB10825	MEC	Maxwell RSC Blood DNA Kit (AS1400)	NEBNext UltraII DNA library Prep Kit for Illumina	20392970	20393199	20368191	20385639	20393560
WHB10826	MEC	Maxwell RSC Blood DNA Kit (AS1400)	NEBNext UltraII DNA library Prep Kit for Illumina	20392970	20393199	20368191	20385639	20393560
WHB10827	MEC	Maxwell RSC Blood DNA Kit (AS1400)	NEBNext UltraII DNA library Prep Kit for Illumina	20392970	20393199	20368191	20385639	20393560
WHB10828	MEC	Maxwell RSC Blood DNA Kit (AS1400)	NEBNext UltraII DNA library Prep Kit for Illumina	20392970	20393199	20368191	20385639	20393560
WHB10829	MEC	Maxwell RSC Blood DNA Kit (AS1400)	NEBNext UltraII DNA library Prep Kit for Illumina	20392970	20393199	20368191	20385639	20393560
WHB10830	MEC	Maxwell RSC Blood DNA Kit (AS1400)	NEBNext UltraII DNA library Prep Kit for Illumina	20392970	20393199	20368191	20385639	20393560
WHB10831	MEC	Maxwell RSC Blood DNA Kit (AS1400)	NEBNext UltraII DNA library Prep Kit for Illumina	20392970	20393199	20368191	20385639	20393560
WHB10832	MEC	Maxwell RSC Blood DNA Kit (AS1400)	NEBNext UltraII DNA library Prep Kit for Illumina	20392970	20393199	20368191	20385639	20393560
WHB10833	MEC	Maxwell RSC Blood DNA Kit (AS1400)	NEBNext UltraII DNA library Prep Kit for Illumina	20392970	20393199	20368191	20385639	20393560
WHB10834	MEC	Maxwell RSC Blood DNA Kit (AS1400)	NEBNext UltraII DNA library Prep Kit for Illumina	20392970	20393199	20368191	20385639	20393560
WHB10835	MEC	Maxwell RSC Blood DNA Kit (AS1400)	NEBNext UltraII DNA library Prep Kit for Illumina	20392970	20393199	20368191	20385639	20393560
WHB10836	MEC	Maxwell RSC Blood DNA Kit (AS1400)	NEBNext UltraII DNA library Prep Kit for Illumina	20392970	20393199	20368191	20392969	20393560
WHB10837	MEC	Maxwell RSC Blood DNA Kit (AS1400)	NEBNext UltraII DNA library Prep Kit for Illumina	20392970	20393199	20368191	20392969	20393560
WHB10838	MEC	Maxwell RSC Blood DNA Kit (AS1400)	NEBNext UltraII DNA library Prep Kit for Illumina	20392970	20393199	20368191	20392969	20393560
WHB10839	MEC	Maxwell RSC Blood DNA Kit (AS1400)	NEBNext UltraII DNA library Prep Kit for Illumina	20392970	20393199	20368191	20392969	20393560
WHB10840	MEC	Maxwell RSC Blood DNA Kit (AS1400)	NEBNext UltraII DNA library Prep Kit for Illumina	20392970	20393199	20368191	20392969	20393560
WHB10841	MEC	Maxwell RSC Blood DNA Kit (AS1400)	NEBNext UltraII DNA library Prep Kit for Illumina	20392970	20393199	20368191	20392969	20393560
WHB10842	MEC	Maxwell RSC Blood DNA Kit (AS1400)	NEBNext UltraII DNA library Prep Kit for Illumina	20392970	20393199	20368191	20392969	20393560
WHB10843	MEC	Maxwell RSC Blood DNA Kit (AS1400)	NEBNext UltraII DNA library Prep Kit for Illumina	20392970	20393199	20368191	20392969	20393560
WHB10845	MEC	Maxwell RSC Blood DNA Kit (AS1400)	NEBNext UltraII DNA library Prep Kit for Illumina	20392970	20393199	20368191	20392969	20393560
WHB10846	MEC	Maxwell RSC Blood DNA Kit (AS1400)	NEBNext UltraII DNA library Prep Kit for Illumina	20392970	20393199	20368191	20392969	20393560
WHB10847	MEC	Maxwell RSC Blood DNA Kit (AS1400)	NEBNext UltraII DNA library Prep Kit for Illumina	20392970	20393199	20368191	20392969	20393560
WHB10848	MEC	Maxwell RSC Blood DNA Kit (AS1400)	NEBNext UltraII DNA library Prep Kit for Illumina	20392970	20393199	20368191	20392969	20393560
WHB10849	MEC	Maxwell RSC Blood DNA Kit (AS1400)	NEBNext UltraII DNA library Prep Kit for Illumina	20392970	20393199	20368191	20392969	20393560
WHB10850	MEC	Maxwell RSC Blood DNA Kit (AS1400)	NEBNext UltraII DNA library Prep Kit for Illumina	20392970	20393199	20368191	20392969	20393560
WHB10852	MEC	Maxwell RSC Blood DNA Kit (AS1400)	NEBNext UltraII DNA library Prep Kit for Illumina	20392970	20393199	20368191	20392969	20393560
WHB10853	MEC	Maxwell RSC Blood DNA Kit (AS1400)	NEBNext UltraII DNA library Prep Kit for Illumina	20392970	20393199	20368191	20392969	20393560
WHB10854	MEC	Maxwell RSC Blood DNA Kit (AS1400)	NEBNext UltraII DNA library Prep Kit for Illumina	20392970	20393199	20368191	20392969	20393560
WHB10855	MEC	Maxwell RSC Blood DNA Kit (AS1400)	NEBNext UltraII DNA library Prep Kit for Illumina	20392970	20393199	20368191	20392969	20393560
WHB10856	MEC	Maxwell RSC Blood DNA Kit (AS1400)	NEBNext UltraII DNA library Prep Kit for Illumina	20396283	20393199	20368191	20392969	20393560
WHB10857	MEC	Maxwell RSC Blood DNA Kit (AS1400)	NEBNext UltraII DNA library Prep Kit for Illumina	20396283	20393199	20368191	20392969	20393560
WHB10858	MEC	Maxwell RSC Blood DNA Kit (AS1400)	NEBNext UltraII DNA library Prep Kit for Illumina	20396283	20393199	20368191	20392969	20393560
WHB10859	MEC	Maxwell RSC Blood DNA Kit (AS1400)	NEBNext UltraII DNA library Prep Kit for Illumina	20396283	20393199	20368191	20392969	20393560
WHB10860	MEC	Maxwell RSC Blood DNA Kit (AS1400)	NEBNext UltraII DNA library Prep Kit for Illumina	20396283	20393199	20368191	20392969	20393560
WHB10861	MEC	Maxwell RSC Blood DNA Kit (AS1400)	NEBNext UltraII DNA library Prep Kit for Illumina	20396283	20393199	20368191	20392969	20393560
WHB10862	MEC	Maxwell RSC Blood DNA Kit (AS1400)	NEBNext UltraII DNA library Prep Kit for Illumina	20396283	20393199	20368191	20392969	20393560
WHB10863	MEC	Maxwell RSC Blood DNA Kit (AS1400)	NEBNext UltraII DNA library Prep Kit for Illumina	20396283	20393199	20368191	20392969	20393560
WHB10864	MEC	Maxwell RSC Blood DNA Kit (AS1400)	NEBNext UltraII DNA library Prep Kit for Illumina	20396283	20393199	20368191	20392969	20393560
WHB10865	MEC	Maxwell RSC Blood DNA Kit (AS1400)	NEBNext UltraII DNA library Prep Kit for Illumina	20396283	20393199	20368191	20392969	20393560
WHB10866	MEC	Maxwell RSC Blood DNA Kit (AS1400)	NEBNext UltraII DNA library Prep Kit for Illumina	20396283	20393199	20368191	20392969	20393560
WHB10867	MEC	Maxwell RSC Blood DNA Kit (AS1400)	NEBNext UltraII DNA library Prep Kit for Illumina	20396283	20393199	20368191	20392969	20393560
WHB10868	MEC	Maxwell RSC Blood DNA Kit (AS1400)	NEBNext UltraII DNA library Prep Kit for Illumina	20396283	20393199	20368191	20392969	20393560
WHB10869	MEC	Maxwell RSC Blood DNA Kit (AS1400)	NEBNext UltraII DNA library Prep Kit for Illumina	20396283	20393199	20368191	20392969	20393560
WHB10870	MEC	Maxwell RSC Blood DNA Kit (AS1400)	NEBNext UltraII DNA library Prep Kit for Illumina	20396283	20393199	20368191	20392969	20393560
WHB10871	MEC	Maxwell RSC Blood DNA Kit (AS1400)	NEBNext UltraII DNA library Prep Kit for Illumina	20396283	20393199	20368191	20392969	20393560
WHB10872	MEC	Maxwell RSC Blood DNA Kit (AS1400)	NEBNext UltraII DNA library Prep Kit for Illumina	20396283	20393199	20368191	20392969	20393560
WHB10873	MEC	Maxwell RSC Blood DNA Kit (AS1400)	NEBNext UltraII DNA library Prep Kit for Illumina	20396283	20393199	20368191	20392969	20393560
WHB10874	MEC	Maxwell RSC Blood DNA Kit (AS1400)	NEBNext UltraII DNA library Prep Kit for Illumina	20396283	20393199	20368191	20392969	20393560
WHB10875	MEC	Maxwell RSC Blood DNA Kit (AS1400)	NEBNext UltraII DNA library Prep Kit for Illumina	20396283	20393199	20368191	20392969	20393560
WHB10876	MEC	Maxwell RSC Blood DNA Kit (AS1400)	NEBNext UltraII DNA library Prep Kit for Illumina	20396283	20393199	20368191	20392969	20393560
WHB10877	MEC	Maxwell RSC Blood DNA Kit (AS1400)	NEBNext UltraII DNA library Prep Kit for Illumina	20396283	20393199	20368191	20392969	20393560
WHB10878	MEC	Maxwell RSC Blood DNA Kit (AS1400)	NEBNext UltraII DNA library Prep Kit for Illumina	20396283	20393199	20368191	20392969	20393560
WHB10879	MEC	Maxwell RSC Blood DNA Kit (AS1400)	NEBNext UltraII DNA library Prep Kit for Illumina	20396283	20393199	20368191	20392969	20393560
WHB10880	MEC	Maxwell RSC Blood DNA Kit (AS1400)	NEBNext UltraII DNA library Prep Kit for Illumina	20396283	20393199	20368191	20392969	20393560
WHB10881	MEC	Maxwell RSC Blood DNA Kit (AS1400)	NEBNext UltraII DNA library Prep Kit for Illumina	20396283	20393199	20368191	20392969	20393560
WHB10882	MEC	Maxwell RSC Blood DNA Kit (AS1400)	NEBNext UltraII DNA library Prep Kit for Illumina	20396283	20393199	20368191	20392969	20393560
WHB10883	MEC	Maxwell RSC Blood DNA Kit (AS1400)	NEBNext UltraII DNA library Prep Kit for Illumina	20396095	20393199	20368191	20392969	20393560
WHB10884	MEC	Maxwell RSC Blood DNA Kit (AS1400)	NEBNext UltraII DNA library Prep Kit for Illumina	20396095	20393199	20368191	20392969	20393560
WHB10885	MEC	Maxwell RSC Blood DNA Kit (AS1400)	NEBNext UltraII DNA library Prep Kit for Illumina	20396095	20393199	20368191	20392969	20393560
WHB10886	MEC	Maxwell RSC Blood DNA Kit (AS1400)	NEBNext UltraII DNA library Prep Kit for Illumina	20396095	20393199	20368191	20392969	20393560
WHB10887	MEC	Maxwell RSC Blood DNA Kit (AS1400)	NEBNext UltraII DNA library Prep Kit for Illumina	20396095	20393199	20368191	20392969	20393560
WHB10888	MEC	Maxwell RSC Blood DNA Kit (AS1400)	NEBNext UltraII DNA library Prep Kit for Illumina	20396095	20393199	20368191	20392969	20393560
WHB10889	MEC	Maxwell RSC Blood DNA Kit (AS1400)	NEBNext UltraII DNA library Prep Kit for Illumina	20396095	20393199	20368191	20392969	20393560
WHB10890	MEC	Maxwell RSC Blood DNA Kit (AS1400)	NEBNext UltraII DNA library Prep Kit for Illumina	20396095	20393199	20368191	20392969	20393560
WHB10891	MEC	Maxwell RSC Blood DNA Kit (AS1400)	NEBNext UltraII DNA library Prep Kit for Illumina	20396095	20393199	20368191	20392969	20393560
WHB10892	MEC	Maxwell RSC Blood DNA Kit (AS1400)	NEBNext UltraII DNA library Prep Kit for Illumina	20396095	20393199	20368191	20392969	20393560
WHB10893	MEC	Maxwell RSC Blood DNA Kit (AS1400)	NEBNext UltraII DNA library Prep Kit for Illumina	20396095	20393199	20368191	20392969	20393560
WHB10894	MEC	Maxwell RSC Blood DNA Kit (AS1400)	NEBNext UltraII DNA library Prep Kit for Illumina	20396095	20393199	20368191	20392969	20393560
WHB10895	MEC	Maxwell RSC Blood DNA Kit (AS1400)	NEBNext UltraII DNA library Prep Kit for Illumina	20396095	20393199	20368191	20392969	20393560
WHB10896	MEC	Maxwell RSC Blood DNA Kit (AS1400)	NEBNext UltraII DNA library Prep Kit for Illumina	20396095	20393199	20368191	20392969	20393560
WHB10897	MEC	Maxwell RSC Blood DNA Kit (AS1400)	NEBNext UltraII DNA library Prep Kit for Illumina	20396095	20393199	20368191	20392969	20393560
WHB10898	MEC	Maxwell RSC Blood DNA Kit (AS1400)	NEBNext UltraII DNA library Prep Kit for Illumina	20396095	20393199	20368191	20392969	20393560
WHB10899	MEC	Maxwell RSC Blood DNA Kit (AS1400)	NEBNext UltraII DNA library Prep Kit for Illumina	20396095	20393199	20368191	20392969	20393560
WHB10900	MEC	Maxwell RSC Blood DNA Kit (AS1400)	NEBNext UltraII DNA library Prep Kit for Illumina	20396095	20393199	20368191	20392969	20393560
WHB10901	MEC	Maxwell RSC Blood DNA Kit (AS1400)	NEBNext UltraII DNA library Prep Kit for Illumina	20396095	20393199	20368191	20392969	20393560
WHB10902	MEC	Maxwell RSC Blood DNA Kit (AS1400)	NEBNext UltraII DNA library Prep Kit for Illumina	20396095	20393199	20368191	20392969	20393560
WHB10903	MEC	Maxwell RSC Blood DNA Kit (AS1400)	NEBNext UltraII DNA library Prep Kit for Illumina	20392972	20393199	20368191	20392969	20393560
WHB10904	MEC	Maxwell RSC Blood DNA Kit (AS1400)	NEBNext UltraII DNA library Prep Kit for Illumina	20392972	20393199	20368191	20392969	20393560
WHB10905	MEC	Maxwell RSC Blood DNA Kit (AS1400)	NEBNext UltraII DNA library Prep Kit for Illumina	20392972	20393199	20368191	20392969	20393560
WHB10906	MEC	Maxwell RSC Blood DNA Kit (AS1400)	NEBNext UltraII DNA library Prep Kit for Illumina	20392972	20393199	20368191	20392969	20393560
WHB10907	MEC	Maxwell RSC Blood DNA Kit (AS1400)	NEBNext UltraII DNA library Prep Kit for Illumina	20392972	20393199	20368191	20392969	20393560
WHB10908	MEC	Maxwell RSC Blood DNA Kit (AS1400)	NEBNext UltraII DNA library Prep Kit for Illumina	20392972	20393199	20368191	20392969	20393560
WHB10909	MEC	Maxwell RSC Blood DNA Kit (AS1400)	NEBNext UltraII DNA library Prep Kit for Illumina	20392972	20393199	20368191	20392969	20393560
WHB10910	MEC	Maxwell RSC Blood DNA Kit (AS1400)	NEBNext UltraII DNA library Prep Kit for Illumina	20392972	20393199	20368191	20392969	20393560
WHB10911	MEC	Maxwell RSC Blood DNA Kit (AS1400)	NEBNext UltraII DNA library Prep Kit for Illumina	20392972	20393199	20368191	20392969	20393560
WHB10912	MEC	Maxwell RSC Blood DNA Kit (AS1400)	NEBNext UltraII DNA library Prep Kit for Illumina	20392972	20393199	20368191	20392969	20393560
WHB10913	MEC	Maxwell RSC Blood DNA Kit (AS1400)	NEBNext UltraII DNA library Prep Kit for Illumina	20392972	20393199	20368191	20392969	20393560
WHB10916	MEC	Maxwell RSC Blood DNA Kit (AS1400)	NEBNext UltraII DNA library Prep Kit for Illumina	20392972	20393199	20368191	20392969	20393560
WHB10917	MEC	Maxwell RSC Blood DNA Kit (AS1400)	NEBNext UltraII DNA library Prep Kit for Illumina	20392972	20393199	20368191	20392969	20393560
WHB10918	MEC	Maxwell RSC Blood DNA Kit (AS1400)	NEBNext UltraII DNA library Prep Kit for Illumina	20392970	20393199	20368191	20392969	20393560
WHB10919	MEC	Maxwell RSC Blood DNA Kit (AS1400)	NEBNext UltraII DNA library Prep Kit for Illumina	20392972	20393199	20368191	20392969	20393560
WHB10920	MEC	Maxwell RSC Blood DNA Kit (AS1400)	NEBNext UltraII DNA library Prep Kit for Illumina	20392972	20393199	20368191	20392969	20393560
WHB10921	MEC	Maxwell RSC Blood DNA Kit (AS1400)	NEBNext UltraII DNA library Prep Kit for Illumina	20392972	20393199	20368191	20392969	20393560
WHB10922	MEC	Maxwell RSC Blood DNA Kit (AS1400)	NEBNext UltraII DNA library Prep Kit for Illumina	20392972	20393199	20368191	20392969	20393560
WHB10923	MEC	Maxwell RSC Blood DNA Kit (AS1400)	NEBNext UltraII DNA library Prep Kit for Illumina	20392972	20393199	20368191	20392969	20393560
WHB10924	MEC	Maxwell RSC Blood DNA Kit (AS1400)	NEBNext UltraII DNA library Prep Kit for Illumina	20392972	20393199	20368191	20392969	20393560
WHB10925	MEC	Maxwell RSC Blood DNA Kit (AS1400)	NEBNext UltraII DNA library Prep Kit for Illumina	20392970	20393199	20368191	20392969	20393560
WHB10926	MEC	Maxwell RSC Blood DNA Kit (AS1400)	NEBNext UltraII DNA library Prep Kit for Illumina	20392970	20393199	20368191	20392969	20393560
WHB10927	MEC	Maxwell RSC Blood DNA Kit (AS1400)	NEBNext UltraII DNA library Prep Kit for Illumina	20392970	20393199	20368191	20392969	20393560
WHB10928	MEC	Maxwell RSC Blood DNA Kit (AS1400)	NEBNext UltraII DNA library Prep Kit for Illumina	20392970	20393199	20368191	20392969	20393560
WHB10929	MEC	Maxwell RSC Blood DNA Kit (AS1400)	NEBNext UltraII DNA library Prep Kit for Illumina	20392970	20393199	20368191	20392969	20393560
WHB10930	MEC	Maxwell RSC Blood DNA Kit (AS1400)	NEBNext UltraII DNA library Prep Kit for Illumina	20392970	20393199	20368191	20392969	20393560
WHB10931	MEC	Maxwell RSC Blood DNA Kit (AS1400)	NEBNext UltraII DNA library Prep Kit for Illumina	20392970	20393199	20368191	20392969	20393560
WHB10932	MEC	Maxwell RSC Blood DNA Kit (AS1400)	NEBNext UltraII DNA library Prep Kit for Illumina	20392970	20393199	20368191	20392969	20393560
WHB10933	MEC	Maxwell RSC Blood DNA Kit (AS1400)	NEBNext UltraII DNA library Prep Kit for Illumina	20392970	20393199	20368191	20392969	20393560
WHB10934	MEC	Maxwell RSC Blood DNA Kit (AS1400)	NEBNext UltraII DNA library Prep Kit for Illumina	20392970	20393199	20368191	20392969	20393560
WHB10935	MEC	Maxwell RSC Blood DNA Kit (AS1400)	NEBNext UltraII DNA library Prep Kit for Illumina	20392970	20393199	20368191	20392969	20393560
WHB10936	MEC	Maxwell RSC Blood DNA Kit (AS1400)	NEBNext UltraII DNA library Prep Kit for Illumina	20392970	20393199	20368191	20392969	20393560
WHB10937	MEC	Maxwell RSC Blood DNA Kit (AS1400)	NEBNext UltraII DNA library Prep Kit for Illumina	20392970	20393199	20368191	20392969	20393560
WHB10938	MEC	Maxwell RSC Blood DNA Kit (AS1400)	NEBNext UltraII DNA library Prep Kit for Illumina	20392970	20393199	20368191	20392969	20393560
WHB10939	MEC	Maxwell RSC Blood DNA Kit (AS1400)	NEBNext UltraII DNA library Prep Kit for Illumina	20392970	20393199	20368191	20392969	20393560
WHB10940	MEC	Maxwell RSC Blood DNA Kit (AS1400)	NEBNext UltraII DNA library Prep Kit for Illumina	20392970	20393199	20368191	20392969	20393560
WHB10941	MEC	Maxwell RSC Blood DNA Kit (AS1400)	NEBNext UltraII DNA library Prep Kit for Illumina	20392970	20393199	20368191	20392969	20393560
WHB10942	MEC	Maxwell RSC Blood DNA Kit (AS1400)	NEBNext UltraII DNA library Prep Kit for Illumina	20392970	20393199	20368191	20392969	20393560
WHB10943	MEC	Maxwell RSC Blood DNA Kit (AS1400)	NEBNext UltraII DNA library Prep Kit for Illumina	20392970	20393199	20368191	20392969	20393560
WHB10944	MEC	Maxwell RSC Blood DNA Kit (AS1400)	NEBNext UltraII DNA library Prep Kit for Illumina	20396095	20393199	20368191	20392969	20393560
WHB10945	MEC	Maxwell RSC Blood DNA Kit (AS1400)	NEBNext UltraII DNA library Prep Kit for Illumina	20396095	20393199	20368191	20392969	20393560
WHB10946	MEC	Maxwell RSC Blood DNA Kit (AS1400)	NEBNext UltraII DNA library Prep Kit for Illumina	20396095	20393199	20368191	20392969	20393560
WHB10947	MEC	Maxwell RSC Blood DNA Kit (AS1400)	NEBNext UltraII DNA library Prep Kit for Illumina	20396095	20393199	20368191	20392969	20393560
WHB10948	MEC	Maxwell RSC Blood DNA Kit (AS1400)	NEBNext UltraII DNA library Prep Kit for Illumina	20396095	20393199	20368191	20392969	20393560
WHB10949	MEC	Maxwell RSC Blood DNA Kit (AS1400)	NEBNext UltraII DNA library Prep Kit for Illumina	20396095	20393199	20368191	20392969	20393560
WHB10950	MEC	Maxwell RSC Blood DNA Kit (AS1400)	NEBNext UltraII DNA library Prep Kit for Illumina	20396095	20393199	20368191	20392969	20393560
WHB10951	MEC	Maxwell RSC Blood DNA Kit (AS1400)	NEBNext UltraII DNA library Prep Kit for Illumina	20396095	20393199	20368191	20392969	20393560
WHB10952	MEC	Maxwell RSC Blood DNA Kit (AS1400)	NEBNext UltraII DNA library Prep Kit for Illumina	20396095	20393199	20368191	20392969	20393560
WHB10953	MEC	Maxwell RSC Blood DNA Kit (AS1400)	NEBNext UltraII DNA library Prep Kit for Illumina	20396095	20393199	20368191	20392969	20393560
WHB10954	MEC	Maxwell RSC Blood DNA Kit (AS1400)	NEBNext UltraII DNA library Prep Kit for Illumina	20396095	20393199	20368191	20392969	20393560
WHB10955	MEC	Maxwell RSC Blood DNA Kit (AS1400)	NEBNext UltraII DNA library Prep Kit for Illumina	20396095	20393199	20368191	20392969	20393560
WHB10956	MEC	Maxwell RSC Blood DNA Kit (AS1400)	NEBNext UltraII DNA library Prep Kit for Illumina	20396095	20393199	20368191	20392969	20393560
WHB10957	MEC	Maxwell RSC Blood DNA Kit (AS1400)	NEBNext UltraII DNA library Prep Kit for Illumina	20396095	20393199	20368191	20392969	20393560
WHB10958	MEC	Maxwell RSC Blood DNA Kit (AS1400)	NEBNext UltraII DNA library Prep Kit for Illumina	20396095	20393199	20368191	20392969	20393560
WHB10960	MEC	Maxwell RSC Blood DNA Kit (AS1400)	NEBNext UltraII DNA library Prep Kit for Illumina	20396095	20393199	20368191	20392969	20393560
WHB10961	MEC	Maxwell RSC Blood DNA Kit (AS1400)	NEBNext UltraII DNA library Prep Kit for Illumina	20396095	20393199	20368191	20392969	20393560
WHB10962	MEC	Maxwell RSC Blood DNA Kit (AS1400)	NEBNext UltraII DNA library Prep Kit for Illumina	20396095	20393199	20368191	20392969	20393560
WHB10963	MEC	Maxwell RSC Blood DNA Kit (AS1400)	NEBNext UltraII DNA library Prep Kit for Illumina	20396095	20393199	20368191	20392969	20393560
WHB10964	MEC	Maxwell RSC Blood DNA Kit (AS1400)	NEBNext UltraII DNA library Prep Kit for Illumina	20396095	20393199	20368191	20392969	20393560
WHB10965	MEC	Maxwell RSC Blood DNA Kit (AS1400)	NEBNext UltraII DNA library Prep Kit for Illumina	20392972	20393199	20368191	20392969	20393560
WHB10966	MEC	Maxwell RSC Blood DNA Kit (AS1400)	NEBNext UltraII DNA library Prep Kit for Illumina	20392972	20393199	20368191	20392969	20393560
WHB10967	MEC	Maxwell RSC Blood DNA Kit (AS1400)	NEBNext UltraII DNA library Prep Kit for Illumina	20392972	20393199	20368191	20392969	20393560
WHB10969	MEC	Maxwell RSC Blood DNA Kit (AS1400)	NEBNext UltraII DNA library Prep Kit for Illumina	20392972	20393199	20368191	20392969	20393560
WHB10970	MEC	Maxwell RSC Blood DNA Kit (AS1400)	NEBNext UltraII DNA library Prep Kit for Illumina	20392972	20393199	20368191	20392969	20393560
WHB10971	MEC	Maxwell RSC Blood DNA Kit (AS1400)	NEBNext UltraII DNA library Prep Kit for Illumina	20392972	20393199	20368191	20392969	20393560
WHB10973	MEC	Maxwell RSC Blood DNA Kit (AS1400)	NEBNext UltraII DNA library Prep Kit for Illumina	20392972	20393199	20368191	20392969	20393560
WHB10974	MEC	Maxwell RSC Blood DNA Kit (AS1400)	NEBNext UltraII DNA library Prep Kit for Illumina	20392972	20393199	20368191	20392969	20393560
WHB10975	MEC	Maxwell RSC Blood DNA Kit (AS1400)	NEBNext UltraII DNA library Prep Kit for Illumina	20392972	20393199	20368191	20392969	20393560
WHB10976	MEC	Maxwell RSC Blood DNA Kit (AS1400)	NEBNext UltraII DNA library Prep Kit for Illumina	20392972	20393199	20368191	20392969	20393560
WHB10977	MEC	Maxwell RSC Blood DNA Kit (AS1400)	NEBNext UltraII DNA library Prep Kit for Illumina	20392972	20393199	20368191	20392969	20393560
WHB10978	MEC	Maxwell RSC Blood DNA Kit (AS1400)	NEBNext UltraII DNA library Prep Kit for Illumina	20392972	20393199	20368191	20392969	20393560
WHB10979	MEC	Maxwell RSC Blood DNA Kit (AS1400)	NEBNext UltraII DNA library Prep Kit for Illumina	20392972	20393199	20368191	20392969	20393560
WHB10980	MEC	Maxwell RSC Blood DNA Kit (AS1400)	NEBNext UltraII DNA library Prep Kit for Illumina	20392972	20393199	20368191	20392969	20393560
WHB10981	MEC	Maxwell RSC Blood DNA Kit (AS1400)	NEBNext UltraII DNA library Prep Kit for Illumina	20392972	20393199	20368191	20392969	20393560
WHB10982	MEC	Maxwell RSC Blood DNA Kit (AS1400)	NEBNext UltraII DNA library Prep Kit for Illumina	20392972	20393199	20368191	20392969	20393560
WHB10983	MEC	Maxwell RSC Blood DNA Kit (AS1400)	NEBNext UltraII DNA library Prep Kit for Illumina	20392972	20393199	20368191	20392969	20393560
WHB10984	MEC	Maxwell RSC Blood DNA Kit (AS1400)	NEBNext UltraII DNA library Prep Kit for Illumina	20392972	20393199	20368191	20392969	20393560
WHB10985	MEC	Maxwell RSC Blood DNA Kit (AS1400)	NEBNext UltraII DNA library Prep Kit for Illumina	20392972	20393199	20368191	20392969	20393560
WHB10986	MEC	Maxwell RSC Blood DNA Kit (AS1400)	NEBNext UltraII DNA library Prep Kit for Illumina	20392972	20393199	20368191	20392969	20393560
WHB10987	MEC	Maxwell RSC Blood DNA Kit (AS1400)	NEBNext UltraII DNA library Prep Kit for Illumina	20396095	20393199	20368191	20392969	20393560
WHB10988	MEC	Maxwell RSC Blood DNA Kit (AS1400)	NEBNext UltraII DNA library Prep Kit for Illumina	20396095	20393199	20368191	20392969	20393560
WHB10989	MEC	Maxwell RSC Blood DNA Kit (AS1400)	NEBNext UltraII DNA library Prep Kit for Illumina	20396095	20393199	20368191	20392969	20393560
WHB10990	MEC	Maxwell RSC Blood DNA Kit (AS1400)	NEBNext UltraII DNA library Prep Kit for Illumina	20396095	20393199	20368191	20392969	20393560
WHB10992	MEC	Maxwell RSC Blood DNA Kit (AS1400)	NEBNext UltraII DNA library Prep Kit for Illumina	20396095	20393199	20368191	20392969	20393560
WHB10993	MEC	Maxwell RSC Blood DNA Kit (AS1400)	NEBNext UltraII DNA library Prep Kit for Illumina	20396095	20393199	20368191	20392969	20393560
WHB10994	MEC	Maxwell RSC Blood DNA Kit (AS1400)	NEBNext UltraII DNA library Prep Kit for Illumina	20396095	20393199	20368191	20392969	20393560
WHB10995	MEC	Maxwell RSC Blood DNA Kit (AS1400)	NEBNext UltraII DNA library Prep Kit for Illumina	20396095	20393199	20368191	20392969	20393560
WHB10996	MEC	Maxwell RSC Blood DNA Kit (AS1400)	NEBNext UltraII DNA library Prep Kit for Illumina	20396095	20393199	20368191	20392969	20393560
WHB10997	MEC	Maxwell RSC Blood DNA Kit (AS1400)	NEBNext UltraII DNA library Prep Kit for Illumina	20396095	20393199	20368191	20392969	20393560
WHB10999	MEC	Maxwell RSC Blood DNA Kit (AS1400)	NEBNext UltraII DNA library Prep Kit for Illumina	20396095	20393199	20368191	20392969	20393560
WHB11000	MEC	Maxwell RSC Blood DNA Kit (AS1400)	NEBNext UltraII DNA library Prep Kit for Illumina	20396095	20393199	20368191	20392969	20393560
WHB11001	MEC	Maxwell RSC Blood DNA Kit (AS1400)	NEBNext UltraII DNA library Prep Kit for Illumina	20396095	20393199	20368191	20392969	20393560
WHB11002	MEC	Maxwell RSC Blood DNA Kit (AS1400)	NEBNext UltraII DNA library Prep Kit for Illumina	20396095	20393199	20368191	20392969	20393560
WHB11004	MEC	Maxwell RSC Blood DNA Kit (AS1400)	NEBNext UltraII DNA library Prep Kit for Illumina	20396095	20393199	20368191	20392969	20393560
WHB11005	MEC	Maxwell RSC Blood DNA Kit (AS1400)	NEBNext UltraII DNA library Prep Kit for Illumina	20396095	20393199	20368191	20392969	20393560
WHB11006	MEC	Maxwell RSC Blood DNA Kit (AS1400)	NEBNext UltraII DNA library Prep Kit for Illumina	20396095	20393199	20368191	20392969	20393560
WHB11007	MEC	Maxwell RSC Blood DNA Kit (AS1400)	NEBNext UltraII DNA library Prep Kit for Illumina	20396095	20393199	20368191	20392969	20393560
WHB11009	MEC	Maxwell RSC Blood DNA Kit (AS1400)	NEBNext UltraII DNA library Prep Kit for Illumina	20396095	20393199	20368191	20392969	20393560
WHB11010	MEC	Maxwell RSC Blood DNA Kit (AS1400)	NEBNext UltraII DNA library Prep Kit for Illumina	20396095	20393199	20368191	20392969	20393560
WHB11011	MEC	Maxwell RSC Blood DNA Kit (AS1400)	NEBNext UltraII DNA library Prep Kit for Illumina	20396095	20393199	20368191	20392969	20393560
WHB11012	MEC	Maxwell RSC Blood DNA Kit (AS1400)	NEBNext UltraII DNA library Prep Kit for Illumina	20396095	20393199	20368191	20392969	20393560
WHB11013	MEC	Maxwell RSC Blood DNA Kit (AS1400)	NEBNext UltraII DNA library Prep Kit for Illumina	20396095	20393199	20368191	20392969	20393560
WHB11014	MEC	Maxwell RSC Blood DNA Kit (AS1400)	NEBNext UltraII DNA library Prep Kit for Illumina	20396095	20393199	20368191	20392969	20393560
WHB11015	MEC	Maxwell RSC Blood DNA Kit (AS1400)	NEBNext UltraII DNA library Prep Kit for Illumina	20396095	20393199	20368191	20392969	20393560
WHB11016	MEC	Maxwell RSC Blood DNA Kit (AS1400)	NEBNext UltraII DNA library Prep Kit for Illumina	20396095	20393199	20368191	20392969	20393560
WHB11017	MEC	Maxwell RSC Blood DNA Kit (AS1400)	NEBNext UltraII DNA library Prep Kit for Illumina	20396095	20393199	20368191	20392969	20393560
WHB11018	MEC	Maxwell RSC Blood DNA Kit (AS1400)	NEBNext UltraII DNA library Prep Kit for Illumina	20396095	20393199	20368191	20392969	20393560
WHB11019	MEC	Maxwell RSC Blood DNA Kit (AS1400)	NEBNext UltraII DNA library Prep Kit for Illumina	20396095	20393199	20368191	20392969	20393560
WHB11020	MEC	Maxwell RSC Blood DNA Kit (AS1400)	NEBNext UltraII DNA library Prep Kit for Illumina	20396095	20393199	20368191	20392969	20393560
WHB11022	MEC	Maxwell RSC Blood DNA Kit (AS1400)	NEBNext UltraII DNA library Prep Kit for Illumina	20396095	20393199	20368191	20392969	20393560
WHB11023	MEC	Maxwell RSC Blood DNA Kit (AS1400)	NEBNext UltraII DNA library Prep Kit for Illumina	20396095	20393199	20368191	20392969	20393560
WHB11025	MEC	Maxwell RSC Blood DNA Kit (AS1400)	NEBNext UltraII DNA library Prep Kit for Illumina	20396095	20393199	20368191	20392969	20393560
WHB11026	MEC	Maxwell RSC Blood DNA Kit (AS1400)	NEBNext UltraII DNA library Prep Kit for Illumina	20396095	20393199	20368191	20392969	20393560
WHB11027	MEC	Maxwell RSC Blood DNA Kit (AS1400)	NEBNext UltraII DNA library Prep Kit for Illumina	20396095	20393199	20368191	20392969	20393560
WHB11028	MEC	Maxwell RSC Blood DNA Kit (AS1400)	NEBNext UltraII DNA library Prep Kit for Illumina	20396095	20393199	20368191	20392969	20393560
WHB11029	MEC	Maxwell RSC Blood DNA Kit (AS1400)	NEBNext UltraII DNA library Prep Kit for Illumina	20396095	20393199	20368191	20392969	20393560
WHB11030	MEC	Maxwell RSC Blood DNA Kit (AS1400)	NEBNext UltraII DNA library Prep Kit for Illumina	20396095	20393199	20368191	20392969	20393560
WHB11031	MEC	Maxwell RSC Blood DNA Kit (AS1400)	NEBNext UltraII DNA library Prep Kit for Illumina	20396095	20393199	20368191	20392969	20393560
WHB11032	MEC	Maxwell RSC Blood DNA Kit (AS1400)	NEBNext UltraII DNA library Prep Kit for Illumina	20396095	20393199	20368191	20392969	20393560
WHB11033	MEC	Maxwell RSC Blood DNA Kit (AS1400)	NEBNext UltraII DNA library Prep Kit for Illumina	20396095	20393199	20368191	20392969	20393560
WHB11034	MEC	Maxwell RSC Blood DNA Kit (AS1400)	NEBNext UltraII DNA library Prep Kit for Illumina	20396095	20393199	20368191	20392969	20393560
WHB11035	MEC	Maxwell RSC Blood DNA Kit (AS1400)	NEBNext UltraII DNA library Prep Kit for Illumina	20396095	20393199	20368191	20392969	20393560
WHB11036	MEC	Maxwell RSC Blood DNA Kit (AS1400)	NEBNext UltraII DNA library Prep Kit for Illumina	20396095	20393199	20368191	20392969	20393560
WHB11037	MEC	Maxwell RSC Blood DNA Kit (AS1400)	NEBNext UltraII DNA library Prep Kit for Illumina	20396095	20393199	20368191	20392969	20393560
WHB11038	MEC	Maxwell RSC Blood DNA Kit (AS1400)	NEBNext UltraII DNA library Prep Kit for Illumina	20396095	20393199	20368191	20392969	20393560
WHB11039	MEC	Maxwell RSC Blood DNA Kit (AS1400)	NEBNext UltraII DNA library Prep Kit for Illumina	20396095	20393199	20368191	20392969	20393560
WHB11040	MEC	Maxwell RSC Blood DNA Kit (AS1400)	NEBNext UltraII DNA library Prep Kit for Illumina	20396095	20393199	20368191	20392969	20393560
WHB11042	MEC	Maxwell RSC Blood DNA Kit (AS1400)	NEBNext UltraII DNA library Prep Kit for Illumina	20396095	20393199	20368191	20392969	20393560
WHB11043	MEC	Maxwell RSC Blood DNA Kit (AS1400)	NEBNext UltraII DNA library Prep Kit for Illumina	20396095	20393199	20368191	20392969	20393560
WHB11044	MEC	Maxwell RSC Blood DNA Kit (AS1400)	NEBNext UltraII DNA library Prep Kit for Illumina	20396095	20393199	20368191	20392969	20393560
WHB11045	MEC	Maxwell RSC Blood DNA Kit (AS1400)	NEBNext UltraII DNA library Prep Kit for Illumina	20396095	20393199	20368191	20392969	20393560
WHB11046	MEC	Maxwell RSC Blood DNA Kit (AS1400)	NEBNext UltraII DNA library Prep Kit for Illumina	20396095	20393199	20368191	20392969	20393560
WHB11047	MEC	Maxwell RSC Blood DNA Kit (AS1400)	NEBNext UltraII DNA library Prep Kit for Illumina	20396095	20393199	20368191	20392969	20393560
WHB11048	MEC	Maxwell RSC Blood DNA Kit (AS1400)	NEBNext UltraII DNA library Prep Kit for Illumina	20396095	20393199	20368191	20392969	20393560
WHB11049	MEC	Maxwell RSC Blood DNA Kit (AS1400)	NEBNext UltraII DNA library Prep Kit for Illumina	20396095	20393199	20368191	20392969	20393560
WHB11050	MEC	Maxwell RSC Blood DNA Kit (AS1400)	NEBNext UltraII DNA library Prep Kit for Illumina	20396095	20393199	20368191	20392969	20393560
WHB11051	MEC	Maxwell RSC Blood DNA Kit (AS1400)	NEBNext UltraII DNA library Prep Kit for Illumina	20396095	20393199	20368191	20392969	20393560
WHB11052	MEC	Maxwell RSC Blood DNA Kit (AS1400)	NEBNext UltraII DNA library Prep Kit for Illumina	20396095	20393199	20368191	20392969	20393560
WHB11053	MEC	Maxwell RSC Blood DNA Kit (AS1400)	NEBNext UltraII DNA library Prep Kit for Illumina	20396095	20393199	20368191	20392969	20393560
WHB11054	MEC	Maxwell RSC Blood DNA Kit (AS1400)	NEBNext UltraII DNA library Prep Kit for Illumina	20396095	20393199	20368191	20392969	20393560
WHB11055	MEC	Maxwell RSC Blood DNA Kit (AS1400)	NEBNext UltraII DNA library Prep Kit for Illumina	20396095	20393199	20368191	20392969	20393560
WHB11056	MEC	Maxwell RSC Blood DNA Kit (AS1400)	NEBNext UltraII DNA library Prep Kit for Illumina	20396095	20393199	20368191	20392969	20393560
WHB11057	MEC	Maxwell RSC Blood DNA Kit (AS1400)	NEBNext UltraII DNA library Prep Kit for Illumina	20396095	20393199	20368191	20392969	20393560
WHB11058	MEC	Maxwell RSC Blood DNA Kit (AS1400)	NEBNext UltraII DNA library Prep Kit for Illumina	20396095	20393199	20368191	20392969	20393560
WHB11059	MEC	Maxwell RSC Blood DNA Kit (AS1400)	NEBNext UltraII DNA library Prep Kit for Illumina	20396095	20393199	20368191	20392969	20393560
WHB11061	MEC	Maxwell RSC Blood DNA Kit (AS1400)	NEBNext UltraII DNA library Prep Kit for Illumina	20396095	20393199	20368191	20392969	20393560
WHB11062	MEC	Maxwell RSC Blood DNA Kit (AS1400)	NEBNext UltraII DNA library Prep Kit for Illumina	20396095	20393199	20368191	20392969	20393560
WHB11063	MEC	Maxwell RSC Blood DNA Kit (AS1400)	NEBNext UltraII DNA library Prep Kit for Illumina	20396095	20393199	20368191	20392969	20393560
WHB11064	MEC	Maxwell RSC Blood DNA Kit (AS1400)	NEBNext UltraII DNA library Prep Kit for Illumina	20396095	20393199	20368191	20392969	20393560
WHB11067	MEC	Maxwell RSC Blood DNA Kit (AS1400)	NEBNext UltraII DNA library Prep Kit for Illumina	20396095	20393199	20368191	20392969	20393560
WHB11068	MEC	Maxwell RSC Blood DNA Kit (AS1400)	NEBNext UltraII DNA library Prep Kit for Illumina	20396095	20393199	20368191	20392969	20393560
WHB11069	MEC	Maxwell RSC Blood DNA Kit (AS1400)	NEBNext UltraII DNA library Prep Kit for Illumina	20392972	20393199	20368191	20392969	20394255
WHB11070	MEC	Maxwell RSC Blood DNA Kit (AS1400)	NEBNext UltraII DNA library Prep Kit for Illumina	20392972	20393199	20368191	20392969	20394255
WHB11071	MEC	Maxwell RSC Blood DNA Kit (AS1400)	NEBNext UltraII DNA library Prep Kit for Illumina	20392972	20393199	20368191	20392969	20394255
WHB11072	MEC	Maxwell RSC Blood DNA Kit (AS1400)	NEBNext UltraII DNA library Prep Kit for Illumina	20392972	20393199	20368191	20392969	20394255
WHB11074	MEC	Maxwell RSC Blood DNA Kit (AS1400)	NEBNext UltraII DNA library Prep Kit for Illumina	20392972	20393199	20368191	20392969	20394255
WHB11075	MEC	Maxwell RSC Blood DNA Kit (AS1400)	NEBNext UltraII DNA library Prep Kit for Illumina	20392972	20393199	20368191	20392969	20394255
WHB11076	MEC	Maxwell RSC Blood DNA Kit (AS1400)	NEBNext UltraII DNA library Prep Kit for Illumina	20392972	20393199	20368191	20392969	20394255
WHB11077	MEC	Maxwell RSC Blood DNA Kit (AS1400)	NEBNext UltraII DNA library Prep Kit for Illumina	20392972	20393199	20368191	20392969	20394255
WHB11078	MEC	QIAsymphony DSP DNA Mini Kit (192)	NEBNext UltraII DNA library Prep Kit for Illumina	20392972	20393199	20368191	20392969	20394255
WHB11079	MEC	QIAsymphony DSP DNA Mini Kit (192)	NEBNext UltraII DNA library Prep Kit for Illumina	20392972	20393199	20368191	20392969	20394255
WHB11080	MEC	QIAsymphony DSP DNA Mini Kit (192)	NEBNext UltraII DNA library Prep Kit for Illumina	20392972	20393199	20368191	20392969	20394255
WHB11081	MEC	Maxwell RSC Blood DNA Kit (AS1400)	NEBNext UltraII DNA library Prep Kit for Illumina	20392972	20393199	20368191	20392969	20394255
WHB11082	MEC	QIAsymphony DSP DNA Mini Kit (192)	NEBNext UltraII DNA library Prep Kit for Illumina	20392972	20393199	20368191	20392969	20394255
WHB11084	MEC	QIAsymphony DSP DNA Mini Kit (192)	NEBNext UltraII DNA library Prep Kit for Illumina	20392972	20393199	20368191	20392969	20394255
WHB11085	MEC	QIAsymphony DSP DNA Mini Kit (192)	NEBNext UltraII DNA library Prep Kit for Illumina	20392972	20393199	20368191	20392969	20394255
WHB11086	MEC	QIAsymphony DSP DNA Mini Kit (192)	NEBNext UltraII DNA library Prep Kit for Illumina	20392972	20393199	20368191	20392969	20394255
WHB11087	MEC	QIAsymphony DSP DNA Mini Kit (192)	NEBNext UltraII DNA library Prep Kit for Illumina	20392972	20393199	20368191	20392969	20394255
WHB11088	MEC	QIAsymphony DSP DNA Mini Kit (192)	NEBNext UltraII DNA library Prep Kit for Illumina	20392972	20393199	20368191	20392969	20394255
WHB11089	MEC	QIAsymphony DSP DNA Mini Kit (192)	NEBNext UltraII DNA library Prep Kit for Illumina	20396095	20393199	20377556	20398851	20394255
WHB11091	MEC	QIAsymphony DSP DNA Mini Kit (192)	NEBNext UltraII DNA library Prep Kit for Illumina	20396095	20393199	20377556	20398851	20394255
WHB11092	MEC	QIAsymphony DSP DNA Mini Kit (192)	NEBNext UltraII DNA library Prep Kit for Illumina	20396095	20393199	20377556	20398851	20394255
WHB11093	MEC	QIAsymphony DSP DNA Mini Kit (192)	NEBNext UltraII DNA library Prep Kit for Illumina	20396095	20393199	20377556	20398851	20394255
WHB11094	MEC	QIAsymphony DSP DNA Mini Kit (192)	NEBNext UltraII DNA library Prep Kit for Illumina	20396095	20393199	20377556	20398851	20394255
WHB11095	MEC	QIAsymphony DSP DNA Mini Kit (192)	NEBNext UltraII DNA library Prep Kit for Illumina	20396095	20393199	20377556	20398851	20394255
WHB11096	MEC	QIAsymphony DSP DNA Mini Kit (192)	NEBNext UltraII DNA library Prep Kit for Illumina	20396095	20393199	20377556	20398851	20394255
WHB11097	MEC	QIAsymphony DSP DNA Mini Kit (192)	NEBNext UltraII DNA library Prep Kit for Illumina	20396095	20393199	20377556	20398851	20394255
WHB11098	MEC	QIAsymphony DSP DNA Mini Kit (192)	NEBNext UltraII DNA library Prep Kit for Illumina	20396095	20393199	20377556	20398851	20394255
WHB11099	MEC	QIAsymphony DSP DNA Mini Kit (192)	NEBNext UltraII DNA library Prep Kit for Illumina	20396095	20393199	20377556	20398851	20394255
WHB11100	MEC	QIAsymphony DSP DNA Mini Kit (192)	NEBNext UltraII DNA library Prep Kit for Illumina	20396095	20393199	20377556	20398851	20394255
WHB11101	MEC	QIAsymphony DSP DNA Mini Kit (192)	NEBNext UltraII DNA library Prep Kit for Illumina	20396095	20393199	20377556	20398851	20394255
WHB11102	MEC	QIAsymphony DSP DNA Mini Kit (192)	NEBNext UltraII DNA library Prep Kit for Illumina	20396095	20393199	20377556	20398851	20394255
WHB11103	MEC	QIAsymphony DSP DNA Mini Kit (192)	NEBNext UltraII DNA library Prep Kit for Illumina	20396095	20393199	20377556	20398851	20394255
WHB11124	MEC	Maxwell RSC Blood DNA Kit (AS1400)	NEBNext UltraII DNA library Prep Kit for Illumina	20392970	20392975	20363660	20385639	20367085
WHB11125	MEC	Maxwell RSC Blood DNA Kit (AS1400)	NEBNext UltraII DNA library Prep Kit for Illumina	20392970	20392975	20363660	20385639	20367085
WHB11126	MEC	Maxwell RSC Blood DNA Kit (AS1400)	NEBNext UltraII DNA library Prep Kit for Illumina	20392970	20392975	20363660	20385639	20367085
WHB11127	MEC	Maxwell RSC Blood DNA Kit (AS1400)	NEBNext UltraII DNA library Prep Kit for Illumina	20392970	20392975	20363660	20385639	20367085
WHB11128	MEC	Maxwell RSC Blood DNA Kit (AS1400)	NEBNext UltraII DNA library Prep Kit for Illumina	20392970	20392975	20363660	20385639	20367085
WHB11129	MEC	Maxwell RSC Blood DNA Kit (AS1400)	NEBNext UltraII DNA library Prep Kit for Illumina	20392970	20392975	20363660	20385639	20367085
WHB11130	MEC	Maxwell RSC Blood DNA Kit (AS1400)	NEBNext UltraII DNA library Prep Kit for Illumina	20392970	20392975	20363660	20385639	20367085
WHB11131	MEC	Maxwell RSC Blood DNA Kit (AS1400)	NEBNext UltraII DNA library Prep Kit for Illumina	20392970	20392975	20363660	20385639	20367085
WHB11132	MEC	Maxwell RSC Blood DNA Kit (AS1400)	NEBNext UltraII DNA library Prep Kit for Illumina	20392970	20392975	20363660	20385639	20367085
WHB11133	MEC	Maxwell RSC Blood DNA Kit (AS1400)	NEBNext UltraII DNA library Prep Kit for Illumina	20392970	20392975	20363660	20385639	20367085
WHB11134	MEC	Maxwell RSC Blood DNA Kit (AS1400)	NEBNext UltraII DNA library Prep Kit for Illumina	20392970	20392975	20363660	20385639	20367085
WHB11135	MEC	Maxwell RSC Blood DNA Kit (AS1400)	NEBNext UltraII DNA library Prep Kit for Illumina	20392970	20392975	20363660	20385639	20367085
WHB11136	MEC	Maxwell RSC Blood DNA Kit (AS1400)	NEBNext UltraII DNA library Prep Kit for Illumina	20392970	20392975	20363660	20385639	20367085
WHB11137	MEC	Maxwell RSC Blood DNA Kit (AS1400)	NEBNext UltraII DNA library Prep Kit for Illumina	20392970	20392975	20363660	20385639	20367085
WHB11138	MEC	Maxwell RSC Blood DNA Kit (AS1400)	NEBNext UltraII DNA library Prep Kit for Illumina	20392970	20392975	20363660	20385639	20367085
WHB11139	MEC	QIAsymphony DSP DNA Mini Kit (192)	NEBNext UltraII DNA library Prep Kit for Illumina	20392970	20392975	20363660	20385639	20367085
WHB11140	MEC	QIAsymphony DSP DNA Mini Kit (192)	NEBNext UltraII DNA library Prep Kit for Illumina	20392970	20392975	20363660	20385639	20367085
WHB11141	MEC	QIAsymphony DSP DNA Mini Kit (192)	NEBNext UltraII DNA library Prep Kit for Illumina	20392970	20392975	20363660	20385639	20367085
WHB11142	MEC	QIAsymphony DSP DNA Mini Kit (192)	NEBNext UltraII DNA library Prep Kit for Illumina	20392970	20392975	20363660	20385639	20367085
WHB11143	MEC	QIAsymphony DSP DNA Mini Kit (192)	NEBNext UltraII DNA library Prep Kit for Illumina	20392970	20392975	20363660	20385639	20367085
WHB11144	MEC	QIAsymphony DSP DNA Mini Kit (192)	NEBNext UltraII DNA library Prep Kit for Illumina	20392970	20392975	20363660	20385639	20367085
WHB11145	MEC	QIAsymphony DSP DNA Mini Kit (192)	NEBNext UltraII DNA library Prep Kit for Illumina	20392970	20392975	20363660	20385639	20367085
WHB11146	MEC	QIAsymphony DSP DNA Mini Kit (192)	NEBNext UltraII DNA library Prep Kit for Illumina	20392970	20392975	20363660	20385639	20367085
WHB11147	MEC	QIAsymphony DSP DNA Mini Kit (192)	NEBNext UltraII DNA library Prep Kit for Illumina	20392970	20392975	20363660	20385639	20367085
WHB11148	MEC	QIAsymphony DSP DNA Mini Kit (192)	NEBNext UltraII DNA library Prep Kit for Illumina	20392970	20392975	20363660	20385639	20367085
WHB11149	MEC	QIAsymphony DSP DNA Mini Kit (192)	NEBNext UltraII DNA library Prep Kit for Illumina	20392970	20392975	20363660	20385639	20367085
WHB11150	MEC	QIAsymphony DSP DNA Mini Kit (192)	NEBNext UltraII DNA library Prep Kit for Illumina	20392970	20392975	20363660	20385639	20367085
WHB11151	MEC	QIAsymphony DSP DNA Mini Kit (192)	NEBNext UltraII DNA library Prep Kit for Illumina	20392970	20392975	20363660	20385639	20367085
WHB11152	MEC	QIAsymphony DSP DNA Mini Kit (192)	NEBNext UltraII DNA library Prep Kit for Illumina	20392970	20392975	20363660	20385639	20367085
WHB11153	MEC	QIAsymphony DSP DNA Mini Kit (192)	NEBNext UltraII DNA library Prep Kit for Illumina	20392970	20392975	20363660	20385639	20367085
WHB11154	MEC	QIAsymphony DSP DNA Mini Kit (192)	NEBNext UltraII DNA library Prep Kit for Illumina	20392970	20392975	20363660	20385639	20367085
WHB11155	MEC	QIAsymphony DSP DNA Mini Kit (192)	NEBNext UltraII DNA library Prep Kit for Illumina	20392970	20392975	20363660	20385639	20367085
WHB11156	MEC	QIAsymphony DSP DNA Mini Kit (192)	NEBNext UltraII DNA library Prep Kit for Illumina	20392970	20392975	20363660	20385639	20367085
WHB11158	MEC	QIAsymphony DSP DNA Mini Kit (192)	NEBNext UltraII DNA library Prep Kit for Illumina	20392970	20392975	20363660	20385639	20367085
WHB11159	MEC	Maxwell RSC Blood DNA Kit (AS1400)	NEBNext UltraII DNA library Prep Kit for Illumina	20392970	20392975	20363660	20385639	20367085
WHB11160	MEC	Maxwell RSC Blood DNA Kit (AS1400)	NEBNext UltraII DNA library Prep Kit for Illumina	20392970	20392975	20363660	20385639	20367085
WHB11161	MEC	Maxwell RSC Blood DNA Kit (AS1400)	NEBNext UltraII DNA library Prep Kit for Illumina	20392970	20392975	20363660	20385639	20367085
WHB11162	MEC	Maxwell RSC Blood DNA Kit (AS1400)	NEBNext UltraII DNA library Prep Kit for Illumina	20392970	20392975	20363660	20385639	20367085
WHB11163	MEC	Maxwell RSC Blood DNA Kit (AS1400)	NEBNext UltraII DNA library Prep Kit for Illumina	20392970	20392975	20363660	20385639	20367085
WHB11164	MEC	Maxwell RSC Blood DNA Kit (AS1400)	NEBNext UltraII DNA library Prep Kit for Illumina	20396095	20393199	20377556	20398851	20394255
WHB11165	MEC	Maxwell RSC Blood DNA Kit (AS1400)	NEBNext UltraII DNA library Prep Kit for Illumina	20396095	20393199	20377556	20398851	20394255
WHB11166	MEC	Maxwell RSC Blood DNA Kit (AS1400)	NEBNext UltraII DNA library Prep Kit for Illumina	20396095	20393199	20377556	20398851	20394255
WHB11168	MEC	Maxwell RSC Blood DNA Kit (AS1400)	NEBNext UltraII DNA library Prep Kit for Illumina	20396095	20393199	20377556	20398851	20394255
WHB11169	MEC	Maxwell RSC Blood DNA Kit (AS1400)	NEBNext UltraII DNA library Prep Kit for Illumina	20396095	20393199	20377556	20398851	20394255
WHB11170	MEC	Maxwell RSC Blood DNA Kit (AS1400)	NEBNext UltraII DNA library Prep Kit for Illumina	20396095	20397673	20377556	20392969	20394822
WHB11171	MEC	Maxwell RSC Blood DNA Kit (AS1400)	NEBNext UltraII DNA library Prep Kit for Illumina	20396095	20397673	20377556	20392969	20394822
WHB11172	MEC	Maxwell RSC Blood DNA Kit (AS1400)	NEBNext UltraII DNA library Prep Kit for Illumina	20396286	20399393	20377556	20400239	20394822
WHB11173	MEC	Maxwell RSC Blood DNA Kit (AS1400)	NEBNext UltraII DNA library Prep Kit for Illumina	20392972	20397673	20377556	20392969	20394822
WHB11174	MEC	Maxwell RSC Blood DNA Kit (AS1400)	NEBNext UltraII DNA library Prep Kit for Illumina	20396095	20397673	20377556	20392969	20394822
WHB11175	MEC	Maxwell RSC Blood DNA Kit (AS1400)	NEBNext UltraII DNA library Prep Kit for Illumina	20396286	20399393	20377556	20400239	20394822
WHB11176	MEC	Maxwell RSC Blood DNA Kit (AS1400)	NEBNext UltraII DNA library Prep Kit for Illumina	20396095	20397673	20377556	20392969	20394822
WHB11178	MEC	Maxwell RSC Blood DNA Kit (AS1400)	NEBNext UltraII DNA library Prep Kit for Illumina	20396286	20399393	20377556	20400239	20394822
WHB11179	MEC	Maxwell RSC Blood DNA Kit (AS1400)	NEBNext UltraII DNA library Prep Kit for Illumina	20396095	20397673	20377556	20392969	20394822
WHB11180	MEC	Maxwell RSC Blood DNA Kit (AS1400)	NEBNext UltraII DNA library Prep Kit for Illumina	20396095	20397673	20377556	20392969	20394822
WHB11181	MEC	Maxwell RSC Blood DNA Kit (AS1400)	NEBNext UltraII DNA library Prep Kit for Illumina	20396095	20397673	20377556	20392969	20394822
WHB11182	MEC	Maxwell RSC Blood DNA Kit (AS1400)	NEBNext UltraII DNA library Prep Kit for Illumina	20396095	20397673	20377556	20392969	20394822
WHB11183	MEC	Maxwell RSC Blood DNA Kit (AS1400)	NEBNext UltraII DNA library Prep Kit for Illumina	20396095	20397673	20377556	20392969	20394822
WHB11184	MEC	Maxwell RSC Blood DNA Kit (AS1400)	NEBNext UltraII DNA library Prep Kit for Illumina	20396095	20397673	20377556	20392969	20394822
WHB11185	MEC	Maxwell RSC Blood DNA Kit (AS1400)	NEBNext UltraII DNA library Prep Kit for Illumina	20396095	20397673	20377556	20392969	20394822
WHB11186	MEC	Maxwell RSC Blood DNA Kit (AS1400)	NEBNext UltraII DNA library Prep Kit for Illumina	20396095	20397673	20377556	20392969	20394822
WHB11189	MEC	Maxwell RSC Blood DNA Kit (AS1400)	NEBNext UltraII DNA library Prep Kit for Illumina	20396095	20397673	20377556	20392969	20394822
WHB11190	MEC	Maxwell RSC Blood DNA Kit (AS1400)	NEBNext UltraII DNA library Prep Kit for Illumina	20396095	20397673	20377556	20392969	20394822
WHB11191	MEC	Maxwell RSC Blood DNA Kit (AS1400)	NEBNext UltraII DNA library Prep Kit for Illumina	20392972	20397673	20377556	20392969	20394822
WHB11193	MEC	Maxwell RSC Blood DNA Kit (AS1400)	NEBNext UltraII DNA library Prep Kit for Illumina	20392972	20397673	20377556	20392969	20394822
WHB11194	MEC	Maxwell RSC Blood DNA Kit (AS1400)	NEBNext UltraII DNA library Prep Kit for Illumina	20392972	20397673	20377556	20392969	20394822
WHB11195	MEC	Maxwell RSC Blood DNA Kit (AS1400)	NEBNext UltraII DNA library Prep Kit for Illumina	20392972	20397673	20377556	20392969	20394822
WHB11196	MEC	Maxwell RSC Blood DNA Kit (AS1400)	NEBNext UltraII DNA library Prep Kit for Illumina	20392972	20397673	20377556	20392969	20394822
WHB11197	MEC	Maxwell RSC Blood DNA Kit (AS1400)	NEBNext UltraII DNA library Prep Kit for Illumina	20392972	20397673	20377556	20392969	20394822
WHB11199	MEC	Maxwell RSC Blood DNA Kit (AS1400)	NEBNext UltraII DNA library Prep Kit for Illumina	20392972	20397673	20377556	20392969	20394822
WHB11200	MEC	Maxwell RSC Blood DNA Kit (AS1400)	NEBNext UltraII DNA library Prep Kit for Illumina	20392972	20397673	20377556	20392969	20394822
WHB11206	MEC	Maxwell RSC Blood DNA Kit (AS1400)	NEBNext UltraII DNA library Prep Kit for Illumina	20392972	20397673	20377556	20392969	20394822
WHB11207	MEC	Maxwell RSC Blood DNA Kit (AS1400)	NEBNext UltraII DNA library Prep Kit for Illumina	20392972	20397673	20377556	20392969	20394822
WHB11208	MEC	Maxwell RSC Blood DNA Kit (AS1400)	NEBNext UltraII DNA library Prep Kit for Illumina	20392972	20397673	20377556	20392969	20394822
WHB11209	MEC	Maxwell RSC Blood DNA Kit (AS1400)	NEBNext UltraII DNA library Prep Kit for Illumina	20392972	20397673	20377556	20392969	20394822
WHB11210	MEC	Maxwell RSC Blood DNA Kit (AS1400)	NEBNext UltraII DNA library Prep Kit for Illumina	20392972	20397673	20377556	20392969	20394822
WHB11211	MEC	Maxwell RSC Blood DNA Kit (AS1400)	NEBNext UltraII DNA library Prep Kit for Illumina	20392972	20397673	20377556	20392969	20394822
WHB11212	MEC	Maxwell RSC Blood DNA Kit (AS1400)	NEBNext UltraII DNA library Prep Kit for Illumina	20392972	20397673	20377556	20392969	20394822
WHB11213	MEC	Maxwell RSC Blood DNA Kit (AS1400)	NEBNext UltraII DNA library Prep Kit for Illumina	20392972	20397673	20377556	20392969	20394822
WHB11214	MEC	Maxwell RSC Blood DNA Kit (AS1400)	NEBNext UltraII DNA library Prep Kit for Illumina	20392972	20397673	20377556	20392969	20394822
WHB11216	MEC	Maxwell RSC Blood DNA Kit (AS1400)	NEBNext UltraII DNA library Prep Kit for Illumina	20392972	20397673	20377556	20392969	20394822
WHB11217	MEC	Maxwell RSC Blood DNA Kit (AS1400)	NEBNext UltraII DNA library Prep Kit for Illumina	20392972	20397673	20377556	20392969	20394822
WHB11218	MEC	Maxwell RSC Blood DNA Kit (AS1400)	NEBNext UltraII DNA library Prep Kit for Illumina	20392972	20397673	20377556	20392969	20394822
WHB11219	MEC	Maxwell RSC Blood DNA Kit (AS1400)	NEBNext UltraII DNA library Prep Kit for Illumina	20392972	20397673	20377556	20392969	20394822
WHB11220	MEC	Maxwell RSC Blood DNA Kit (AS1400)	NEBNext UltraII DNA library Prep Kit for Illumina	20392972	20397673	20377556	20392969	20394822
WHB11221	MEC	Maxwell RSC Blood DNA Kit (AS1400)	NEBNext UltraII DNA library Prep Kit for Illumina	20392972	20397673	20377556	20392969	20394822
WHB11223	MEC	Maxwell RSC Blood DNA Kit (AS1400)	NEBNext UltraII DNA library Prep Kit for Illumina	20392972	20397673	20377556	20392969	20394822
WHB11224	MEC	Maxwell RSC Blood DNA Kit (AS1400)	NEBNext UltraII DNA library Prep Kit for Illumina	20392972	20397673	20377556	20392969	20394822
WHB11225	MEC	Maxwell RSC Blood DNA Kit (AS1400)	NEBNext UltraII DNA library Prep Kit for Illumina	20392972	20397673	20377556	20392969	20394822
WHB11226	MEC	Maxwell RSC Blood DNA Kit (AS1400)	NEBNext UltraII DNA library Prep Kit for Illumina	20392972	20397673	20377556	20392969	20394822
WHB11230	MEC	Maxwell RSC Blood DNA Kit (AS1400)	NEBNext UltraII DNA library Prep Kit for Illumina	20396286	20399393	20377556	20400239	20394822
WHB11234	MEC	Maxwell RSC Blood DNA Kit (AS1400)	NEBNext UltraII DNA library Prep Kit for Illumina	20396286	20399393	20377556	20400239	20394822
WHB11235	MEC	Maxwell RSC Blood DNA Kit (AS1400)	NEBNext UltraII DNA library Prep Kit for Illumina	20396286	20399393	20377556	20400239	20394822
WHB11236	MEC	Maxwell RSC Blood DNA Kit (AS1400)	NEBNext UltraII DNA library Prep Kit for Illumina	20396286	20399393	20377556	20400239	20394822
WHB11237	MEC	Maxwell RSC Blood DNA Kit (AS1400)	NEBNext UltraII DNA library Prep Kit for Illumina	20396286	20399393	20377556	20400239	20394822
WHB11238	MEC	Maxwell RSC Blood DNA Kit (AS1400)	NEBNext UltraII DNA library Prep Kit for Illumina	20396286	20399393	20377556	20400239	20394822
WHB11240	HELIOS	Unknown	NEBNext UltraII DNA library Prep Kit for Illumina	20396095	20397673	20377556	20392969	20394822
WHB11241	HELIOS	Unknown	NEBNext UltraII DNA library Prep Kit for Illumina	20396095	20397673	20377556	20392969	20394822
WHB11242	HELIOS	Unknown	NEBNext UltraII DNA library Prep Kit for Illumina	20396095	20397673	20377556	20392969	20394822
WHB3374	PRISM	Chemagic DNA Blood Kit (Perkin Elmer, MA)	NEBNext UltraII DNA library Prep Kit for Illumina	20305982	20298588	20285695	20300585	20285943
WHB3375	PRISM	Chemagic DNA Blood Kit (Perkin Elmer, MA)	NEBNext UltraII DNA library Prep Kit for Illumina	20305982	20298588	20285695	20300585	20285943
WHB3376	PRISM	Chemagic DNA Blood Kit (Perkin Elmer, MA)	NEBNext UltraII DNA library Prep Kit for Illumina	20305982	20298588	20285695	20300585	20285943
WHB3377	PRISM	Chemagic DNA Blood Kit (Perkin Elmer, MA)	NEBNext UltraII DNA library Prep Kit for Illumina	20305982	20298588	20285695	20300585	20285943
WHB3378	PRISM	Chemagic DNA Blood Kit (Perkin Elmer, MA)	NEBNext UltraII DNA library Prep Kit for Illumina	20305982	20298588	20285695	20300585	20285943
WHB3379	PRISM	Chemagic DNA Blood Kit (Perkin Elmer, MA)	NEBNext UltraII DNA library Prep Kit for Illumina	20305982	20298588	20285695	20300585	20285943
WHB3380	PRISM	Chemagic DNA Blood Kit (Perkin Elmer, MA)	NEBNext UltraII DNA library Prep Kit for Illumina	20305982	20298588	20285695	20300585	20285943
WHB3381	PRISM	Chemagic DNA Blood Kit (Perkin Elmer, MA)	NEBNext UltraII DNA library Prep Kit for Illumina	20305982	20298588	20285695	20300585	20285943
WHB3382	PRISM	Chemagic DNA Blood Kit (Perkin Elmer, MA)	NEBNext UltraII DNA library Prep Kit for Illumina	20305982	20298588	20285695	20300585	20285943
WHB3383	PRISM	Chemagic DNA Blood Kit (Perkin Elmer, MA)	NEBNext UltraII DNA library Prep Kit for Illumina	20305982	20298588	20285695	20300585	20285943
WHB3384	PRISM	Chemagic DNA Blood Kit (Perkin Elmer, MA)	NEBNext UltraII DNA library Prep Kit for Illumina	20305982	20298588	20285695	20300585	20285943
WHB3385	PRISM	Chemagic DNA Blood Kit (Perkin Elmer, MA)	NEBNext UltraII DNA library Prep Kit for Illumina	20305982	20298588	20285695	20300585	20285943
WHB3386	PRISM	Chemagic DNA Blood Kit (Perkin Elmer, MA)	NEBNext UltraII DNA library Prep Kit for Illumina	20305982	20298588	20285695	20300585	20285943
WHB3388	PRISM	Chemagic DNA Blood Kit (Perkin Elmer, MA)	NEBNext UltraII DNA library Prep Kit for Illumina	20305982	20298588	20285695	20300585	20285943
WHB3389	PRISM	Chemagic DNA Blood Kit (Perkin Elmer, MA)	NEBNext UltraII DNA library Prep Kit for Illumina	20305982	20298588	20285695	20300585	20285943
WHB3390	PRISM	Chemagic DNA Blood Kit (Perkin Elmer, MA)	NEBNext UltraII DNA library Prep Kit for Illumina	20305982	20298588	20285695	20300585	20285943
WHB3391	PRISM	Chemagic DNA Blood Kit (Perkin Elmer, MA)	NEBNext UltraII DNA library Prep Kit for Illumina	20305982	20298588	20285695	20300585	20285943
WHB3392	PRISM	Chemagic DNA Blood Kit (Perkin Elmer, MA)	NEBNext UltraII DNA library Prep Kit for Illumina	20305982	20298588	20285695	20300585	20285943
WHB3393	PRISM	Chemagic DNA Blood Kit (Perkin Elmer, MA)	NEBNext UltraII DNA library Prep Kit for Illumina	20305982	20298588	20285695	20300585	20285943
WHB3394	PRISM	Chemagic DNA Blood Kit (Perkin Elmer, MA)	NEBNext UltraII DNA library Prep Kit for Illumina	20305982	20298588	20285695	20300585	20285943
WHB3395	PRISM	Chemagic DNA Blood Kit (Perkin Elmer, MA)	NEBNext UltraII DNA library Prep Kit for Illumina	20305982	20298588	20285695	20300585	20285943
WHB3396	PRISM	Chemagic DNA Blood Kit (Perkin Elmer, MA)	NEBNext UltraII DNA library Prep Kit for Illumina	20305982	20298588	20285695	20300585	20285943
WHB3397	PRISM	Chemagic DNA Blood Kit (Perkin Elmer, MA)	NEBNext UltraII DNA library Prep Kit for Illumina	20305982	20298588	20285695	20300585	20285943
WHB3398	PRISM	Chemagic DNA Blood Kit (Perkin Elmer, MA)	NEBNext UltraII DNA library Prep Kit for Illumina	20305982	20298588	20285695	20300585	20285943
WHB3399	PRISM	Chemagic DNA Blood Kit (Perkin Elmer, MA)	NEBNext UltraII DNA library Prep Kit for Illumina	20305982	20298588	20285695	20300585	20285943
WHB3400	PRISM	Chemagic DNA Blood Kit (Perkin Elmer, MA)	NEBNext UltraII DNA library Prep Kit for Illumina	20305982	20298588	20285695	20300585	20285943
WHB3401	PRISM	Chemagic DNA Blood Kit (Perkin Elmer, MA)	NEBNext UltraII DNA library Prep Kit for Illumina	20305982	20298588	20285695	20300585	20285943
WHB3402	PRISM	Chemagic DNA Blood Kit (Perkin Elmer, MA)	NEBNext UltraII DNA library Prep Kit for Illumina	20305982	20298588	20285695	20300585	20285943
WHB3403	PRISM	Chemagic DNA Blood Kit (Perkin Elmer, MA)	NEBNext UltraII DNA library Prep Kit for Illumina	20305982	20298588	20285695	20300585	20285943
WHB3404	PRISM	Chemagic DNA Blood Kit (Perkin Elmer, MA)	NEBNext UltraII DNA library Prep Kit for Illumina	20305982	20298588	20285695	20295412	20285943
WHB3405	PRISM	Chemagic DNA Blood Kit (Perkin Elmer, MA)	NEBNext UltraII DNA library Prep Kit for Illumina	20305982	20298588	20285695	20295412	20285943
WHB3406	PRISM	Chemagic DNA Blood Kit (Perkin Elmer, MA)	NEBNext UltraII DNA library Prep Kit for Illumina	20305982	20298588	20285695	20295412	20285943
WHB3407	PRISM	Chemagic DNA Blood Kit (Perkin Elmer, MA)	NEBNext UltraII DNA library Prep Kit for Illumina	20305982	20298588	20285695	20295412	20285943
WHB3408	PRISM	Chemagic DNA Blood Kit (Perkin Elmer, MA)	NEBNext UltraII DNA library Prep Kit for Illumina	20305982	20298588	20285695	20295412	20285943
WHB3409	PRISM	Chemagic DNA Blood Kit (Perkin Elmer, MA)	NEBNext UltraII DNA library Prep Kit for Illumina	20305982	20298588	20285695	20295412	20285943
WHB3410	PRISM	Chemagic DNA Blood Kit (Perkin Elmer, MA)	NEBNext UltraII DNA library Prep Kit for Illumina	20305982	20298588	20285695	20295412	20285943
WHB3411	PRISM	Chemagic DNA Blood Kit (Perkin Elmer, MA)	NEBNext UltraII DNA library Prep Kit for Illumina	20305982	20298588	20285695	20295412	20285943
WHB3412	PRISM	Chemagic DNA Blood Kit (Perkin Elmer, MA)	NEBNext UltraII DNA library Prep Kit for Illumina	20305982	20298588	20285695	20295412	20285943
WHB3413	PRISM	Chemagic DNA Blood Kit (Perkin Elmer, MA)	NEBNext UltraII DNA library Prep Kit for Illumina	20305982	20298588	20285695	20295412	20285943
WHB3414	PRISM	Chemagic DNA Blood Kit (Perkin Elmer, MA)	NEBNext UltraII DNA library Prep Kit for Illumina	20305232	20305983	20285695	20307071	20285943
WHB3415	PRISM	Chemagic DNA Blood Kit (Perkin Elmer, MA)	NEBNext UltraII DNA library Prep Kit for Illumina	20305232	20305983	20285695	20307071	20285943
WHB3416	PRISM	Chemagic DNA Blood Kit (Perkin Elmer, MA)	NEBNext UltraII DNA library Prep Kit for Illumina	20305232	20305983	20285695	20307071	20285943
WHB3417	PRISM	Chemagic DNA Blood Kit (Perkin Elmer, MA)	NEBNext UltraII DNA library Prep Kit for Illumina	20305232	20305983	20285695	20307071	20285943
WHB3418	PRISM	Chemagic DNA Blood Kit (Perkin Elmer, MA)	NEBNext UltraII DNA library Prep Kit for Illumina	20305232	20305983	20285695	20307071	20285943
WHB3419	PRISM	Chemagic DNA Blood Kit (Perkin Elmer, MA)	NEBNext UltraII DNA library Prep Kit for Illumina	20305232	20305983	20285695	20307071	20285943
WHB3420	PRISM	Chemagic DNA Blood Kit (Perkin Elmer, MA)	NEBNext UltraII DNA library Prep Kit for Illumina	20305232	20305983	20285695	20307071	20285943
WHB3421	PRISM	Chemagic DNA Blood Kit (Perkin Elmer, MA)	NEBNext UltraII DNA library Prep Kit for Illumina	20305232	20305983	20285695	20307071	20285943
WHB3422	PRISM	Chemagic DNA Blood Kit (Perkin Elmer, MA)	NEBNext UltraII DNA library Prep Kit for Illumina	20305982	20298588	20290688	20308845	20285943
WHB3423	PRISM	Chemagic DNA Blood Kit (Perkin Elmer, MA)	NEBNext UltraII DNA library Prep Kit for Illumina	20305232	20305983	20285695	20307071	20285943
WHB3424	PRISM	Chemagic DNA Blood Kit (Perkin Elmer, MA)	NEBNext UltraII DNA library Prep Kit for Illumina	20305232	20305983	20285695	20307071	20285943
WHB3425	PRISM	Chemagic DNA Blood Kit (Perkin Elmer, MA)	NEBNext UltraII DNA library Prep Kit for Illumina	20305982	20298588	20265537	20300585	20285943
WHB3426	PRISM	Chemagic DNA Blood Kit (Perkin Elmer, MA)	NEBNext UltraII DNA library Prep Kit for Illumina	20305982	20298588	20265537	20300585	20285943
WHB3427	PRISM	Chemagic DNA Blood Kit (Perkin Elmer, MA)	NEBNext UltraII DNA library Prep Kit for Illumina	20305982	20298588	20265537	20300585	20285943
WHB3428	PRISM	Chemagic DNA Blood Kit (Perkin Elmer, MA)	NEBNext UltraII DNA library Prep Kit for Illumina	20305982	20298588	20265537	20300585	20285943
WHB3429	PRISM	Chemagic DNA Blood Kit (Perkin Elmer, MA)	NEBNext UltraII DNA library Prep Kit for Illumina	20305982	20298588	20265537	20300585	20285943
WHB3430	PRISM	Chemagic DNA Blood Kit (Perkin Elmer, MA)	NEBNext UltraII DNA library Prep Kit for Illumina	20305982	20298588	20265537	20300585	20285943
WHB3431	PRISM	Chemagic DNA Blood Kit (Perkin Elmer, MA)	NEBNext UltraII DNA library Prep Kit for Illumina	20305982	20298588	20265537	20300585	20285943
WHB3432	PRISM	Chemagic DNA Blood Kit (Perkin Elmer, MA)	NEBNext UltraII DNA library Prep Kit for Illumina	20305982	20298588	20265537	20300585	20285943
WHB3433	PRISM	Chemagic DNA Blood Kit (Perkin Elmer, MA)	NEBNext UltraII DNA library Prep Kit for Illumina	20305982	20298588	20265537	20300585	20285943
WHB3434	PRISM	Chemagic DNA Blood Kit (Perkin Elmer, MA)	NEBNext UltraII DNA library Prep Kit for Illumina	20305982	20298588	20265537	20300585	20285943
WHB3435	PRISM	Chemagic DNA Blood Kit (Perkin Elmer, MA)	NEBNext UltraII DNA library Prep Kit for Illumina	20305982	20298588	20285695	20305612	20285943
WHB3436	PRISM	Chemagic DNA Blood Kit (Perkin Elmer, MA)	NEBNext UltraII DNA library Prep Kit for Illumina	20305982	20298588	20285695	20305612	20285943
WHB3437	PRISM	Chemagic DNA Blood Kit (Perkin Elmer, MA)	NEBNext UltraII DNA library Prep Kit for Illumina	20305982	20298588	20285695	20305612	20285943
WHB3438	PRISM	Chemagic DNA Blood Kit (Perkin Elmer, MA)	NEBNext UltraII DNA library Prep Kit for Illumina	20305982	20298588	20285695	20305612	20285943
WHB3440	PRISM	Chemagic DNA Blood Kit (Perkin Elmer, MA)	NEBNext UltraII DNA library Prep Kit for Illumina	20305982	20298588	20285695	20305612	20285943
WHB3441	PRISM	Chemagic DNA Blood Kit (Perkin Elmer, MA)	NEBNext UltraII DNA library Prep Kit for Illumina	20305982	20298588	20285695	20305612	20285943
WHB3442	PRISM	Chemagic DNA Blood Kit (Perkin Elmer, MA)	NEBNext UltraII DNA library Prep Kit for Illumina	20305982	20298588	20285695	20305612	20285943
WHB3443	PRISM	Chemagic DNA Blood Kit (Perkin Elmer, MA)	NEBNext UltraII DNA library Prep Kit for Illumina	20305982	20298588	20285695	20305612	20285943
WHB3444	PRISM	Chemagic DNA Blood Kit (Perkin Elmer, MA)	NEBNext UltraII DNA library Prep Kit for Illumina	20305982	20298588	20285695	20305612	20285943
WHB3445	PRISM	Chemagic DNA Blood Kit (Perkin Elmer, MA)	NEBNext UltraII DNA library Prep Kit for Illumina	20305982	20298588	20285695	20300585	20285943
WHB3446	PRISM	Chemagic DNA Blood Kit (Perkin Elmer, MA)	NEBNext UltraII DNA library Prep Kit for Illumina	20305982	20298588	20285695	20300585	20285943
WHB3447	PRISM	Chemagic DNA Blood Kit (Perkin Elmer, MA)	NEBNext UltraII DNA library Prep Kit for Illumina	20305982	20298588	20285695	20300585	20285943
WHB3448	PRISM	Chemagic DNA Blood Kit (Perkin Elmer, MA)	NEBNext UltraII DNA library Prep Kit for Illumina	20305982	20298588	20285695	20300585	20285943
WHB3449	PRISM	Chemagic DNA Blood Kit (Perkin Elmer, MA)	NEBNext UltraII DNA library Prep Kit for Illumina	20305982	20298588	20285695	20300585	20285943
WHB3450	PRISM	Chemagic DNA Blood Kit (Perkin Elmer, MA)	NEBNext UltraII DNA library Prep Kit for Illumina	20305982	20298588	20285695	20300585	20285943
WHB3451	PRISM	Chemagic DNA Blood Kit (Perkin Elmer, MA)	NEBNext UltraII DNA library Prep Kit for Illumina	20305982	20298588	20285695	20300585	20285943
WHB3452	PRISM	Chemagic DNA Blood Kit (Perkin Elmer, MA)	NEBNext UltraII DNA library Prep Kit for Illumina	20305982	20298588	20285695	20300585	20285943
WHB3453	PRISM	Chemagic DNA Blood Kit (Perkin Elmer, MA)	NEBNext UltraII DNA library Prep Kit for Illumina	20305982	20298588	20285695	20300585	20285943
WHB3454	PRISM	Chemagic DNA Blood Kit (Perkin Elmer, MA)	NEBNext UltraII DNA library Prep Kit for Illumina	20305982	20298588	20285695	20300585	20285943
WHB3455	PRISM	Chemagic DNA Blood Kit (Perkin Elmer, MA)	NEBNext UltraII DNA library Prep Kit for Illumina	20305982	20298588	20286254	20300585	20294378
WHB3456	PRISM	Chemagic DNA Blood Kit (Perkin Elmer, MA)	NEBNext UltraII DNA library Prep Kit for Illumina	20305982	20298588	20286254	20300585	20294378
WHB3457	PRISM	Chemagic DNA Blood Kit (Perkin Elmer, MA)	NEBNext UltraII DNA library Prep Kit for Illumina	20305982	20298588	20286254	20300585	20294378
WHB3458	PRISM	Chemagic DNA Blood Kit (Perkin Elmer, MA)	NEBNext UltraII DNA library Prep Kit for Illumina	20305982	20298588	20286254	20300585	20294378
WHB3459	PRISM	Chemagic DNA Blood Kit (Perkin Elmer, MA)	NEBNext UltraII DNA library Prep Kit for Illumina	20305982	20298588	20286254	20300585	20294378
WHB3460	PRISM	Chemagic DNA Blood Kit (Perkin Elmer, MA)	NEBNext UltraII DNA library Prep Kit for Illumina	20305982	20298588	20286254	20300585	20294378
WHB3461	PRISM	Chemagic DNA Blood Kit (Perkin Elmer, MA)	NEBNext UltraII DNA library Prep Kit for Illumina	20305982	20298588	20286254	20300585	20294378
WHB3462	PRISM	Chemagic DNA Blood Kit (Perkin Elmer, MA)	NEBNext UltraII DNA library Prep Kit for Illumina	20305982	20298588	20286254	20300585	20294378
WHB3463	PRISM	Chemagic DNA Blood Kit (Perkin Elmer, MA)	NEBNext UltraII DNA library Prep Kit for Illumina	20305982	20298588	20286254	20300585	20294378
WHB3464	PRISM	Chemagic DNA Blood Kit (Perkin Elmer, MA)	NEBNext UltraII DNA library Prep Kit for Illumina	20305982	20298588	20286254	20300585	20294378
WHB3465	PRISM	Chemagic DNA Blood Kit (Perkin Elmer, MA)	NEBNext UltraII DNA library Prep Kit for Illumina	20305982	20298588	20285695	20300585	20285943
WHB3466	PRISM	Chemagic DNA Blood Kit (Perkin Elmer, MA)	NEBNext UltraII DNA library Prep Kit for Illumina	20305982	20298588	20285695	20300585	20285943
WHB3467	PRISM	Chemagic DNA Blood Kit (Perkin Elmer, MA)	NEBNext UltraII DNA library Prep Kit for Illumina	20305982	20298588	20285695	20300585	20285943
WHB3468	PRISM	Chemagic DNA Blood Kit (Perkin Elmer, MA)	NEBNext UltraII DNA library Prep Kit for Illumina	20305982	20298588	20285695	20300585	20285943
WHB3469	PRISM	Chemagic DNA Blood Kit (Perkin Elmer, MA)	NEBNext UltraII DNA library Prep Kit for Illumina	20305982	20298588	20285695	20300585	20285943
WHB3470	PRISM	Chemagic DNA Blood Kit (Perkin Elmer, MA)	NEBNext UltraII DNA library Prep Kit for Illumina	20305982	20298588	20285695	20300585	20285943
WHB3471	PRISM	Chemagic DNA Blood Kit (Perkin Elmer, MA)	NEBNext UltraII DNA library Prep Kit for Illumina	20305982	20298588	20285695	20300585	20285943
WHB3472	PRISM	Chemagic DNA Blood Kit (Perkin Elmer, MA)	NEBNext UltraII DNA library Prep Kit for Illumina	20305982	20298588	20290688	20308845	20285943
WHB3473	PRISM	Chemagic DNA Blood Kit (Perkin Elmer, MA)	NEBNext UltraII DNA library Prep Kit for Illumina	20305982	20298588	20285695	20300585	20285943
WHB3474	PRISM	Chemagic DNA Blood Kit (Perkin Elmer, MA)	NEBNext UltraII DNA library Prep Kit for Illumina	20305982	20298588	20290688	20308845	20285943
WHB3475	PRISM	Chemagic DNA Blood Kit (Perkin Elmer, MA)	NEBNext UltraII DNA library Prep Kit for Illumina	20305982	20298588	20285695	20300585	20285943
WHB3476	PRISM	Chemagic DNA Blood Kit (Perkin Elmer, MA)	NEBNext UltraII DNA library Prep Kit for Illumina	20305982	20298588	20285695	20300585	20285943
WHB3477	PRISM	Chemagic DNA Blood Kit (Perkin Elmer, MA)	NEBNext UltraII DNA library Prep Kit for Illumina	20305982	20298588	20290688	20308845	20285943
WHB3478	PRISM	Chemagic DNA Blood Kit (Perkin Elmer, MA)	NEBNext UltraII DNA library Prep Kit for Illumina	20293078	20298588	20285695	20300585	20285943
WHB3479	PRISM	Chemagic DNA Blood Kit (Perkin Elmer, MA)	NEBNext UltraII DNA library Prep Kit for Illumina	20305982	20298588	20290688	20308845	20285943
WHB3480	PRISM	Chemagic DNA Blood Kit (Perkin Elmer, MA)	NEBNext UltraII DNA library Prep Kit for Illumina	20305982	20298588	20290688	20308845	20285943
WHB3481	PRISM	Chemagic DNA Blood Kit (Perkin Elmer, MA)	NEBNext UltraII DNA library Prep Kit for Illumina	20305982	20298588	20290688	20308845	20285943
WHB3482	PRISM	Chemagic DNA Blood Kit (Perkin Elmer, MA)	NEBNext UltraII DNA library Prep Kit for Illumina	20293078	20298588	20285695	20300585	20285943
WHB3483	PRISM	Chemagic DNA Blood Kit (Perkin Elmer, MA)	NEBNext UltraII DNA library Prep Kit for Illumina	20305982	20298588	20290688	20308845	20285943
WHB3484	PRISM	Chemagic DNA Blood Kit (Perkin Elmer, MA)	NEBNext UltraII DNA library Prep Kit for Illumina	20293078	20298588	20285695	20300585	20285943
WHB3485	PRISM	Chemagic DNA Blood Kit (Perkin Elmer, MA)	NEBNext UltraII DNA library Prep Kit for Illumina	20293078	20298588	20285695	20300585	20285943
WHB3486	PRISM	Chemagic DNA Blood Kit (Perkin Elmer, MA)	NEBNext UltraII DNA library Prep Kit for Illumina	20293078	20298588	20285695	20300585	20285943
WHB3487	PRISM	Chemagic DNA Blood Kit (Perkin Elmer, MA)	NEBNext UltraII DNA library Prep Kit for Illumina	20293078	20298588	20285695	20300585	20285943
WHB3488	PRISM	Chemagic DNA Blood Kit (Perkin Elmer, MA)	NEBNext UltraII DNA library Prep Kit for Illumina	20293078	20298588	20285695	20300585	20285943
WHB3489	PRISM	Chemagic DNA Blood Kit (Perkin Elmer, MA)	NEBNext UltraII DNA library Prep Kit for Illumina	20305982	20298588	20290688	20308845	20285943
WHB3490	PRISM	Chemagic DNA Blood Kit (Perkin Elmer, MA)	NEBNext UltraII DNA library Prep Kit for Illumina	20293078	20298588	20285695	20300585	20285943
WHB3491	PRISM	Chemagic DNA Blood Kit (Perkin Elmer, MA)	NEBNext UltraII DNA library Prep Kit for Illumina	20293078	20298588	20285695	20300585	20285943
WHB3492	PRISM	Chemagic DNA Blood Kit (Perkin Elmer, MA)	NEBNext UltraII DNA library Prep Kit for Illumina	20293078	20298588	20285695	20300585	20285943
WHB3493	PRISM	Chemagic DNA Blood Kit (Perkin Elmer, MA)	NEBNext UltraII DNA library Prep Kit for Illumina	20293078	20298588	20285695	20300585	20285943
WHB3494	PRISM	Chemagic DNA Blood Kit (Perkin Elmer, MA)	NEBNext UltraII DNA library Prep Kit for Illumina	20293078	20298588	20285695	20300585	20285943
WHB3496	PRISM	Chemagic DNA Blood Kit (Perkin Elmer, MA)	NEBNext UltraII DNA library Prep Kit for Illumina	20293078	20298588	20285695	20300585	20285943
WHB3497	PRISM	Chemagic DNA Blood Kit (Perkin Elmer, MA)	NEBNext UltraII DNA library Prep Kit for Illumina	20293078	20298588	20285695	20300585	20285943
WHB3498	PRISM	Chemagic DNA Blood Kit (Perkin Elmer, MA)	NEBNext UltraII DNA library Prep Kit for Illumina	20293078	20298588	20285695	20300585	20285943
WHB3499	PRISM	Chemagic DNA Blood Kit (Perkin Elmer, MA)	NEBNext UltraII DNA library Prep Kit for Illumina	20293078	20298588	20285695	20300585	20285943
WHB3500	PRISM	Chemagic DNA Blood Kit (Perkin Elmer, MA)	NEBNext UltraII DNA library Prep Kit for Illumina	20293078	20298588	20285695	20300585	20285943
WHB3501	PRISM	Chemagic DNA Blood Kit (Perkin Elmer, MA)	NEBNext UltraII DNA library Prep Kit for Illumina	20293078	20298588	20285695	20300585	20285943
WHB3502	PRISM	Chemagic DNA Blood Kit (Perkin Elmer, MA)	NEBNext UltraII DNA library Prep Kit for Illumina	20293078	20298588	20285695	20300585	20285943
WHB3503	PRISM	Chemagic DNA Blood Kit (Perkin Elmer, MA)	NEBNext UltraII DNA library Prep Kit for Illumina	20235982	20298588	20285695	20300585	20285943
WHB3504	PRISM	Chemagic DNA Blood Kit (Perkin Elmer, MA)	NEBNext UltraII DNA library Prep Kit for Illumina	20235982	20298588	20285695	20300585	20285943
WHB3505	PRISM	Chemagic DNA Blood Kit (Perkin Elmer, MA)	NEBNext UltraII DNA library Prep Kit for Illumina	20235982	20298588	20285695	20300585	20285943
WHB3506	PRISM	Chemagic DNA Blood Kit (Perkin Elmer, MA)	NEBNext UltraII DNA library Prep Kit for Illumina	20235982	20298588	20285695	20300585	20285943
WHB3507	PRISM	Chemagic DNA Blood Kit (Perkin Elmer, MA)	NEBNext UltraII DNA library Prep Kit for Illumina	20235982	20298588	20285695	20300585	20285943
WHB3508	PRISM	Chemagic DNA Blood Kit (Perkin Elmer, MA)	NEBNext UltraII DNA library Prep Kit for Illumina	20235982	20298588	20285695	20300585	20285943
WHB3509	PRISM	Chemagic DNA Blood Kit (Perkin Elmer, MA)	NEBNext UltraII DNA library Prep Kit for Illumina	20235982	20298588	20285695	20300585	20285943
WHB3510	PRISM	Chemagic DNA Blood Kit (Perkin Elmer, MA)	NEBNext UltraII DNA library Prep Kit for Illumina	20235982	20298588	20285695	20300585	20285943
WHB3511	PRISM	Chemagic DNA Blood Kit (Perkin Elmer, MA)	NEBNext UltraII DNA library Prep Kit for Illumina	20235982	20298588	20285695	20300585	20285943
WHB3512	PRISM	Chemagic DNA Blood Kit (Perkin Elmer, MA)	NEBNext UltraII DNA library Prep Kit for Illumina	20235982	20298588	20285695	20300585	20285943
WHB3513	PRISM	Chemagic DNA Blood Kit (Perkin Elmer, MA)	NEBNext UltraII DNA library Prep Kit for Illumina	20235982	20298588	20285695	20300585	20285943
WHB3514	PRISM	Chemagic DNA Blood Kit (Perkin Elmer, MA)	NEBNext UltraII DNA library Prep Kit for Illumina	20235982	20298588	20285695	20300585	20285943
WHB3515	PRISM	Chemagic DNA Blood Kit (Perkin Elmer, MA)	NEBNext UltraII DNA library Prep Kit for Illumina	20235982	20298588	20285695	20300585	20285943
WHB3516	PRISM	Chemagic DNA Blood Kit (Perkin Elmer, MA)	NEBNext UltraII DNA library Prep Kit for Illumina	20235982	20298588	20285695	20300585	20285943
WHB3517	PRISM	Chemagic DNA Blood Kit (Perkin Elmer, MA)	NEBNext UltraII DNA library Prep Kit for Illumina	20235982	20298588	20285695	20300585	20285943
WHB3518	PRISM	Chemagic DNA Blood Kit (Perkin Elmer, MA)	NEBNext UltraII DNA library Prep Kit for Illumina	20235982	20298588	20285695	20300585	20285943
WHB3519	PRISM	Chemagic DNA Blood Kit (Perkin Elmer, MA)	NEBNext UltraII DNA library Prep Kit for Illumina	20235982	20298588	20285695	20300585	20285943
WHB3520	PRISM	Chemagic DNA Blood Kit (Perkin Elmer, MA)	NEBNext UltraII DNA library Prep Kit for Illumina	20235982	20298588	20285695	20300585	20285943
WHB3521	PRISM	Chemagic DNA Blood Kit (Perkin Elmer, MA)	NEBNext UltraII DNA library Prep Kit for Illumina	20235982	20298588	20285695	20300585	20285943
WHB3522	PRISM	Chemagic DNA Blood Kit (Perkin Elmer, MA)	NEBNext UltraII DNA library Prep Kit for Illumina	20235982	20298588	20285695	20300585	20285943
WHB3523	PRISM	Chemagic DNA Blood Kit (Perkin Elmer, MA)	NEBNext UltraII DNA library Prep Kit for Illumina	20305982	20298588	20285695	20300585	20285943
WHB3524	PRISM	Chemagic DNA Blood Kit (Perkin Elmer, MA)	NEBNext UltraII DNA library Prep Kit for Illumina	20305982	20298588	20285695	20300585	20285943
WHB3525	PRISM	Chemagic DNA Blood Kit (Perkin Elmer, MA)	NEBNext UltraII DNA library Prep Kit for Illumina	20305982	20298588	20285695	20300585	20285943
WHB3526	PRISM	Chemagic DNA Blood Kit (Perkin Elmer, MA)	NEBNext UltraII DNA library Prep Kit for Illumina	20305982	20298588	20285695	20300585	20285943
WHB3527	PRISM	Chemagic DNA Blood Kit (Perkin Elmer, MA)	NEBNext UltraII DNA library Prep Kit for Illumina	20305982	20298588	20285695	20300585	20285943
WHB3528	PRISM	Chemagic DNA Blood Kit (Perkin Elmer, MA)	NEBNext UltraII DNA library Prep Kit for Illumina	20305982	20298588	20285695	20300585	20285943
WHB3529	PRISM	Chemagic DNA Blood Kit (Perkin Elmer, MA)	NEBNext UltraII DNA library Prep Kit for Illumina	20305982	20298588	20285695	20300585	20285943
WHB3530	PRISM	Chemagic DNA Blood Kit (Perkin Elmer, MA)	NEBNext UltraII DNA library Prep Kit for Illumina	20305982	20298588	20285695	20300585	20285943
WHB3531	PRISM	Chemagic DNA Blood Kit (Perkin Elmer, MA)	NEBNext UltraII DNA library Prep Kit for Illumina	20305982	20298588	20285695	20300585	20285943
WHB3532	PRISM	Chemagic DNA Blood Kit (Perkin Elmer, MA)	NEBNext UltraII DNA library Prep Kit for Illumina	20305982	20298588	20285695	20300585	20285943
WHB3533	PRISM	Chemagic DNA Blood Kit (Perkin Elmer, MA)	NEBNext UltraII DNA library Prep Kit for Illumina	20305982	20298588	20285695	20300585	20285943
WHB3534	PRISM	Chemagic DNA Blood Kit (Perkin Elmer, MA)	NEBNext UltraII DNA library Prep Kit for Illumina	20305982	20298588	20285695	20300585	20285943
WHB3535	PRISM	Chemagic DNA Blood Kit (Perkin Elmer, MA)	NEBNext UltraII DNA library Prep Kit for Illumina	20305982	20298588	20285695	20300585	20285943
WHB3536	PRISM	Chemagic DNA Blood Kit (Perkin Elmer, MA)	NEBNext UltraII DNA library Prep Kit for Illumina	20305982	20298588	20285695	20300585	20285943
WHB3537	PRISM	Chemagic DNA Blood Kit (Perkin Elmer, MA)	NEBNext UltraII DNA library Prep Kit for Illumina	20305982	20298588	20290688	20308845	20285943
WHB3538	PRISM	Chemagic DNA Blood Kit (Perkin Elmer, MA)	NEBNext UltraII DNA library Prep Kit for Illumina	20305982	20298588	20285695	20300585	20285943
WHB3539	PRISM	Chemagic DNA Blood Kit (Perkin Elmer, MA)	NEBNext UltraII DNA library Prep Kit for Illumina	20305982	20298588	20285695	20300585	20285943
WHB3540	PRISM	Chemagic DNA Blood Kit (Perkin Elmer, MA)	NEBNext UltraII DNA library Prep Kit for Illumina	20305982	20298588	20285695	20300585	20285943
WHB3541	PRISM	Chemagic DNA Blood Kit (Perkin Elmer, MA)	NEBNext UltraII DNA library Prep Kit for Illumina	20305982	20298588	20285695	20300585	20285943
WHB3542	PRISM	Chemagic DNA Blood Kit (Perkin Elmer, MA)	NEBNext UltraII DNA library Prep Kit for Illumina	20305982	20298588	20285695	20300585	20285943
WHB3543	PRISM	Chemagic DNA Blood Kit (Perkin Elmer, MA)	NEBNext UltraII DNA library Prep Kit for Illumina	20305982	20298588	20285695	20300585	20285943
WHB3544	PRISM	Chemagic DNA Blood Kit (Perkin Elmer, MA)	NEBNext UltraII DNA library Prep Kit for Illumina	20305982	20298588	20285695	20300585	20285943
WHB3545	PRISM	Chemagic DNA Blood Kit (Perkin Elmer, MA)	NEBNext UltraII DNA library Prep Kit for Illumina	20305982	20298588	20285695	20300585	20285943
WHB3546	PRISM	Chemagic DNA Blood Kit (Perkin Elmer, MA)	NEBNext UltraII DNA library Prep Kit for Illumina	20305982	20298588	20285695	20300585	20285943
WHB3547	PRISM	Chemagic DNA Blood Kit (Perkin Elmer, MA)	NEBNext UltraII DNA library Prep Kit for Illumina	20305982	20298588	20285695	20300585	20285943
WHB3548	PRISM	Chemagic DNA Blood Kit (Perkin Elmer, MA)	NEBNext UltraII DNA library Prep Kit for Illumina	20305982	20298588	20285695	20300585	20285943
WHB3549	PRISM	Chemagic DNA Blood Kit (Perkin Elmer, MA)	NEBNext UltraII DNA library Prep Kit for Illumina	20305982	20298588	20285695	20300585	20285943
WHB3551	PRISM	Chemagic DNA Blood Kit (Perkin Elmer, MA)	NEBNext UltraII DNA library Prep Kit for Illumina	20305982	20298588	20285695	20300585	20285943
WHB3552	PRISM	Chemagic DNA Blood Kit (Perkin Elmer, MA)	NEBNext UltraII DNA library Prep Kit for Illumina	20305982	20298588	20285695	20300585	20285943
WHB3553	PRISM	Chemagic DNA Blood Kit (Perkin Elmer, MA)	NEBNext UltraII DNA library Prep Kit for Illumina	20305982	20298588	20285695	20300585	20285943
WHB3554	PRISM	Chemagic DNA Blood Kit (Perkin Elmer, MA)	NEBNext UltraII DNA library Prep Kit for Illumina	20305982	20277312	20285695	20300585	20285943
WHB3555	PRISM	Chemagic DNA Blood Kit (Perkin Elmer, MA)	NEBNext UltraII DNA library Prep Kit for Illumina	20305982	20277312	20285695	20300585	20285943
WHB3556	PRISM	Chemagic DNA Blood Kit (Perkin Elmer, MA)	NEBNext UltraII DNA library Prep Kit for Illumina	20305982	20277312	20285695	20300585	20285943
WHB3558	PRISM	Chemagic DNA Blood Kit (Perkin Elmer, MA)	NEBNext UltraII DNA library Prep Kit for Illumina	20305982	20277312	20285695	20300585	20285943
WHB3559	PRISM	Chemagic DNA Blood Kit (Perkin Elmer, MA)	NEBNext UltraII DNA library Prep Kit for Illumina	20305982	20277312	20285695	20300585	20285943
WHB3560	PRISM	Chemagic DNA Blood Kit (Perkin Elmer, MA)	NEBNext UltraII DNA library Prep Kit for Illumina	20305982	20277312	20285695	20300585	20285943
WHB3561	PRISM	Chemagic DNA Blood Kit (Perkin Elmer, MA)	NEBNext UltraII DNA library Prep Kit for Illumina	20305982	20277312	20285695	20300585	20285943
WHB3563	PRISM	Chemagic DNA Blood Kit (Perkin Elmer, MA)	NEBNext UltraII DNA library Prep Kit for Illumina	20305982	20277312	20285695	20300585	20285943
WHB3564	PRISM	Chemagic DNA Blood Kit (Perkin Elmer, MA)	NEBNext UltraII DNA library Prep Kit for Illumina	20304523	20314829	20291660	20305231	20294379
WHB3565	PRISM	Chemagic DNA Blood Kit (Perkin Elmer, MA)	NEBNext UltraII DNA library Prep Kit for Illumina	20304523	20314829	20291660	20305231	20294379
WHB3566	PRISM	Chemagic DNA Blood Kit (Perkin Elmer, MA)	NEBNext UltraII DNA library Prep Kit for Illumina	20304523	20314829	20291660	20305231	20294379
WHB3567	PRISM	Chemagic DNA Blood Kit (Perkin Elmer, MA)	NEBNext UltraII DNA library Prep Kit for Illumina	20304523	20314829	20291660	20305231	20294379
WHB3569	PRISM	Chemagic DNA Blood Kit (Perkin Elmer, MA)	NEBNext UltraII DNA library Prep Kit for Illumina	20304523	20314829	20291660	20305231	20294379
WHB3570	PRISM	Chemagic DNA Blood Kit (Perkin Elmer, MA)	NEBNext UltraII DNA library Prep Kit for Illumina	20304523	20314829	20291660	20305231	20294379
WHB3571	PRISM	Chemagic DNA Blood Kit (Perkin Elmer, MA)	NEBNext UltraII DNA library Prep Kit for Illumina	20304523	20314829	20291660	20305231	20294379
WHB3572	PRISM	Chemagic DNA Blood Kit (Perkin Elmer, MA)	NEBNext UltraII DNA library Prep Kit for Illumina	20304523	20314829	20291660	20305231	20294379
WHB3573	PRISM	Chemagic DNA Blood Kit (Perkin Elmer, MA)	NEBNext UltraII DNA library Prep Kit for Illumina	20304523	20314829	20291660	20305231	20294379
WHB3574	PRISM	Chemagic DNA Blood Kit (Perkin Elmer, MA)	NEBNext UltraII DNA library Prep Kit for Illumina	20304523	20314829	20291660	20305231	20294379
WHB3575	PRISM	Chemagic DNA Blood Kit (Perkin Elmer, MA)	NEBNext UltraII DNA library Prep Kit for Illumina	20304523	20314829	20291660	20305231	20294379
WHB3576	PRISM	Chemagic DNA Blood Kit (Perkin Elmer, MA)	NEBNext UltraII DNA library Prep Kit for Illumina	20304523	20314829	20291660	20305231	20294379
WHB3577	PRISM	Chemagic DNA Blood Kit (Perkin Elmer, MA)	NEBNext UltraII DNA library Prep Kit for Illumina	20304523	20314829	20291660	20305231	20294379
WHB3579	PRISM	Chemagic DNA Blood Kit (Perkin Elmer, MA)	NEBNext UltraII DNA library Prep Kit for Illumina	20304523	20314829	20291660	20305231	20294379
WHB3580	PRISM	Chemagic DNA Blood Kit (Perkin Elmer, MA)	NEBNext UltraII DNA library Prep Kit for Illumina	20304523	20314829	20291660	20305231	20294379
WHB3581	PRISM	Chemagic DNA Blood Kit (Perkin Elmer, MA)	NEBNext UltraII DNA library Prep Kit for Illumina	20304523	20314829	20291660	20305231	20294379
WHB3582	PRISM	Chemagic DNA Blood Kit (Perkin Elmer, MA)	NEBNext UltraII DNA library Prep Kit for Illumina	20304523	20314829	20291660	20305231	20294379
WHB3583	PRISM	Chemagic DNA Blood Kit (Perkin Elmer, MA)	NEBNext UltraII DNA library Prep Kit for Illumina	20304523	20314829	20291660	20305231	20294379
WHB3584	PRISM	Chemagic DNA Blood Kit (Perkin Elmer, MA)	NEBNext UltraII DNA library Prep Kit for Illumina	20304523	20314829	20291660	20305231	20294379
WHB3585	PRISM	Chemagic DNA Blood Kit (Perkin Elmer, MA)	NEBNext UltraII DNA library Prep Kit for Illumina	20304523	20314829	20291660	20305231	20294379
WHB3586	PRISM	Chemagic DNA Blood Kit (Perkin Elmer, MA)	NEBNext UltraII DNA library Prep Kit for Illumina	20304523	20314829	20291660	20305231	20294379
WHB3587	PRISM	Chemagic DNA Blood Kit (Perkin Elmer, MA)	NEBNext UltraII DNA library Prep Kit for Illumina	20304523	20314829	20291660	20305231	20294379
WHB3588	PRISM	Chemagic DNA Blood Kit (Perkin Elmer, MA)	NEBNext UltraII DNA library Prep Kit for Illumina	20304523	20314829	20291660	20305231	20294379
WHB3589	PRISM	Chemagic DNA Blood Kit (Perkin Elmer, MA)	NEBNext UltraII DNA library Prep Kit for Illumina	20304523	20314829	20291660	20305231	20294379
WHB3590	PRISM	Chemagic DNA Blood Kit (Perkin Elmer, MA)	NEBNext UltraII DNA library Prep Kit for Illumina	20304523	20314829	20291660	20305231	20294379
WHB3591	PRISM	Chemagic DNA Blood Kit (Perkin Elmer, MA)	NEBNext UltraII DNA library Prep Kit for Illumina	20304523	20314829	20291660	20305231	20294379
WHB3592	PRISM	Chemagic DNA Blood Kit (Perkin Elmer, MA)	NEBNext UltraII DNA library Prep Kit for Illumina	20304523	20314829	20291660	20305231	20294379
WHB3593	PRISM	Chemagic DNA Blood Kit (Perkin Elmer, MA)	NEBNext UltraII DNA library Prep Kit for Illumina	20304523	20314829	20291660	20305231	20294379
WHB3594	PRISM	Chemagic DNA Blood Kit (Perkin Elmer, MA)	NEBNext UltraII DNA library Prep Kit for Illumina	20304523	20314829	20291660	20305231	20294379
WHB3595	PRISM	Chemagic DNA Blood Kit (Perkin Elmer, MA)	NEBNext UltraII DNA library Prep Kit for Illumina	20304523	20314829	20291660	20305231	20294379
WHB3596	PRISM	Chemagic DNA Blood Kit (Perkin Elmer, MA)	NEBNext UltraII DNA library Prep Kit for Illumina	20304523	20314829	20291660	20305231	20294379
WHB3597	PRISM	Chemagic DNA Blood Kit (Perkin Elmer, MA)	NEBNext UltraII DNA library Prep Kit for Illumina	20304523	20314829	20291660	20305231	20294379
WHB3599	PRISM	Chemagic DNA Blood Kit (Perkin Elmer, MA)	NEBNext UltraII DNA library Prep Kit for Illumina	20304523	20314829	20291660	20305231	20294379
WHB3600	PRISM	Chemagic DNA Blood Kit (Perkin Elmer, MA)	NEBNext UltraII DNA library Prep Kit for Illumina	20304523	20314829	20291660	20305231	20294379
WHB3601	PRISM	Chemagic DNA Blood Kit (Perkin Elmer, MA)	NEBNext UltraII DNA library Prep Kit for Illumina	20304523	20314829	20291660	20305231	20294379
WHB3602	PRISM	Chemagic DNA Blood Kit (Perkin Elmer, MA)	NEBNext UltraII DNA library Prep Kit for Illumina	20304523	20314829	20291660	20305231	20294379
WHB3603	PRISM	Chemagic DNA Blood Kit (Perkin Elmer, MA)	NEBNext UltraII DNA library Prep Kit for Illumina	20304523	20314829	20291660	20305231	20294379
WHB3604	PRISM	Chemagic DNA Blood Kit (Perkin Elmer, MA)	NEBNext UltraII DNA library Prep Kit for Illumina	20304523	20314829	20291660	20305231	20294379
WHB3605	PRISM	Chemagic DNA Blood Kit (Perkin Elmer, MA)	NEBNext UltraII DNA library Prep Kit for Illumina	20304523	20314829	20291660	20305231	20294379
WHB3606	PRISM	Chemagic DNA Blood Kit (Perkin Elmer, MA)	NEBNext UltraII DNA library Prep Kit for Illumina	20304523	20314829	20291660	20305231	20294379
WHB3607	PRISM	Chemagic DNA Blood Kit (Perkin Elmer, MA)	NEBNext UltraII DNA library Prep Kit for Illumina	20304523	20314829	20291660	20305231	20294379
WHB3608	PRISM	Chemagic DNA Blood Kit (Perkin Elmer, MA)	NEBNext UltraII DNA library Prep Kit for Illumina	20304523	20314829	20291660	20305231	20294379
WHB3609	PRISM	Chemagic DNA Blood Kit (Perkin Elmer, MA)	NEBNext UltraII DNA library Prep Kit for Illumina	20304523	20314829	20291660	20305231	20294379
WHB3610	PRISM	Chemagic DNA Blood Kit (Perkin Elmer, MA)	NEBNext UltraII DNA library Prep Kit for Illumina	20304523	20314829	20291660	20305231	20294379
WHB3611	PRISM	Chemagic DNA Blood Kit (Perkin Elmer, MA)	NEBNext UltraII DNA library Prep Kit for Illumina	20304523	20314829	20291660	20305231	20294379
WHB3612	PRISM	Chemagic DNA Blood Kit (Perkin Elmer, MA)	NEBNext UltraII DNA library Prep Kit for Illumina	20304523	20314829	20291660	20305231	20294379
WHB3613	PRISM	Chemagic DNA Blood Kit (Perkin Elmer, MA)	NEBNext UltraII DNA library Prep Kit for Illumina	20304523	20314829	20291660	20305231	20294379
WHB3614	PRISM	Chemagic DNA Blood Kit (Perkin Elmer, MA)	NEBNext UltraII DNA library Prep Kit for Illumina	20304523	20314829	20291660	20305231	20294379
WHB3615	PRISM	Chemagic DNA Blood Kit (Perkin Elmer, MA)	NEBNext UltraII DNA library Prep Kit for Illumina	20304523	20314829	20291660	20305231	20294379
WHB3616	PRISM	Chemagic DNA Blood Kit (Perkin Elmer, MA)	NEBNext UltraII DNA library Prep Kit for Illumina	20304523	20314829	20291660	20305231	20294379
WHB3617	PRISM	Chemagic DNA Blood Kit (Perkin Elmer, MA)	NEBNext UltraII DNA library Prep Kit for Illumina	20304523	20314829	20291660	20305231	20294379
WHB3618	PRISM	Chemagic DNA Blood Kit (Perkin Elmer, MA)	NEBNext UltraII DNA library Prep Kit for Illumina	20304523	20314829	20291660	20305231	20294379
WHB3619	PRISM	Chemagic DNA Blood Kit (Perkin Elmer, MA)	NEBNext UltraII DNA library Prep Kit for Illumina	20304523	20314829	20291660	20305231	20294379
WHB3620	PRISM	Chemagic DNA Blood Kit (Perkin Elmer, MA)	NEBNext UltraII DNA library Prep Kit for Illumina	20304523	20314829	20291660	20305231	20294379
WHB3621	PRISM	Chemagic DNA Blood Kit (Perkin Elmer, MA)	NEBNext UltraII DNA library Prep Kit for Illumina	20304523	20314829	20291660	20305231	20294379
WHB3622	PRISM	Chemagic DNA Blood Kit (Perkin Elmer, MA)	NEBNext UltraII DNA library Prep Kit for Illumina	20304523	20314829	20291660	20305231	20294379
WHB3623	PRISM	Chemagic DNA Blood Kit (Perkin Elmer, MA)	NEBNext UltraII DNA library Prep Kit for Illumina	20304523	20314829	20291660	20305231	20294379
WHB3624	PRISM	Chemagic DNA Blood Kit (Perkin Elmer, MA)	NEBNext UltraII DNA library Prep Kit for Illumina	20304523	20314829	20291660	20305231	20294379
WHB3625	PRISM	Chemagic DNA Blood Kit (Perkin Elmer, MA)	NEBNext UltraII DNA library Prep Kit for Illumina	20304523	20314829	20291660	20305231	20294379
WHB3626	PRISM	Chemagic DNA Blood Kit (Perkin Elmer, MA)	NEBNext UltraII DNA library Prep Kit for Illumina	20304523	20314829	20291660	20305231	20294379
WHB3627	PRISM	Chemagic DNA Blood Kit (Perkin Elmer, MA)	NEBNext UltraII DNA library Prep Kit for Illumina	20304523	20314829	20291660	20305231	20294379
WHB3628	PRISM	Chemagic DNA Blood Kit (Perkin Elmer, MA)	NEBNext UltraII DNA library Prep Kit for Illumina	20304523	20314829	20291660	20305231	20294379
WHB3629	PRISM	Chemagic DNA Blood Kit (Perkin Elmer, MA)	NEBNext UltraII DNA library Prep Kit for Illumina	20304523	20314829	20291660	20305231	20294379
WHB3630	PRISM	Chemagic DNA Blood Kit (Perkin Elmer, MA)	NEBNext UltraII DNA library Prep Kit for Illumina	20304523	20314829	20291660	20305231	20294379
WHB3631	PRISM	Chemagic DNA Blood Kit (Perkin Elmer, MA)	NEBNext UltraII DNA library Prep Kit for Illumina	20304523	20314829	20291660	20305231	20294379
WHB3632	PRISM	Chemagic DNA Blood Kit (Perkin Elmer, MA)	NEBNext UltraII DNA library Prep Kit for Illumina	20304523	20314829	20291660	20305231	20294379
WHB3634	PRISM	Chemagic DNA Blood Kit (Perkin Elmer, MA)	NEBNext UltraII DNA library Prep Kit for Illumina	20314080	20314829	20291660	20305231	20294379
WHB3635	PRISM	Chemagic DNA Blood Kit (Perkin Elmer, MA)	NEBNext UltraII DNA library Prep Kit for Illumina	20314080	20314829	20291660	20305231	20294379
WHB3636	PRISM	Chemagic DNA Blood Kit (Perkin Elmer, MA)	NEBNext UltraII DNA library Prep Kit for Illumina	20314080	20314829	20291660	20305231	20294379
WHB3637	PRISM	Chemagic DNA Blood Kit (Perkin Elmer, MA)	NEBNext UltraII DNA library Prep Kit for Illumina	20314080	20314829	20291660	20305231	20294379
WHB3638	PRISM	Chemagic DNA Blood Kit (Perkin Elmer, MA)	NEBNext UltraII DNA library Prep Kit for Illumina	20314080	20314829	20291660	20305231	20294379
WHB3639	PRISM	Chemagic DNA Blood Kit (Perkin Elmer, MA)	NEBNext UltraII DNA library Prep Kit for Illumina	20314080	20314829	20291660	20305231	20294379
WHB3640	PRISM	Chemagic DNA Blood Kit (Perkin Elmer, MA)	NEBNext UltraII DNA library Prep Kit for Illumina	20314080	20314829	20291660	20305231	20294379
WHB3641	PRISM	Chemagic DNA Blood Kit (Perkin Elmer, MA)	NEBNext UltraII DNA library Prep Kit for Illumina	20314080	20314829	20291660	20305231	20294379
WHB3642	PRISM	Chemagic DNA Blood Kit (Perkin Elmer, MA)	NEBNext UltraII DNA library Prep Kit for Illumina	20314080	20314829	20291660	20305231	20294379
WHB3643	PRISM	Chemagic DNA Blood Kit (Perkin Elmer, MA)	NEBNext UltraII DNA library Prep Kit for Illumina	20314080	20314829	20291660	20305231	20294379
WHB3644	PRISM	Chemagic DNA Blood Kit (Perkin Elmer, MA)	NEBNext UltraII DNA library Prep Kit for Illumina	20314080	20314829	20291660	20305231	20294379
WHB3645	PRISM	Chemagic DNA Blood Kit (Perkin Elmer, MA)	NEBNext UltraII DNA library Prep Kit for Illumina	20314080	20314829	20291660	20305231	20294379
WHB3646	PRISM	Chemagic DNA Blood Kit (Perkin Elmer, MA)	NEBNext UltraII DNA library Prep Kit for Illumina	20314080	20314829	20291660	20305231	20294379
WHB3647	PRISM	Chemagic DNA Blood Kit (Perkin Elmer, MA)	NEBNext UltraII DNA library Prep Kit for Illumina	20314080	20314829	20291660	20305231	20294379
WHB3648	PRISM	Chemagic DNA Blood Kit (Perkin Elmer, MA)	NEBNext UltraII DNA library Prep Kit for Illumina	20314080	20314829	20291660	20305231	20294379
WHB3649	PRISM	Chemagic DNA Blood Kit (Perkin Elmer, MA)	NEBNext UltraII DNA library Prep Kit for Illumina	20314080	20314829	20291660	20305231	20294379
WHB3650	PRISM	Chemagic DNA Blood Kit (Perkin Elmer, MA)	NEBNext UltraII DNA library Prep Kit for Illumina	20314080	20314829	20291660	20305231	20294379
WHB3651	PRISM	Chemagic DNA Blood Kit (Perkin Elmer, MA)	NEBNext UltraII DNA library Prep Kit for Illumina	20314080	20314829	20291660	20305231	20294379
WHB3652	PRISM	Chemagic DNA Blood Kit (Perkin Elmer, MA)	NEBNext UltraII DNA library Prep Kit for Illumina	20314080	20314829	20291660	20305231	20294379
WHB3653	PRISM	Chemagic DNA Blood Kit (Perkin Elmer, MA)	NEBNext UltraII DNA library Prep Kit for Illumina	20314080	20314829	20291660	20305231	20294379
WHB3654	PRISM	Chemagic DNA Blood Kit (Perkin Elmer, MA)	NEBNext UltraII DNA library Prep Kit for Illumina	20304523	20314829	20291660	20308845	20294379
WHB3655	PRISM	Chemagic DNA Blood Kit (Perkin Elmer, MA)	NEBNext UltraII DNA library Prep Kit for Illumina	20304523	20314829	20291660	20308845	20294379
WHB3656	PRISM	Chemagic DNA Blood Kit (Perkin Elmer, MA)	NEBNext UltraII DNA library Prep Kit for Illumina	20304523	20314829	20291660	20308845	20294379
WHB3657	PRISM	Chemagic DNA Blood Kit (Perkin Elmer, MA)	NEBNext UltraII DNA library Prep Kit for Illumina	20304523	20314829	20291660	20308845	20294379
WHB3658	PRISM	Chemagic DNA Blood Kit (Perkin Elmer, MA)	NEBNext UltraII DNA library Prep Kit for Illumina	20304523	20314829	20291660	20308845	20294379
WHB3660	PRISM	Chemagic DNA Blood Kit (Perkin Elmer, MA)	NEBNext UltraII DNA library Prep Kit for Illumina	20304523	20314829	20291660	20308845	20294379
WHB3661	PRISM	Chemagic DNA Blood Kit (Perkin Elmer, MA)	NEBNext UltraII DNA library Prep Kit for Illumina	20304523	20314829	20291660	20308845	20294379
WHB3662	PRISM	Chemagic DNA Blood Kit (Perkin Elmer, MA)	NEBNext UltraII DNA library Prep Kit for Illumina	20304523	20314829	20291660	20308845	20294379
WHB3663	PRISM	Chemagic DNA Blood Kit (Perkin Elmer, MA)	NEBNext UltraII DNA library Prep Kit for Illumina	20304523	20314829	20291660	20308845	20294379
WHB3664	PRISM	Chemagic DNA Blood Kit (Perkin Elmer, MA)	NEBNext UltraII DNA library Prep Kit for Illumina	20304523	20314829	20291660	20305231	20294379
WHB3665	PRISM	Chemagic DNA Blood Kit (Perkin Elmer, MA)	NEBNext UltraII DNA library Prep Kit for Illumina	20304523	20314829	20291660	20305231	20294379
WHB3666	PRISM	Chemagic DNA Blood Kit (Perkin Elmer, MA)	NEBNext UltraII DNA library Prep Kit for Illumina	20304523	20314829	20291660	20305231	20294379
WHB3667	PRISM	Chemagic DNA Blood Kit (Perkin Elmer, MA)	NEBNext UltraII DNA library Prep Kit for Illumina	20304523	20314829	20291660	20305231	20294379
WHB3668	PRISM	Chemagic DNA Blood Kit (Perkin Elmer, MA)	NEBNext UltraII DNA library Prep Kit for Illumina	20304523	20314829	20291660	20305231	20294379
WHB3669	PRISM	Chemagic DNA Blood Kit (Perkin Elmer, MA)	NEBNext UltraII DNA library Prep Kit for Illumina	20304523	20314829	20291660	20305231	20294379
WHB3670	PRISM	Chemagic DNA Blood Kit (Perkin Elmer, MA)	NEBNext UltraII DNA library Prep Kit for Illumina	20304523	20314829	20291660	20305231	20294379
WHB3671	PRISM	Chemagic DNA Blood Kit (Perkin Elmer, MA)	NEBNext UltraII DNA library Prep Kit for Illumina	20304523	20314829	20291660	20305231	20294379
WHB3672	PRISM	Chemagic DNA Blood Kit (Perkin Elmer, MA)	NEBNext UltraII DNA library Prep Kit for Illumina	20304523	20314829	20291660	20305231	20294379
WHB3673	PRISM	Chemagic DNA Blood Kit (Perkin Elmer, MA)	NEBNext UltraII DNA library Prep Kit for Illumina	20304523	20314829	20291660	20305231	20294379
WHB3674	PRISM	Chemagic DNA Blood Kit (Perkin Elmer, MA)	NEBNext UltraII DNA library Prep Kit for Illumina	20304523	20314829	20291660	20305231	20294379
WHB3675	PRISM	Chemagic DNA Blood Kit (Perkin Elmer, MA)	NEBNext UltraII DNA library Prep Kit for Illumina	20304523	20314829	20291660	20305231	20294379
WHB3676	PRISM	Chemagic DNA Blood Kit (Perkin Elmer, MA)	NEBNext UltraII DNA library Prep Kit for Illumina	20304523	20314829	20291660	20305231	20294379
WHB3677	PRISM	Chemagic DNA Blood Kit (Perkin Elmer, MA)	NEBNext UltraII DNA library Prep Kit for Illumina	20304523	20314829	20291660	20305231	20294379
WHB3678	PRISM	Chemagic DNA Blood Kit (Perkin Elmer, MA)	NEBNext UltraII DNA library Prep Kit for Illumina	20304523	20314829	20291660	20305231	20294379
WHB3679	PRISM	Chemagic DNA Blood Kit (Perkin Elmer, MA)	NEBNext UltraII DNA library Prep Kit for Illumina	20304523	20314829	20291660	20305231	20294379
WHB3680	PRISM	Chemagic DNA Blood Kit (Perkin Elmer, MA)	NEBNext UltraII DNA library Prep Kit for Illumina	20304523	20314829	20291660	20305231	20294379
WHB3681	PRISM	Chemagic DNA Blood Kit (Perkin Elmer, MA)	NEBNext UltraII DNA library Prep Kit for Illumina	20304523	20314829	20291660	20305231	20294379
WHB3682	PRISM	Chemagic DNA Blood Kit (Perkin Elmer, MA)	NEBNext UltraII DNA library Prep Kit for Illumina	20304523	20314829	20291660	20305231	20294379
WHB3683	PRISM	Chemagic DNA Blood Kit (Perkin Elmer, MA)	NEBNext UltraII DNA library Prep Kit for Illumina	20304523	20314829	20291660	20305231	20294379
WHB3684	PRISM	Chemagic DNA Blood Kit (Perkin Elmer, MA)	NEBNext UltraII DNA library Prep Kit for Illumina	20304523	20314829	20291660	20305231	20294379
WHB3685	PRISM	Chemagic DNA Blood Kit (Perkin Elmer, MA)	NEBNext UltraII DNA library Prep Kit for Illumina	20304523	20314829	20291660	20305231	20294379
WHB3686	PRISM	Chemagic DNA Blood Kit (Perkin Elmer, MA)	NEBNext UltraII DNA library Prep Kit for Illumina	20304523	20314829	20291660	20305231	20294379
WHB3687	PRISM	Chemagic DNA Blood Kit (Perkin Elmer, MA)	NEBNext UltraII DNA library Prep Kit for Illumina	20304523	20314829	20291660	20305231	20294379
WHB3688	PRISM	Chemagic DNA Blood Kit (Perkin Elmer, MA)	NEBNext UltraII DNA library Prep Kit for Illumina	20304523	20314829	20291660	20305231	20294379
WHB3689	PRISM	Chemagic DNA Blood Kit (Perkin Elmer, MA)	NEBNext UltraII DNA library Prep Kit for Illumina	20314080	20314830	20315031	20311423	20294379
WHB3690	PRISM	Chemagic DNA Blood Kit (Perkin Elmer, MA)	NEBNext UltraII DNA library Prep Kit for Illumina	20304523	20314829	20291660	20305231	20294379
WHB3691	PRISM	Chemagic DNA Blood Kit (Perkin Elmer, MA)	NEBNext UltraII DNA library Prep Kit for Illumina	20304523	20314829	20291660	20305231	20294379
WHB3692	PRISM	Chemagic DNA Blood Kit (Perkin Elmer, MA)	NEBNext UltraII DNA library Prep Kit for Illumina	20304523	20314829	20291660	20305231	20294379
WHB3693	PRISM	Chemagic DNA Blood Kit (Perkin Elmer, MA)	NEBNext UltraII DNA library Prep Kit for Illumina	20304523	20314829	20291660	20305231	20294379
WHB3694	PRISM	Chemagic DNA Blood Kit (Perkin Elmer, MA)	NEBNext UltraII DNA library Prep Kit for Illumina	20304523	20314829	20291660	20305231	20294379
WHB3695	PRISM	Chemagic DNA Blood Kit (Perkin Elmer, MA)	NEBNext UltraII DNA library Prep Kit for Illumina	20304523	20314829	20291660	20308845	20294379
WHB3696	PRISM	Chemagic DNA Blood Kit (Perkin Elmer, MA)	NEBNext UltraII DNA library Prep Kit for Illumina	20304523	20314829	20291660	20308845	20294379
WHB3697	PRISM	Chemagic DNA Blood Kit (Perkin Elmer, MA)	NEBNext UltraII DNA library Prep Kit for Illumina	20304523	20314829	20291660	20308845	20294379
WHB3698	PRISM	Chemagic DNA Blood Kit (Perkin Elmer, MA)	NEBNext UltraII DNA library Prep Kit for Illumina	20304523	20314829	20291660	20308845	20294379
WHB3699	PRISM	Chemagic DNA Blood Kit (Perkin Elmer, MA)	NEBNext UltraII DNA library Prep Kit for Illumina	20304523	20314829	20291660	20308845	20294379
WHB3700	PRISM	Chemagic DNA Blood Kit (Perkin Elmer, MA)	NEBNext UltraII DNA library Prep Kit for Illumina	20304523	20314829	20291660	20308845	20294379
WHB3701	PRISM	Chemagic DNA Blood Kit (Perkin Elmer, MA)	NEBNext UltraII DNA library Prep Kit for Illumina	20304523	20314829	20291660	20308845	20294379
WHB3702	PRISM	Chemagic DNA Blood Kit (Perkin Elmer, MA)	NEBNext UltraII DNA library Prep Kit for Illumina	20304523	20314829	20291660	20308845	20294379
WHB3703	PRISM	Chemagic DNA Blood Kit (Perkin Elmer, MA)	NEBNext UltraII DNA library Prep Kit for Illumina	20304523	20314829	20291660	20308845	20294379
WHB3704	PRISM	Chemagic DNA Blood Kit (Perkin Elmer, MA)	NEBNext UltraII DNA library Prep Kit for Illumina	20304523	20314829	20291660	20308845	20294379
WHB3705	PRISM	Chemagic DNA Blood Kit (Perkin Elmer, MA)	NEBNext UltraII DNA library Prep Kit for Illumina	20304523	20314829	20291660	20308845	20294379
WHB3706	PRISM	Chemagic DNA Blood Kit (Perkin Elmer, MA)	NEBNext UltraII DNA library Prep Kit for Illumina	20304523	20314829	20291660	20308845	20294379
WHB3707	PRISM	Chemagic DNA Blood Kit (Perkin Elmer, MA)	NEBNext UltraII DNA library Prep Kit for Illumina	20304523	20314829	20291660	20308845	20294379
WHB3708	PRISM	Chemagic DNA Blood Kit (Perkin Elmer, MA)	NEBNext UltraII DNA library Prep Kit for Illumina	20304523	20314829	20291660	20308845	20294379
WHB3709	PRISM	Chemagic DNA Blood Kit (Perkin Elmer, MA)	NEBNext UltraII DNA library Prep Kit for Illumina	20304523	20314829	20291660	20308845	20294379
WHB3710	PRISM	Chemagic DNA Blood Kit (Perkin Elmer, MA)	NEBNext UltraII DNA library Prep Kit for Illumina	20304523	20314829	20291660	20308845	20294379
WHB3711	PRISM	Chemagic DNA Blood Kit (Perkin Elmer, MA)	NEBNext UltraII DNA library Prep Kit for Illumina	20304523	20314829	20291660	20308845	20294379
WHB3712	PRISM	Chemagic DNA Blood Kit (Perkin Elmer, MA)	NEBNext UltraII DNA library Prep Kit for Illumina	20304523	20314829	20291660	20308845	20294379
WHB3713	PRISM	Chemagic DNA Blood Kit (Perkin Elmer, MA)	NEBNext UltraII DNA library Prep Kit for Illumina	20304523	20314829	20291660	20308845	20294379
WHB3714	PRISM	Chemagic DNA Blood Kit (Perkin Elmer, MA)	NEBNext UltraII DNA library Prep Kit for Illumina	20304523	20314829	20291660	20308845	20294379
WHB3715	PRISM	Chemagic DNA Blood Kit (Perkin Elmer, MA)	NEBNext UltraII DNA library Prep Kit for Illumina	20314080	20314829	20291660	20305231	20294379
WHB3717	PRISM	Chemagic DNA Blood Kit (Perkin Elmer, MA)	NEBNext UltraII DNA library Prep Kit for Illumina	20314080	20314829	20291660	20305231	20294379
WHB3718	PRISM	Chemagic DNA Blood Kit (Perkin Elmer, MA)	NEBNext UltraII DNA library Prep Kit for Illumina	20314080	20314829	20291660	20305231	20294379
WHB3719	PRISM	Chemagic DNA Blood Kit (Perkin Elmer, MA)	NEBNext UltraII DNA library Prep Kit for Illumina	20314080	20314829	20291660	20305231	20294379
WHB3720	PRISM	Chemagic DNA Blood Kit (Perkin Elmer, MA)	NEBNext UltraII DNA library Prep Kit for Illumina	20314080	20314829	20291660	20305231	20294379
WHB3721	PRISM	Chemagic DNA Blood Kit (Perkin Elmer, MA)	NEBNext UltraII DNA library Prep Kit for Illumina	20314080	20314829	20291660	20305231	20294379
WHB3723	PRISM	Chemagic DNA Blood Kit (Perkin Elmer, MA)	NEBNext UltraII DNA library Prep Kit for Illumina	20314080	20314829	20291660	20305231	20294379
WHB3724	PRISM	Chemagic DNA Blood Kit (Perkin Elmer, MA)	NEBNext UltraII DNA library Prep Kit for Illumina	20314080	20314829	20291660	20305231	20294379
WHB3725	PRISM	Chemagic DNA Blood Kit (Perkin Elmer, MA)	NEBNext UltraII DNA library Prep Kit for Illumina	20314080	20314829	20291660	20308845	20294379
WHB3727	PRISM	Chemagic DNA Blood Kit (Perkin Elmer, MA)	NEBNext UltraII DNA library Prep Kit for Illumina	20314080	20314829	20291660	20308845	20294379
WHB3728	PRISM	Chemagic DNA Blood Kit (Perkin Elmer, MA)	NEBNext UltraII DNA library Prep Kit for Illumina	20314080	20314829	20291660	20308845	20294379
WHB3730	PRISM	Chemagic DNA Blood Kit (Perkin Elmer, MA)	NEBNext UltraII DNA library Prep Kit for Illumina	20314080	20314829	20291660	20308845	20294379
WHB3731	PRISM	Chemagic DNA Blood Kit (Perkin Elmer, MA)	NEBNext UltraII DNA library Prep Kit for Illumina	20314080	20314829	20291660	20308845	20294379
WHB3732	PRISM	Chemagic DNA Blood Kit (Perkin Elmer, MA)	NEBNext UltraII DNA library Prep Kit for Illumina	20314082	20314830	20303896	20300585	20302932
WHB3733	PRISM	Chemagic DNA Blood Kit (Perkin Elmer, MA)	NEBNext UltraII DNA library Prep Kit for Illumina	20314080	20314829	20291660	20308845	20294379
WHB3734	PRISM	Chemagic DNA Blood Kit (Perkin Elmer, MA)	NEBNext UltraII DNA library Prep Kit for Illumina	20314080	20314829	20291660	20308845	20294379
WHB3735	PRISM	Chemagic DNA Blood Kit (Perkin Elmer, MA)	NEBNext UltraII DNA library Prep Kit for Illumina	20314080	20314829	20291660	20308845	20294379
WHB3736	PRISM	Chemagic DNA Blood Kit (Perkin Elmer, MA)	NEBNext UltraII DNA library Prep Kit for Illumina	20314080	20314829	20291660	20308845	20294379
WHB3737	PRISM	Chemagic DNA Blood Kit (Perkin Elmer, MA)	NEBNext UltraII DNA library Prep Kit for Illumina	20314080	20314829	20291660	20308845	20294379
WHB3738	PRISM	Chemagic DNA Blood Kit (Perkin Elmer, MA)	NEBNext UltraII DNA library Prep Kit for Illumina	20314080	20314829	20291660	20308845	20294379
WHB3739	PRISM	Chemagic DNA Blood Kit (Perkin Elmer, MA)	NEBNext UltraII DNA library Prep Kit for Illumina	20314080	20314829	20291660	20308845	20294379
WHB3740	PRISM	Chemagic DNA Blood Kit (Perkin Elmer, MA)	NEBNext UltraII DNA library Prep Kit for Illumina	20314080	20314829	20291660	20308845	20294379
WHB3742	PRISM	Chemagic DNA Blood Kit (Perkin Elmer, MA)	NEBNext UltraII DNA library Prep Kit for Illumina	20314080	20314829	20291660	20308845	20294379
WHB3743	PRISM	Chemagic DNA Blood Kit (Perkin Elmer, MA)	NEBNext UltraII DNA library Prep Kit for Illumina	20314080	20314829	20291660	20308845	20294379
WHB3744	PRISM	Chemagic DNA Blood Kit (Perkin Elmer, MA)	NEBNext UltraII DNA library Prep Kit for Illumina	20314080	20314829	20291660	20308845	20294379
WHB3745	PRISM	Chemagic DNA Blood Kit (Perkin Elmer, MA)	NEBNext UltraII DNA library Prep Kit for Illumina	20314080	20314829	20291660	20308845	20294379
WHB3746	PRISM	Chemagic DNA Blood Kit (Perkin Elmer, MA)	NEBNext UltraII DNA library Prep Kit for Illumina	20314080	20314829	20291660	20305231	20294379
WHB3747	PRISM	Chemagic DNA Blood Kit (Perkin Elmer, MA)	NEBNext UltraII DNA library Prep Kit for Illumina	20314080	20314829	20291660	20305231	20294379
WHB3748	PRISM	Chemagic DNA Blood Kit (Perkin Elmer, MA)	NEBNext UltraII DNA library Prep Kit for Illumina	20314080	20314829	20291660	20305231	20294379
WHB3749	PRISM	Chemagic DNA Blood Kit (Perkin Elmer, MA)	NEBNext UltraII DNA library Prep Kit for Illumina	20314080	20314829	20291660	20305231	20294379
WHB3750	PRISM	Chemagic DNA Blood Kit (Perkin Elmer, MA)	NEBNext UltraII DNA library Prep Kit for Illumina	20314080	20314829	20291660	20305231	20294379
WHB3751	PRISM	Chemagic DNA Blood Kit (Perkin Elmer, MA)	NEBNext UltraII DNA library Prep Kit for Illumina	20314080	20314829	20291660	20305231	20294379
WHB3752	PRISM	Chemagic DNA Blood Kit (Perkin Elmer, MA)	NEBNext UltraII DNA library Prep Kit for Illumina	20314080	20314829	20291660	20305231	20294379
WHB3754	PRISM	Chemagic DNA Blood Kit (Perkin Elmer, MA)	NEBNext UltraII DNA library Prep Kit for Illumina	20314080	20314829	20291660	20305231	20294379
WHB3755	PRISM	Chemagic DNA Blood Kit (Perkin Elmer, MA)	NEBNext UltraII DNA library Prep Kit for Illumina	20314080	20314829	20291660	20305231	20294379
WHB3756	PRISM	Chemagic DNA Blood Kit (Perkin Elmer, MA)	NEBNext UltraII DNA library Prep Kit for Illumina	20314080	20314830	20291660	20311423	20294379
WHB3757	PRISM	Chemagic DNA Blood Kit (Perkin Elmer, MA)	NEBNext UltraII DNA library Prep Kit for Illumina	20314080	20314830	20291660	20311423	20294379
WHB3758	PRISM	Chemagic DNA Blood Kit (Perkin Elmer, MA)	NEBNext UltraII DNA library Prep Kit for Illumina	20314080	20314830	20291660	20311423	20294379
WHB3759	PRISM	Chemagic DNA Blood Kit (Perkin Elmer, MA)	NEBNext UltraII DNA library Prep Kit for Illumina	20314080	20314830	20291660	20311423	20294379
WHB3760	PRISM	Chemagic DNA Blood Kit (Perkin Elmer, MA)	NEBNext UltraII DNA library Prep Kit for Illumina	20314080	20314830	20291660	20311423	20294379
WHB3761	PRISM	Chemagic DNA Blood Kit (Perkin Elmer, MA)	NEBNext UltraII DNA library Prep Kit for Illumina	20314080	20314830	20291660	20311423	20294379
WHB3762	PRISM	Chemagic DNA Blood Kit (Perkin Elmer, MA)	NEBNext UltraII DNA library Prep Kit for Illumina	20314080	20314830	20291660	20311423	20294379
WHB3763	PRISM	Chemagic DNA Blood Kit (Perkin Elmer, MA)	NEBNext UltraII DNA library Prep Kit for Illumina	20314080	20314830	20291660	20311423	20294379
WHB3764	PRISM	Chemagic DNA Blood Kit (Perkin Elmer, MA)	NEBNext UltraII DNA library Prep Kit for Illumina	20314080	20314830	20291660	20311423	20294379
WHB3765	PRISM	Chemagic DNA Blood Kit (Perkin Elmer, MA)	NEBNext UltraII DNA library Prep Kit for Illumina	20314080	20314830	20291660	20311423	20294379
WHB3766	PRISM	Chemagic DNA Blood Kit (Perkin Elmer, MA)	NEBNext UltraII DNA library Prep Kit for Illumina	20314080	20314830	20291660	20311423	20294379
WHB3767	PRISM	Chemagic DNA Blood Kit (Perkin Elmer, MA)	NEBNext UltraII DNA library Prep Kit for Illumina	20314080	20314830	20291660	20311423	20294379
WHB3768	PRISM	Chemagic DNA Blood Kit (Perkin Elmer, MA)	NEBNext UltraII DNA library Prep Kit for Illumina	20314080	20314830	20291660	20311423	20294379
WHB3769	PRISM	Chemagic DNA Blood Kit (Perkin Elmer, MA)	NEBNext UltraII DNA library Prep Kit for Illumina	20314080	20314830	20291660	20311423	20294379
WHB3770	PRISM	Chemagic DNA Blood Kit (Perkin Elmer, MA)	NEBNext UltraII DNA library Prep Kit for Illumina	20314080	20314830	20291660	20311423	20294379
WHB3771	PRISM	Chemagic DNA Blood Kit (Perkin Elmer, MA)	NEBNext UltraII DNA library Prep Kit for Illumina	20314080	20314830	20291660	20311423	20294379
WHB3772	PRISM	Chemagic DNA Blood Kit (Perkin Elmer, MA)	NEBNext UltraII DNA library Prep Kit for Illumina	20314080	20314830	20291660	20311423	20294379
WHB3773	PRISM	Chemagic DNA Blood Kit (Perkin Elmer, MA)	NEBNext UltraII DNA library Prep Kit for Illumina	20314080	20314830	20291660	20311423	20294379
WHB3774	PRISM	Chemagic DNA Blood Kit (Perkin Elmer, MA)	NEBNext UltraII DNA library Prep Kit for Illumina	20314080	20314830	20291660	20311423	20294379
WHB3775	PRISM	Chemagic DNA Blood Kit (Perkin Elmer, MA)	NEBNext UltraII DNA library Prep Kit for Illumina	20314080	20314830	20291660	20311423	20294379
WHB3776	PRISM	Chemagic DNA Blood Kit (Perkin Elmer, MA)	NEBNext UltraII DNA library Prep Kit for Illumina	20314080	20314830	20291660	20311423	20294379
WHB3777	PRISM	Chemagic DNA Blood Kit (Perkin Elmer, MA)	NEBNext UltraII DNA library Prep Kit for Illumina	20314080	20314830	20291660	20311423	20294379
WHB3778	PRISM	Chemagic DNA Blood Kit (Perkin Elmer, MA)	NEBNext UltraII DNA library Prep Kit for Illumina	20314080	20314830	20291660	20311423	20294379
WHB3779	PRISM	Chemagic DNA Blood Kit (Perkin Elmer, MA)	NEBNext UltraII DNA library Prep Kit for Illumina	20314080	20314830	20291660	20311423	20294379
WHB3781	PRISM	Chemagic DNA Blood Kit (Perkin Elmer, MA)	NEBNext UltraII DNA library Prep Kit for Illumina	20314080	20314830	20291660	20311423	20294379
WHB3782	PRISM	Chemagic DNA Blood Kit (Perkin Elmer, MA)	NEBNext UltraII DNA library Prep Kit for Illumina	20314080	20314830	20291660	20311423	20294379
WHB3783	PRISM	Chemagic DNA Blood Kit (Perkin Elmer, MA)	NEBNext UltraII DNA library Prep Kit for Illumina	20314080	20314830	20291660	20311423	20294379
WHB3784	PRISM	Chemagic DNA Blood Kit (Perkin Elmer, MA)	NEBNext UltraII DNA library Prep Kit for Illumina	20314080	20314830	20291660	20311423	20294379
WHB3785	PRISM	Chemagic DNA Blood Kit (Perkin Elmer, MA)	NEBNext UltraII DNA library Prep Kit for Illumina	20314080	20314830	20291660	20311423	20294379
WHB3786	PRISM	Chemagic DNA Blood Kit (Perkin Elmer, MA)	NEBNext UltraII DNA library Prep Kit for Illumina	20314080	20314830	20291660	20311423	20294379
WHB3787	PRISM	Chemagic DNA Blood Kit (Perkin Elmer, MA)	NEBNext UltraII DNA library Prep Kit for Illumina	20314080	20314830	20291660	20311423	20294379
WHB3788	PRISM	Chemagic DNA Blood Kit (Perkin Elmer, MA)	NEBNext UltraII DNA library Prep Kit for Illumina	20314080	20314830	20291660	20311423	20294379
WHB3789	PRISM	Chemagic DNA Blood Kit (Perkin Elmer, MA)	NEBNext UltraII DNA library Prep Kit for Illumina	20314080	20314830	20291660	20311423	20294379
WHB3790	PRISM	Chemagic DNA Blood Kit (Perkin Elmer, MA)	NEBNext UltraII DNA library Prep Kit for Illumina	20314080	20314830	20291660	20311423	20294379
WHB3791	PRISM	Chemagic DNA Blood Kit (Perkin Elmer, MA)	NEBNext UltraII DNA library Prep Kit for Illumina	20314080	20314830	20291660	20311423	20294379
WHB3792	PRISM	Chemagic DNA Blood Kit (Perkin Elmer, MA)	NEBNext UltraII DNA library Prep Kit for Illumina	20314080	20314830	20291660	20311423	20294379
WHB3794	PRISM	Chemagic DNA Blood Kit (Perkin Elmer, MA)	NEBNext UltraII DNA library Prep Kit for Illumina	20314080	20314830	20291660	20311423	20294379
WHB3795	PRISM	Chemagic DNA Blood Kit (Perkin Elmer, MA)	NEBNext UltraII DNA library Prep Kit for Illumina	20314080	20314830	20291660	20311423	20294379
WHB3796	PRISM	Chemagic DNA Blood Kit (Perkin Elmer, MA)	NEBNext UltraII DNA library Prep Kit for Illumina	20314080	20314830	20303896	20311423	20294379
WHB3797	PRISM	Chemagic DNA Blood Kit (Perkin Elmer, MA)	NEBNext UltraII DNA library Prep Kit for Illumina	20314080	20314830	20303896	20311423	20294379
WHB3798	PRISM	Chemagic DNA Blood Kit (Perkin Elmer, MA)	NEBNext UltraII DNA library Prep Kit for Illumina	20314080	20314830	20303896	20311423	20294379
WHB3799	PRISM	Chemagic DNA Blood Kit (Perkin Elmer, MA)	NEBNext UltraII DNA library Prep Kit for Illumina	20314080	20314830	20303896	20311423	20294379
WHB3800	PRISM	Chemagic DNA Blood Kit (Perkin Elmer, MA)	NEBNext UltraII DNA library Prep Kit for Illumina	20314080	20314830	20303896	20311423	20294379
WHB3801	PRISM	Chemagic DNA Blood Kit (Perkin Elmer, MA)	NEBNext UltraII DNA library Prep Kit for Illumina	20314080	20314830	20303896	20311423	20294379
WHB3802	PRISM	Chemagic DNA Blood Kit (Perkin Elmer, MA)	NEBNext UltraII DNA library Prep Kit for Illumina	20314080	20314830	20303896	20311423	20294379
WHB3803	PRISM	Chemagic DNA Blood Kit (Perkin Elmer, MA)	NEBNext UltraII DNA library Prep Kit for Illumina	20314080	20314830	20303896	20311423	20294379
WHB3804	PRISM	Chemagic DNA Blood Kit (Perkin Elmer, MA)	NEBNext UltraII DNA library Prep Kit for Illumina	20314080	20314830	20303896	20311423	20294379
WHB3806	PRISM	Chemagic DNA Blood Kit (Perkin Elmer, MA)	NEBNext UltraII DNA library Prep Kit for Illumina	20314080	20314830	20291660	20311423	20294379
WHB3807	PRISM	Chemagic DNA Blood Kit (Perkin Elmer, MA)	NEBNext UltraII DNA library Prep Kit for Illumina	20314080	20314830	20291660	20311423	20294379
WHB3808	PRISM	Chemagic DNA Blood Kit (Perkin Elmer, MA)	NEBNext UltraII DNA library Prep Kit for Illumina	20314080	20314830	20291660	20311423	20294379
WHB3810	PRISM	Chemagic DNA Blood Kit (Perkin Elmer, MA)	NEBNext UltraII DNA library Prep Kit for Illumina	20314080	20314830	20291660	20311423	20294379
WHB3811	PRISM	Chemagic DNA Blood Kit (Perkin Elmer, MA)	NEBNext UltraII DNA library Prep Kit for Illumina	20314080	20314830	20291660	20311423	20294379
WHB3812	PRISM	Chemagic DNA Blood Kit (Perkin Elmer, MA)	NEBNext UltraII DNA library Prep Kit for Illumina	20314080	20314830	20291660	20311423	20294379
WHB3813	PRISM	Chemagic DNA Blood Kit (Perkin Elmer, MA)	NEBNext UltraII DNA library Prep Kit for Illumina	20314080	20314830	20291660	20311423	20294379
WHB3814	PRISM	Chemagic DNA Blood Kit (Perkin Elmer, MA)	NEBNext UltraII DNA library Prep Kit for Illumina	20314080	20314830	20291660	20311423	20294379
WHB3815	PRISM	Chemagic DNA Blood Kit (Perkin Elmer, MA)	NEBNext UltraII DNA library Prep Kit for Illumina	20314080	20314830	20291660	20311423	20294379
WHB3816	PRISM	Chemagic DNA Blood Kit (Perkin Elmer, MA)	NEBNext UltraII DNA library Prep Kit for Illumina	20304523	20314830	20303896	20311423	20294379
WHB3817	PRISM	Chemagic DNA Blood Kit (Perkin Elmer, MA)	NEBNext UltraII DNA library Prep Kit for Illumina	20304523	20314830	20303896	20311423	20294379
WHB3818	PRISM	Chemagic DNA Blood Kit (Perkin Elmer, MA)	NEBNext UltraII DNA library Prep Kit for Illumina	20304523	20314830	20303896	20311423	20294379
WHB3819	PRISM	Chemagic DNA Blood Kit (Perkin Elmer, MA)	NEBNext UltraII DNA library Prep Kit for Illumina	20304523	20314830	20303896	20311423	20294379
WHB3820	PRISM	Chemagic DNA Blood Kit (Perkin Elmer, MA)	NEBNext UltraII DNA library Prep Kit for Illumina	20304523	20314830	20303896	20311423	20294379
WHB3821	PRISM	Chemagic DNA Blood Kit (Perkin Elmer, MA)	NEBNext UltraII DNA library Prep Kit for Illumina	20304523	20314830	20303896	20311423	20294379
WHB3822	PRISM	Chemagic DNA Blood Kit (Perkin Elmer, MA)	NEBNext UltraII DNA library Prep Kit for Illumina	20304523	20314830	20303896	20311423	20294379
WHB3823	PRISM	Chemagic DNA Blood Kit (Perkin Elmer, MA)	NEBNext UltraII DNA library Prep Kit for Illumina	20304523	20314830	20303896	20311423	20294379
WHB3824	PRISM	Chemagic DNA Blood Kit (Perkin Elmer, MA)	NEBNext UltraII DNA library Prep Kit for Illumina	20304523	20314830	20303896	20311423	20294379
WHB3825	PRISM	Chemagic DNA Blood Kit (Perkin Elmer, MA)	NEBNext UltraII DNA library Prep Kit for Illumina	20314082	20314830	20303896	20300585	20302932
WHB3826	PRISM	Chemagic DNA Blood Kit (Perkin Elmer, MA)	NEBNext UltraII DNA library Prep Kit for Illumina	20304523	20314830	20303896	20311423	20294379
WHB3827	PRISM	Chemagic DNA Blood Kit (Perkin Elmer, MA)	NEBNext UltraII DNA library Prep Kit for Illumina	20314080	20314830	20303896	20311423	20294379
WHB3828	PRISM	Chemagic DNA Blood Kit (Perkin Elmer, MA)	NEBNext UltraII DNA library Prep Kit for Illumina	20314080	20314830	20303896	20311423	20294379
WHB3829	PRISM	Chemagic DNA Blood Kit (Perkin Elmer, MA)	NEBNext UltraII DNA library Prep Kit for Illumina	20314080	20314830	20303896	20311423	20294379
WHB3830	PRISM	Chemagic DNA Blood Kit (Perkin Elmer, MA)	NEBNext UltraII DNA library Prep Kit for Illumina	20314080	20314830	20303896	20311423	20294379
WHB3831	PRISM	Chemagic DNA Blood Kit (Perkin Elmer, MA)	NEBNext UltraII DNA library Prep Kit for Illumina	20314080	20314830	20303896	20311423	20294379
WHB3832	PRISM	Chemagic DNA Blood Kit (Perkin Elmer, MA)	NEBNext UltraII DNA library Prep Kit for Illumina	20314080	20314830	20303896	20311423	20294379
WHB3833	PRISM	Chemagic DNA Blood Kit (Perkin Elmer, MA)	NEBNext UltraII DNA library Prep Kit for Illumina	20314080	20314830	20303896	20311423	20294379
WHB3834	PRISM	Chemagic DNA Blood Kit (Perkin Elmer, MA)	NEBNext UltraII DNA library Prep Kit for Illumina	20314080	20314830	20303896	20311423	20294379
WHB3835	PRISM	Chemagic DNA Blood Kit (Perkin Elmer, MA)	NEBNext UltraII DNA library Prep Kit for Illumina	20314080	20314830	20303896	20311423	20294379
WHB3836	PRISM	Chemagic DNA Blood Kit (Perkin Elmer, MA)	NEBNext UltraII DNA library Prep Kit for Illumina	20314080	20314830	20303896	20311423	20294379
WHB3837	PRISM	Chemagic DNA Blood Kit (Perkin Elmer, MA)	NEBNext UltraII DNA library Prep Kit for Illumina	20314080	20314830	20315031	20311423	20294379
WHB3838	PRISM	Chemagic DNA Blood Kit (Perkin Elmer, MA)	NEBNext UltraII DNA library Prep Kit for Illumina	20314080	20314830	20315031	20311423	20294379
WHB3839	PRISM	Chemagic DNA Blood Kit (Perkin Elmer, MA)	NEBNext UltraII DNA library Prep Kit for Illumina	20314080	20314830	20315031	20311423	20294379
WHB3840	PRISM	Chemagic DNA Blood Kit (Perkin Elmer, MA)	NEBNext UltraII DNA library Prep Kit for Illumina	20314080	20314830	20315031	20311423	20294379
WHB3841	PRISM	Chemagic DNA Blood Kit (Perkin Elmer, MA)	NEBNext UltraII DNA library Prep Kit for Illumina	20314082	20314830	20303896	20300585	20302932
WHB3842	PRISM	Chemagic DNA Blood Kit (Perkin Elmer, MA)	NEBNext UltraII DNA library Prep Kit for Illumina	20314080	20314830	20315031	20311423	20294379
WHB3843	PRISM	Chemagic DNA Blood Kit (Perkin Elmer, MA)	NEBNext UltraII DNA library Prep Kit for Illumina	20314080	20314830	20315031	20311423	20294379
WHB3844	PRISM	Chemagic DNA Blood Kit (Perkin Elmer, MA)	NEBNext UltraII DNA library Prep Kit for Illumina	20314080	20314830	20315031	20311423	20294379
WHB3845	PRISM	Chemagic DNA Blood Kit (Perkin Elmer, MA)	NEBNext UltraII DNA library Prep Kit for Illumina	20314080	20314830	20315031	20311423	20294379
WHB3846	PRISM	Chemagic DNA Blood Kit (Perkin Elmer, MA)	NEBNext UltraII DNA library Prep Kit for Illumina	20314080	20314830	20315031	20311423	20294379
WHB3847	PRISM	Chemagic DNA Blood Kit (Perkin Elmer, MA)	NEBNext UltraII DNA library Prep Kit for Illumina	20314082	20314830	20303896	20300585	20302932
WHB3848	PRISM	Chemagic DNA Blood Kit (Perkin Elmer, MA)	NEBNext UltraII DNA library Prep Kit for Illumina	20314082	20314830	20303896	20300585	20302932
WHB3849	PRISM	Chemagic DNA Blood Kit (Perkin Elmer, MA)	NEBNext UltraII DNA library Prep Kit for Illumina	20314082	20314830	20303896	20300585	20302932
WHB3851	PRISM	Chemagic DNA Blood Kit (Perkin Elmer, MA)	NEBNext UltraII DNA library Prep Kit for Illumina	20314082	20314830	20303896	20300585	20302932
WHB3852	PRISM	Chemagic DNA Blood Kit (Perkin Elmer, MA)	NEBNext UltraII DNA library Prep Kit for Illumina	20314082	20314830	20303896	20300585	20302932
WHB3853	PRISM	Chemagic DNA Blood Kit (Perkin Elmer, MA)	NEBNext UltraII DNA library Prep Kit for Illumina	20314082	20314830	20303896	20300585	20302932
WHB3854	GUSTO	QIAsymphony DSP DNA Midi Kit	NEBNext UltraII DNA library Prep Kit for Illumina	20336598	20345691	20324724	20331198	20328452
WHB3855	GUSTO	QIAsymphony DSP DNA Midi Kit	NEBNext UltraII DNA library Prep Kit for Illumina	20336598	20345691	20324724	20331198	20328452
WHB3856	GUSTO	QIAsymphony DSP DNA Midi Kit	NEBNext UltraII DNA library Prep Kit for Illumina	20336598	20345691	20324724	20331198	20328452
WHB3857	GUSTO	QIAsymphony DSP DNA Midi Kit	NEBNext UltraII DNA library Prep Kit for Illumina	20336598	20345691	20324724	20331198	20328452
WHB3858	GUSTO	QIAsymphony DSP DNA Midi Kit	NEBNext UltraII DNA library Prep Kit for Illumina	20336598	20345691	20324724	20331198	20328452
WHB3859	GUSTO	QIAsymphony DSP DNA Midi Kit	NEBNext UltraII DNA library Prep Kit for Illumina	20336598	20345691	20324724	20331198	20328452
WHB3860	GUSTO	QIAsymphony DSP DNA Midi Kit	NEBNext UltraII DNA library Prep Kit for Illumina	20336598	20345691	20324724	20331198	20328452
WHB3861	GUSTO	QIAsymphony DSP DNA Midi Kit	NEBNext UltraII DNA library Prep Kit for Illumina	20336598	20345691	20324724	20331198	20328452
WHB3862	GUSTO	QIAsymphony DSP DNA Midi Kit	NEBNext UltraII DNA library Prep Kit for Illumina	20336598	20345691	20324724	20331198	20328452
WHB3863	GUSTO	QIAsymphony DSP DNA Midi Kit	NEBNext UltraII DNA library Prep Kit for Illumina	20336598	20345691	20324724	20331198	20328452
WHB3864	GUSTO	QIAsymphony DSP DNA Midi Kit	NEBNext UltraII DNA library Prep Kit for Illumina	20324969	20345691	20320784	20329385	20316761
WHB3865	GUSTO	QIAsymphony DSP DNA Midi Kit	NEBNext UltraII DNA library Prep Kit for Illumina	20324969	20345691	20320784	20329385	20316761
WHB3866	GUSTO	QIAsymphony DSP DNA Midi Kit	NEBNext UltraII DNA library Prep Kit for Illumina	20324969	20345691	20320784	20329385	20316761
WHB3867	GUSTO	QIAsymphony DSP DNA Midi Kit	NEBNext UltraII DNA library Prep Kit for Illumina	20324969	20345691	20320784	20329385	20316761
WHB3868	GUSTO	QIAsymphony DSP DNA Midi Kit	NEBNext UltraII DNA library Prep Kit for Illumina	20324969	20345691	20320784	20329385	20316761
WHB3869	GUSTO	QIAsymphony DSP DNA Midi Kit	NEBNext UltraII DNA library Prep Kit for Illumina	20324969	20345691	20320784	20329385	20316761
WHB3870	GUSTO	QIAsymphony DSP DNA Midi Kit	NEBNext UltraII DNA library Prep Kit for Illumina	20324969	20345691	20320784	20329385	20316761
WHB3871	GUSTO	QIAsymphony DSP DNA Midi Kit	NEBNext UltraII DNA library Prep Kit for Illumina	20324969	20345691	20320784	20329385	20316761
WHB3872	GUSTO	QIAsymphony DSP DNA Midi Kit	NEBNext UltraII DNA library Prep Kit for Illumina	20324969	20345691	20320784	20329385	20316761
WHB3873	GUSTO	QIAsymphony DSP DNA Midi Kit	NEBNext UltraII DNA library Prep Kit for Illumina	20324969	20345691	20320784	20329385	20316761
WHB3874	GUSTO	QIAsymphony DSP DNA Midi Kit	NEBNext UltraII DNA library Prep Kit for Illumina	20324969	20345691	20320784	20329385	20316761
WHB3875	GUSTO	QIAsymphony DSP DNA Midi Kit	NEBNext UltraII DNA library Prep Kit for Illumina	20324969	20345691	20320784	20329385	20316761
WHB3876	GUSTO	QIAsymphony DSP DNA Midi Kit	NEBNext UltraII DNA library Prep Kit for Illumina	20324969	20345691	20320784	20329385	20316761
WHB3877	GUSTO	QIAsymphony DSP DNA Midi Kit	NEBNext UltraII DNA library Prep Kit for Illumina	20324969	20345691	20320784	20329385	20316761
WHB3878	GUSTO	QIAsymphony DSP DNA Midi Kit	NEBNext UltraII DNA library Prep Kit for Illumina	20324969	20345691	20320784	20329385	20316761
WHB3879	GUSTO	QIAsymphony DSP DNA Midi Kit	NEBNext UltraII DNA library Prep Kit for Illumina	20324969	20345691	20320784	20329385	20316761
WHB3880	GUSTO	QIAsymphony DSP DNA Midi Kit	NEBNext UltraII DNA library Prep Kit for Illumina	20324969	20345691	20320784	20329385	20316761
WHB3881	GUSTO	QIAsymphony DSP DNA Midi Kit	NEBNext UltraII DNA library Prep Kit for Illumina	20324969	20345691	20320784	20329385	20316761
WHB3882	GUSTO	QIAsymphony DSP DNA Midi Kit	NEBNext UltraII DNA library Prep Kit for Illumina	20324969	20345691	20320784	20329385	20316761
WHB3883	GUSTO	QIAsymphony DSP DNA Midi Kit	NEBNext UltraII DNA library Prep Kit for Illumina	20331242	20345691	20320784	20331198	20328452
WHB3884	GUSTO	QIAsymphony DSP DNA Midi Kit	NEBNext UltraII DNA library Prep Kit for Illumina	20324969	20345691	20320784	20329385	20316761
WHB3885	GUSTO	QIAsymphony DSP DNA Midi Kit	NEBNext UltraII DNA library Prep Kit for Illumina	20331242	20345691	20320784	20331198	20328452
WHB3887	GUSTO	QIAsymphony DSP DNA Midi Kit	NEBNext UltraII DNA library Prep Kit for Illumina	20331242	20345691	20320784	20331198	20328452
WHB3888	GUSTO	QIAsymphony DSP DNA Midi Kit	NEBNext UltraII DNA library Prep Kit for Illumina	20331242	20345691	20320784	20331198	20328452
WHB3889	GUSTO	QIAsymphony DSP DNA Midi Kit	NEBNext UltraII DNA library Prep Kit for Illumina	20331242	20345691	20320784	20331198	20328452
WHB3890	GUSTO	QIAsymphony DSP DNA Midi Kit	NEBNext UltraII DNA library Prep Kit for Illumina	20331242	20345691	20320784	20331198	20328452
WHB3891	GUSTO	QIAsymphony DSP DNA Midi Kit	NEBNext UltraII DNA library Prep Kit for Illumina	20331242	20345691	20320784	20331198	20328452
WHB3892	GUSTO	QIAsymphony DSP DNA Midi Kit	NEBNext UltraII DNA library Prep Kit for Illumina	20331242	20345691	20320784	20331198	20328452
WHB3893	GUSTO	QIAsymphony DSP DNA Midi Kit	NEBNext UltraII DNA library Prep Kit for Illumina	20331242	20345691	20320784	20331198	20328452
WHB3894	GUSTO	QIAsymphony DSP DNA Midi Kit	NEBNext UltraII DNA library Prep Kit for Illumina	20324969	20345691	20324724	20331198	20328452
WHB3895	GUSTO	QIAsymphony DSP DNA Midi Kit	NEBNext UltraII DNA library Prep Kit for Illumina	20324969	20345691	20324724	20331198	20328452
WHB3896	GUSTO	QIAsymphony DSP DNA Midi Kit	NEBNext UltraII DNA library Prep Kit for Illumina	20324969	20345691	20324724	20331198	20328452
WHB3897	GUSTO	QIAsymphony DSP DNA Midi Kit	NEBNext UltraII DNA library Prep Kit for Illumina	20324969	20345691	20324724	20331198	20328452
WHB3898	GUSTO	QIAsymphony DSP DNA Midi Kit	NEBNext UltraII DNA library Prep Kit for Illumina	20324969	20345691	20324724	20331198	20328452
WHB3899	GUSTO	QIAsymphony DSP DNA Midi Kit	NEBNext UltraII DNA library Prep Kit for Illumina	20324969	20345691	20324724	20331198	20328452
WHB3900	GUSTO	QIAsymphony DSP DNA Midi Kit	NEBNext UltraII DNA library Prep Kit for Illumina	20324969	20345691	20324724	20331198	20328452
WHB3901	GUSTO	QIAsymphony DSP DNA Midi Kit	NEBNext UltraII DNA library Prep Kit for Illumina	20324969	20345691	20324724	20331198	20328452
WHB3902	GUSTO	QIAsymphony DSP DNA Midi Kit	NEBNext UltraII DNA library Prep Kit for Illumina	20324969	20345691	20324724	20331198	20328452
WHB3903	GUSTO	QIAsymphony DSP DNA Midi Kit	NEBNext UltraII DNA library Prep Kit for Illumina	20324969	20345691	20324724	20331198	20328452
WHB3904	GUSTO	QIAsymphony DSP DNA Midi Kit	NEBNext UltraII DNA library Prep Kit for Illumina	20324969	20345691	20324724	20331198	20328452
WHB3905	GUSTO	QIAsymphony DSP DNA Midi Kit	NEBNext UltraII DNA library Prep Kit for Illumina	20324969	20345691	20324724	20331198	20328452
WHB3906	GUSTO	QIAsymphony DSP DNA Midi Kit	NEBNext UltraII DNA library Prep Kit for Illumina	20324969	20345691	20324724	20331198	20328452
WHB3907	GUSTO	QIAsymphony DSP DNA Midi Kit	NEBNext UltraII DNA library Prep Kit for Illumina	20324969	20345691	20324724	20331198	20328452
WHB3908	GUSTO	QIAsymphony DSP DNA Midi Kit	NEBNext UltraII DNA library Prep Kit for Illumina	20324969	20345691	20324724	20331198	20328452
WHB3909	GUSTO	QIAsymphony DSP DNA Midi Kit	NEBNext UltraII DNA library Prep Kit for Illumina	20324969	20345691	20324724	20331198	20328452
WHB3910	GUSTO	QIAsymphony DSP DNA Midi Kit	NEBNext UltraII DNA library Prep Kit for Illumina	20324969	20345691	20324724	20331198	20328452
WHB3911	GUSTO	QIAsymphony DSP DNA Midi Kit	NEBNext UltraII DNA library Prep Kit for Illumina	20324969	20345691	20324724	20331198	20328452
WHB3912	GUSTO	QIAsymphony DSP DNA Midi Kit	NEBNext UltraII DNA library Prep Kit for Illumina	20324969	20345691	20324724	20331198	20328452
WHB3913	GUSTO	QIAsymphony DSP DNA Midi Kit	NEBNext UltraII DNA library Prep Kit for Illumina	20324969	20345691	20324724	20331198	20328452
WHB3914	GUSTO	QIAsymphony DSP DNA Midi Kit	NEBNext UltraII DNA library Prep Kit for Illumina	20324969	20345691	20324724	20331198	20328452
WHB3915	GUSTO	QIAsymphony DSP DNA Midi Kit	NEBNext UltraII DNA library Prep Kit for Illumina	20324969	20345691	20320784	20331198	20328452
WHB3916	GUSTO	QIAsymphony DSP DNA Midi Kit	NEBNext UltraII DNA library Prep Kit for Illumina	20324969	20345691	20320784	20331198	20328452
WHB3917	GUSTO	QIAsymphony DSP DNA Midi Kit	NEBNext UltraII DNA library Prep Kit for Illumina	20324969	20345691	20320784	20331198	20328452
WHB3918	GUSTO	QIAsymphony DSP DNA Midi Kit	NEBNext UltraII DNA library Prep Kit for Illumina	20324969	20345691	20320784	20331198	20328452
WHB3919	GUSTO	QIAsymphony DSP DNA Midi Kit	NEBNext UltraII DNA library Prep Kit for Illumina	20324969	20345691	20320784	20331198	20328452
WHB3920	GUSTO	QIAsymphony DSP DNA Midi Kit	NEBNext UltraII DNA library Prep Kit for Illumina	20324969	20345691	20320784	20331198	20328452
WHB3921	GUSTO	QIAsymphony DSP DNA Midi Kit	NEBNext UltraII DNA library Prep Kit for Illumina	20324969	20345691	20320784	20331198	20328452
WHB3922	GUSTO	QIAsymphony DSP DNA Midi Kit	NEBNext UltraII DNA library Prep Kit for Illumina	20324969	20345691	20320784	20331198	20328452
WHB3923	GUSTO	QIAsymphony DSP DNA Midi Kit	NEBNext UltraII DNA library Prep Kit for Illumina	20324969	20345691	20320784	20331198	20328452
WHB3924	GUSTO	QIAsymphony DSP DNA Midi Kit	NEBNext UltraII DNA library Prep Kit for Illumina	20324969	20345691	20324724	20331198	20328452
WHB3925	GUSTO	QIAsymphony DSP DNA Midi Kit	NEBNext UltraII DNA library Prep Kit for Illumina	20324969	20345691	20324724	20331198	20328452
WHB3926	GUSTO	QIAsymphony DSP DNA Midi Kit	NEBNext UltraII DNA library Prep Kit for Illumina	20324969	20345691	20320784	20331198	20328452
WHB3927	GUSTO	QIAsymphony DSP DNA Midi Kit	NEBNext UltraII DNA library Prep Kit for Illumina	20324969	20345691	20324724	20331198	20328452
WHB3928	GUSTO	QIAsymphony DSP DNA Midi Kit	NEBNext UltraII DNA library Prep Kit for Illumina	20324969	20345691	20324724	20331198	20328452
WHB3929	GUSTO	QIAsymphony DSP DNA Midi Kit	NEBNext UltraII DNA library Prep Kit for Illumina	20324969	20345691	20324724	20331198	20328452
WHB3930	GUSTO	QIAsymphony DSP DNA Midi Kit	NEBNext UltraII DNA library Prep Kit for Illumina	20324969	20345691	20324724	20331198	20328452
WHB3931	GUSTO	QIAsymphony DSP DNA Midi Kit	NEBNext UltraII DNA library Prep Kit for Illumina	20324969	20345691	20324724	20331198	20328452
WHB3932	GUSTO	QIAsymphony DSP DNA Midi Kit	NEBNext UltraII DNA library Prep Kit for Illumina	20324969	20345691	20324724	20331198	20328452
WHB3933	GUSTO	QIAsymphony DSP DNA Midi Kit	NEBNext UltraII DNA library Prep Kit for Illumina	20324969	20345691	20324724	20331198	20328452
WHB3934	GUSTO	QIAsymphony DSP DNA Midi Kit	NEBNext UltraII DNA library Prep Kit for Illumina	20331242	20345691	20324724	20331198	20328452
WHB3935	GUSTO	QIAsymphony DSP DNA Midi Kit	NEBNext UltraII DNA library Prep Kit for Illumina	20331242	20345691	20324724	20331198	20328452
WHB3936	GUSTO	QIAsymphony DSP DNA Midi Kit	NEBNext UltraII DNA library Prep Kit for Illumina	20336598	20345691	20324724	20331198	20328452
WHB3937	GUSTO	QIAsymphony DSP DNA Midi Kit	NEBNext UltraII DNA library Prep Kit for Illumina	20331242	20345691	20324724	20331198	20328452
WHB3938	GUSTO	QIAsymphony DSP DNA Midi Kit	NEBNext UltraII DNA library Prep Kit for Illumina	20331242	20345691	20324724	20331198	20328452
WHB3939	GUSTO	QIAsymphony DSP DNA Midi Kit	NEBNext UltraII DNA library Prep Kit for Illumina	20331242	20345691	20324724	20331198	20328452
WHB3940	GUSTO	QIAsymphony DSP DNA Midi Kit	NEBNext UltraII DNA library Prep Kit for Illumina	20331242	20345691	20324724	20331198	20328452
WHB3941	GUSTO	QIAsymphony DSP DNA Midi Kit	NEBNext UltraII DNA library Prep Kit for Illumina	20331242	20345691	20324724	20331198	20328452
WHB3942	GUSTO	QIAsymphony DSP DNA Midi Kit	NEBNext UltraII DNA library Prep Kit for Illumina	20331242	20345691	20324724	20331198	20328452
WHB3943	GUSTO	QIAsymphony DSP DNA Midi Kit	NEBNext UltraII DNA library Prep Kit for Illumina	20331242	20345691	20324724	20331198	20328452
WHB3944	GUSTO	QIAsymphony DSP DNA Midi Kit	NEBNext UltraII DNA library Prep Kit for Illumina	20331242	20345691	20324724	20331198	20328452
WHB3945	GUSTO	QIAsymphony DSP DNA Midi Kit	NEBNext UltraII DNA library Prep Kit for Illumina	20336598	20331251	20324724	20331198	20328452
WHB3946	GUSTO	QIAsymphony DSP DNA Midi Kit	NEBNext UltraII DNA library Prep Kit for Illumina	20336598	20331251	20324724	20331198	20328452
WHB3947	GUSTO	QIAsymphony DSP DNA Midi Kit	NEBNext UltraII DNA library Prep Kit for Illumina	20336598	20345691	20324724	20331198	20328452
WHB3948	GUSTO	QIAsymphony DSP DNA Midi Kit	NEBNext UltraII DNA library Prep Kit for Illumina	20336598	20331251	20324724	20331198	20328452
WHB3949	GUSTO	QIAsymphony DSP DNA Midi Kit	NEBNext UltraII DNA library Prep Kit for Illumina	20336598	20331251	20324724	20331198	20328452
WHB3950	GUSTO	QIAsymphony DSP DNA Midi Kit	NEBNext UltraII DNA library Prep Kit for Illumina	20336598	20331251	20324724	20331198	20328452
WHB3951	GUSTO	QIAsymphony DSP DNA Midi Kit	NEBNext UltraII DNA library Prep Kit for Illumina	20336598	20331251	20324724	20331198	20328452
WHB3952	GUSTO	QIAsymphony DSP DNA Midi Kit	NEBNext UltraII DNA library Prep Kit for Illumina	20336598	20345691	20324724	20331198	20328452
WHB3953	GUSTO	QIAsymphony DSP DNA Midi Kit	NEBNext UltraII DNA library Prep Kit for Illumina	20336598	20345691	20324724	20331198	20328452
WHB3954	GUSTO	QIAsymphony DSP DNA Midi Kit	NEBNext UltraII DNA library Prep Kit for Illumina	20336598	20345691	20324724	20331198	20328452
WHB3955	GUSTO	QIAsymphony DSP DNA Midi Kit	NEBNext UltraII DNA library Prep Kit for Illumina	20336598	20331251	20324724	20331198	20328452
WHB3956	GUSTO	QIAsymphony DSP DNA Midi Kit	NEBNext UltraII DNA library Prep Kit for Illumina	20336598	20331251	20324724	20331198	20328452
WHB3957	GUSTO	QIAsymphony DSP DNA Midi Kit	NEBNext UltraII DNA library Prep Kit for Illumina	20336598	20331251	20324724	20331198	20328452
WHB3958	GUSTO	QIAsymphony DSP DNA Midi Kit	NEBNext UltraII DNA library Prep Kit for Illumina	20336598	20331251	20324724	20331198	20328452
WHB3959	GUSTO	QIAsymphony DSP DNA Midi Kit	NEBNext UltraII DNA library Prep Kit for Illumina	20336598	20345691	20324724	20331198	20328452
WHB3961	GUSTO	QIAsymphony DSP DNA Midi Kit	NEBNext UltraII DNA library Prep Kit for Illumina	20336598	20345691	20324724	20331198	20328452
WHB3962	GUSTO	QIAsymphony DSP DNA Midi Kit	NEBNext UltraII DNA library Prep Kit for Illumina	20336598	20345691	20324724	20331198	20328452
WHB3963	GUSTO	QIAsymphony DSP DNA Midi Kit	NEBNext UltraII DNA library Prep Kit for Illumina	20336598	20345691	20324724	20331198	20328452
WHB3964	GUSTO	QIAsymphony DSP DNA Midi Kit	NEBNext UltraII DNA library Prep Kit for Illumina	20336598	20345691	20324724	20331198	20328452
WHB3965	GUSTO	QIAsymphony DSP DNA Midi Kit	NEBNext UltraII DNA library Prep Kit for Illumina	20336598	20345691	20324724	20331198	20328452
WHB3966	GUSTO	QIAsymphony DSP DNA Midi Kit	NEBNext UltraII DNA library Prep Kit for Illumina	20336598	20345691	20324724	20331198	20328452
WHB3967	GUSTO	QIAsymphony DSP DNA Midi Kit	NEBNext UltraII DNA library Prep Kit for Illumina	20336598	20345691	20324724	20331198	20328452
WHB3968	GUSTO	QIAsymphony DSP DNA Midi Kit	NEBNext UltraII DNA library Prep Kit for Illumina	20336598	20345691	20324724	20331198	20328452
WHB3969	GUSTO	QIAsymphony DSP DNA Midi Kit	NEBNext UltraII DNA library Prep Kit for Illumina	20336598	20345691	20324724	20331198	20328452
WHB3970	GUSTO	QIAsymphony DSP DNA Midi Kit	NEBNext UltraII DNA library Prep Kit for Illumina	20336598	20345691	20324724	20331198	20328452
WHB3971	GUSTO	QIAsymphony DSP DNA Midi Kit	NEBNext UltraII DNA library Prep Kit for Illumina	20336598	20345691	20324724	20331198	20328452
WHB3972	GUSTO	QIAsymphony DSP DNA Midi Kit	NEBNext UltraII DNA library Prep Kit for Illumina	20336598	20345691	20324724	20331198	20328452
WHB3973	GUSTO	QIAsymphony DSP DNA Midi Kit	NEBNext UltraII DNA library Prep Kit for Illumina	20336598	20345691	20324724	20331198	20328452
WHB3974	GUSTO	QIAsymphony DSP DNA Midi Kit	NEBNext UltraII DNA library Prep Kit for Illumina	20336598	20345691	20324724	20331198	20328452
WHB3975	GUSTO	QIAsymphony DSP DNA Midi Kit	NEBNext UltraII DNA library Prep Kit for Illumina	20336598	20345691	20324724	20331198	20328452
WHB3976	GUSTO	QIAsymphony DSP DNA Midi Kit	NEBNext UltraII DNA library Prep Kit for Illumina	20336598	20345691	20324724	20331198	20328452
WHB3977	GUSTO	QIAsymphony DSP DNA Midi Kit	NEBNext UltraII DNA library Prep Kit for Illumina	20336598	20345691	20324724	20331198	20328452
WHB3978	GUSTO	QIAsymphony DSP DNA Midi Kit	NEBNext UltraII DNA library Prep Kit for Illumina	20336598	20345691	20324724	20331198	20328452
WHB3979	GUSTO	QIAsymphony DSP DNA Midi Kit	NEBNext UltraII DNA library Prep Kit for Illumina	20336598	20345691	20324724	20331198	20328452
WHB3980	GUSTO	QIAsymphony DSP DNA Midi Kit	NEBNext UltraII DNA library Prep Kit for Illumina	20336598	20345691	20324724	20331198	20328452
WHB3981	GUSTO	QIAsymphony DSP DNA Midi Kit	NEBNext UltraII DNA library Prep Kit for Illumina	20336598	20345691	20324724	20331198	20328452
WHB3982	GUSTO	QIAsymphony DSP DNA Midi Kit	NEBNext UltraII DNA library Prep Kit for Illumina	20336598	20345691	20324724	20331198	20328452
WHB3984	GUSTO	QIAsymphony DSP DNA Midi Kit	NEBNext UltraII DNA library Prep Kit for Illumina	20336598	20345691	20324724	20331198	20328452
WHB3985	GUSTO	QIAsymphony DSP DNA Midi Kit	NEBNext UltraII DNA library Prep Kit for Illumina	20336598	20345691	20324724	20331198	20328452
WHB3986	GUSTO	QIAsymphony DSP DNA Midi Kit	NEBNext UltraII DNA library Prep Kit for Illumina	20336598	20345691	20324724	20331198	20328452
WHB3987	GUSTO	QIAsymphony DSP DNA Midi Kit	NEBNext UltraII DNA library Prep Kit for Illumina	20336598	20345691	20324724	20331198	20328452
WHB3988	GUSTO	QIAsymphony DSP DNA Midi Kit	NEBNext UltraII DNA library Prep Kit for Illumina	20336598	20345691	20324724	20331198	20328452
WHB3989	GUSTO	QIAsymphony DSP DNA Midi Kit	NEBNext UltraII DNA library Prep Kit for Illumina	20336598	20345691	20324724	20331198	20328452
WHB3990	GUSTO	QIAsymphony DSP DNA Midi Kit	NEBNext UltraII DNA library Prep Kit for Illumina	20336598	20345691	20324724	20331198	20328452
WHB3991	GUSTO	QIAsymphony DSP DNA Midi Kit	NEBNext UltraII DNA library Prep Kit for Illumina	20336598	20345691	20324724	20331198	20328452
WHB3992	GUSTO	QIAsymphony DSP DNA Midi Kit	NEBNext UltraII DNA library Prep Kit for Illumina	20336598	20345691	20324724	20331198	20328452
WHB3993	GUSTO	QIAsymphony DSP DNA Midi Kit	NEBNext UltraII DNA library Prep Kit for Illumina	20336598	20345691	20324724	20331198	20328452
WHB3994	GUSTO	QIAsymphony DSP DNA Midi Kit	NEBNext UltraII DNA library Prep Kit for Illumina	20336598	20345691	20324724	20331198	20328452
WHB3995	GUSTO	QIAsymphony DSP DNA Midi Kit	NEBNext UltraII DNA library Prep Kit for Illumina	20336598	20345691	20324724	20331198	20328452
WHB3996	GUSTO	QIAsymphony DSP DNA Midi Kit	NEBNext UltraII DNA library Prep Kit for Illumina	20336598	20345691	20324724	20331198	20328452
WHB3997	GUSTO	QIAsymphony DSP DNA Midi Kit	NEBNext UltraII DNA library Prep Kit for Illumina	20336598	20345691	20324724	20331198	20328452
WHB3998	GUSTO	QIAsymphony DSP DNA Midi Kit	NEBNext UltraII DNA library Prep Kit for Illumina	20336598	20345691	20324724	20331198	20328452
WHB3999	GUSTO	QIAsymphony DSP DNA Midi Kit	NEBNext UltraII DNA library Prep Kit for Illumina	20336598	20345691	20324724	20331198	20328452
WHB4001	GUSTO	QIAsymphony DSP DNA Midi Kit	NEBNext UltraII DNA library Prep Kit for Illumina	20336598	20345691	20324724	20331198	20328452
WHB4002	GUSTO	QIAsymphony DSP DNA Midi Kit	NEBNext UltraII DNA library Prep Kit for Illumina	20336598	20345691	20324724	20331198	20328452
WHB4003	GUSTO	QIAsymphony DSP DNA Midi Kit	NEBNext UltraII DNA library Prep Kit for Illumina	20336598	20345691	20324724	20331198	20328452
WHB4004	GUSTO	QIAsymphony DSP DNA Midi Kit	NEBNext UltraII DNA library Prep Kit for Illumina	20336598	20345691	20324724	20331198	20328452
WHB4005	GUSTO	QIAsymphony DSP DNA Midi Kit	NEBNext UltraII DNA library Prep Kit for Illumina	20336598	20345691	20324724	20331198	20328452
WHB4006	GUSTO	QIAsymphony DSP DNA Midi Kit	NEBNext UltraII DNA library Prep Kit for Illumina	20336598	20345691	20324724	20331198	20328452
WHB4007	GUSTO	QIAsymphony DSP DNA Midi Kit	NEBNext UltraII DNA library Prep Kit for Illumina	20336598	20345691	20324724	20331198	20328452
WHB4008	GUSTO	QIAsymphony DSP DNA Midi Kit	NEBNext UltraII DNA library Prep Kit for Illumina	20336598	20345691	20324724	20331198	20328452
WHB4009	GUSTO	QIAsymphony DSP DNA Midi Kit	NEBNext UltraII DNA library Prep Kit for Illumina	20336598	20345691	20324724	20331198	20328452
WHB4010	GUSTO	QIAsymphony DSP DNA Midi Kit	NEBNext UltraII DNA library Prep Kit for Illumina	20336598	20345691	20324724	20331198	20328452
WHB4011	GUSTO	QIAsymphony DSP DNA Midi Kit	NEBNext UltraII DNA library Prep Kit for Illumina	20336598	20345691	20324724	20331198	20328452
WHB4012	GUSTO	QIAsymphony DSP DNA Midi Kit	NEBNext UltraII DNA library Prep Kit for Illumina	20336598	20345691	20324724	20331198	20328452
WHB4013	GUSTO	QIAsymphony DSP DNA Midi Kit	NEBNext UltraII DNA library Prep Kit for Illumina	20336598	20345691	20324724	20331198	20328452
WHB4014	GUSTO	QIAsymphony DSP DNA Midi Kit	NEBNext UltraII DNA library Prep Kit for Illumina	20336598	20345691	20324724	20331198	20328452
WHB4015	GUSTO	QIAsymphony DSP DNA Midi Kit	NEBNext UltraII DNA library Prep Kit for Illumina	20336598	20345691	20324724	20331198	20328452
WHB4016	GUSTO	QIAsymphony DSP DNA Midi Kit	NEBNext UltraII DNA library Prep Kit for Illumina	20336598	20345691	20324724	20331198	20328452
WHB4017	GUSTO	QIAsymphony DSP DNA Midi Kit	NEBNext UltraII DNA library Prep Kit for Illumina	20336598	20345691	20324724	20331198	20328452
WHB4018	GUSTO	QIAsymphony DSP DNA Midi Kit	NEBNext UltraII DNA library Prep Kit for Illumina	20336598	20345691	20324724	20331198	20328452
WHB4019	GUSTO	QIAsymphony DSP DNA Midi Kit	NEBNext UltraII DNA library Prep Kit for Illumina	20336598	20345691	20324724	20331198	20328452
WHB4020	GUSTO	QIAsymphony DSP DNA Midi Kit	NEBNext UltraII DNA library Prep Kit for Illumina	20336598	20345691	20324724	20331198	20328452
WHB4021	GUSTO	QIAsymphony DSP DNA Midi Kit	NEBNext UltraII DNA library Prep Kit for Illumina	20336598	20345691	20324724	20331198	20328452
WHB4022	GUSTO	QIAsymphony DSP DNA Midi Kit	NEBNext UltraII DNA library Prep Kit for Illumina	20336598	20345691	20324724	20331198	20328452
WHB4023	GUSTO	QIAsymphony DSP DNA Midi Kit	NEBNext UltraII DNA library Prep Kit for Illumina	20336598	20345691	20324724	20331198	20328452
WHB4024	GUSTO	QIAsymphony DSP DNA Midi Kit	NEBNext UltraII DNA library Prep Kit for Illumina	20336598	20345691	20324724	20331198	20328452
WHB4025	GUSTO	QIAsymphony DSP DNA Midi Kit	NEBNext UltraII DNA library Prep Kit for Illumina	20336598	20345691	20324724	20331198	20328452
WHB4026	GUSTO	QIAsymphony DSP DNA Midi Kit	NEBNext UltraII DNA library Prep Kit for Illumina	20336598	20345691	20324724	20331198	20328452
WHB4027	GUSTO	QIAsymphony DSP DNA Midi Kit	NEBNext UltraII DNA library Prep Kit for Illumina	20336598	20345691	20324724	20331198	20328452
WHB4028	GUSTO	QIAsymphony DSP DNA Midi Kit	NEBNext UltraII DNA library Prep Kit for Illumina	20336598	20345691	20324724	20331198	20328452
WHB4029	GUSTO	QIAsymphony DSP DNA Midi Kit	NEBNext UltraII DNA library Prep Kit for Illumina	20336598	20345691	20324724	20331198	20328452
WHB4030	GUSTO	QIAsymphony DSP DNA Midi Kit	NEBNext UltraII DNA library Prep Kit for Illumina	20336598	20345691	20324724	20331198	20328452
WHB4031	GUSTO	QIAsymphony DSP DNA Midi Kit	NEBNext UltraII DNA library Prep Kit for Illumina	20336598	20345691	20324724	20331198	20328452
WHB4032	GUSTO	QIAsymphony DSP DNA Midi Kit	NEBNext UltraII DNA library Prep Kit for Illumina	20336598	20345691	20324724	20331198	20328452
WHB4033	GUSTO	QIAsymphony DSP DNA Midi Kit	NEBNext UltraII DNA library Prep Kit for Illumina	20336598	20345691	20324724	20331198	20328452
WHB4034	GUSTO	QIAsymphony DSP DNA Midi Kit	NEBNext UltraII DNA library Prep Kit for Illumina	20336598	20345691	20324724	20331198	20328452
WHB4035	GUSTO	QIAsymphony DSP DNA Midi Kit	NEBNext UltraII DNA library Prep Kit for Illumina	20336598	20345691	20324724	20331198	20328452
WHB4036	GUSTO	QIAsymphony DSP DNA Midi Kit	NEBNext UltraII DNA library Prep Kit for Illumina	20336598	20345691	20324724	20331198	20328452
WHB4037	GUSTO	QIAsymphony DSP DNA Midi Kit	NEBNext UltraII DNA library Prep Kit for Illumina	20336598	20345691	20324724	20331198	20328452
WHB4038	GUSTO	QIAsymphony DSP DNA Midi Kit	NEBNext UltraII DNA library Prep Kit for Illumina	20336598	20345691	20324724	20331198	20328452
WHB4039	GUSTO	QIAsymphony DSP DNA Midi Kit	NEBNext UltraII DNA library Prep Kit for Illumina	20336598	20345691	20324724	20331198	20328452
WHB4040	GUSTO	QIAsymphony DSP DNA Midi Kit	NEBNext UltraII DNA library Prep Kit for Illumina	20336598	20345691	20324724	20331198	20328452
WHB4041	GUSTO	QIAsymphony DSP DNA Midi Kit	NEBNext UltraII DNA library Prep Kit for Illumina	20336598	20345691	20324724	20331198	20328452
WHB4042	GUSTO	QIAsymphony DSP DNA Midi Kit	NEBNext UltraII DNA library Prep Kit for Illumina	20336598	20345691	20324724	20331198	20328452
WHB4045	GUSTO	QIAsymphony DSP DNA Midi Kit	NEBNext UltraII DNA library Prep Kit for Illumina	20336598	20345691	20324724	20331198	20328452
WHB4046	GUSTO	QIAsymphony DSP DNA Midi Kit	NEBNext UltraII DNA library Prep Kit for Illumina	20336598	20345691	20324724	20331198	20328452
WHB4047	GUSTO	QIAsymphony DSP DNA Midi Kit	NEBNext UltraII DNA library Prep Kit for Illumina	20336598	20345691	20324724	20331198	20328452
WHB4048	GUSTO	QIAsymphony DSP DNA Midi Kit	NEBNext UltraII DNA library Prep Kit for Illumina	20336598	20345691	20324724	20331198	20328452
WHB4049	GUSTO	QIAsymphony DSP DNA Midi Kit	NEBNext UltraII DNA library Prep Kit for Illumina	20336598	20345691	20324724	20331198	20328452
WHB4050	GUSTO	QIAsymphony DSP DNA Midi Kit	NEBNext UltraII DNA library Prep Kit for Illumina	20336598	20345691	20324724	20331198	20328452
WHB4051	GUSTO	QIAsymphony DSP DNA Midi Kit	NEBNext UltraII DNA library Prep Kit for Illumina	20336598	20345691	20324724	20331198	20328452
WHB4052	GUSTO	QIAsymphony DSP DNA Midi Kit	NEBNext UltraII DNA library Prep Kit for Illumina	20336598	20345691	20324724	20331195	20328452
WHB4053	GUSTO	QIAsymphony DSP DNA Midi Kit	NEBNext UltraII DNA library Prep Kit for Illumina	20336598	20345691	20324724	20331195	20328452
WHB4054	GUSTO	QIAsymphony DSP DNA Midi Kit	NEBNext UltraII DNA library Prep Kit for Illumina	20336598	20345691	20324724	20331198	20328452
WHB4055	GUSTO	QIAsymphony DSP DNA Midi Kit	NEBNext UltraII DNA library Prep Kit for Illumina	20336598	20345691	20324724	20331198	20328452
WHB4056	GUSTO	QIAsymphony DSP DNA Midi Kit	NEBNext UltraII DNA library Prep Kit for Illumina	20336598	20345691	20324724	20331195	20328452
WHB4057	GUSTO	QIAsymphony DSP DNA Midi Kit	NEBNext UltraII DNA library Prep Kit for Illumina	20336598	20345691	20324724	20331195	20328452
WHB4058	GUSTO	QIAsymphony DSP DNA Midi Kit	NEBNext UltraII DNA library Prep Kit for Illumina	20336598	20345691	20324724	20331195	20328452
WHB4059	GUSTO	QIAsymphony DSP DNA Midi Kit	NEBNext UltraII DNA library Prep Kit for Illumina	20336598	20345691	20324724	20331195	20328452
WHB4060	GUSTO	QIAsymphony DSP DNA Midi Kit	NEBNext UltraII DNA library Prep Kit for Illumina	20336598	20345691	20324724	20331195	20328452
WHB4061	GUSTO	QIAsymphony DSP DNA Midi Kit	NEBNext UltraII DNA library Prep Kit for Illumina	20336598	20345691	20324724	20331195	20328452
WHB4062	GUSTO	QIAsymphony DSP DNA Midi Kit	NEBNext UltraII DNA library Prep Kit for Illumina	20336598	20345691	20324724	20331195	20328452
WHB4063	GUSTO	QIAsymphony DSP DNA Midi Kit	NEBNext UltraII DNA library Prep Kit for Illumina	20336598	20345691	20324724	20331195	20328452
WHB4064	GUSTO	QIAsymphony DSP DNA Midi Kit	NEBNext UltraII DNA library Prep Kit for Illumina	20336598	20345691	20324724	20331198	20328452
WHB4065	GUSTO	QIAsymphony DSP DNA Midi Kit	NEBNext UltraII DNA library Prep Kit for Illumina	20336598	20345691	20324724	20331198	20328452
WHB4066	GUSTO	QIAsymphony DSP DNA Midi Kit	NEBNext UltraII DNA library Prep Kit for Illumina	20336598	20345691	20324724	20331198	20328452
WHB4067	GUSTO	QIAsymphony DSP DNA Midi Kit	NEBNext UltraII DNA library Prep Kit for Illumina	20336598	20345691	20324724	20331198	20328452
WHB4068	GUSTO	QIAsymphony DSP DNA Midi Kit	NEBNext UltraII DNA library Prep Kit for Illumina	20336598	20345691	20324724	20331198	20328452
WHB4069	GUSTO	QIAsymphony DSP DNA Midi Kit	NEBNext UltraII DNA library Prep Kit for Illumina	20336598	20345691	20324724	20331198	20328452
WHB4070	GUSTO	QIAsymphony DSP DNA Midi Kit	NEBNext UltraII DNA library Prep Kit for Illumina	20336598	20345691	20324724	20331198	20328452
WHB4071	GUSTO	QIAsymphony DSP DNA Midi Kit	NEBNext UltraII DNA library Prep Kit for Illumina	20336598	20345691	20324724	20331198	20328452
WHB4072	GUSTO	QIAsymphony DSP DNA Midi Kit	NEBNext UltraII DNA library Prep Kit for Illumina	20336598	20345691	20324724	20331198	20328452
WHB4073	GUSTO	QIAsymphony DSP DNA Midi Kit	NEBNext UltraII DNA library Prep Kit for Illumina	20336598	20345691	20324724	20331198	20328452
WHB4074	GUSTO	QIAsymphony DSP DNA Midi Kit	NEBNext UltraII DNA library Prep Kit for Illumina	20336598	20345691	20324724	20331195	20328452
WHB4075	GUSTO	QIAsymphony DSP DNA Midi Kit	NEBNext UltraII DNA library Prep Kit for Illumina	20336598	20345691	20324724	20331195	20328452
WHB4076	GUSTO	QIAsymphony DSP DNA Midi Kit	NEBNext UltraII DNA library Prep Kit for Illumina	20336598	20345691	20324724	20331195	20328452
WHB4077	GUSTO	QIAsymphony DSP DNA Midi Kit	NEBNext UltraII DNA library Prep Kit for Illumina	20336598	20345691	20324724	20331195	20328452
WHB4078	GUSTO	QIAsymphony DSP DNA Midi Kit	NEBNext UltraII DNA library Prep Kit for Illumina	20336598	20345691	20324724	20331195	20328452
WHB4079	GUSTO	QIAsymphony DSP DNA Midi Kit	NEBNext UltraII DNA library Prep Kit for Illumina	20336598	20345691	20324724	20331195	20328452
WHB4080	GUSTO	QIAsymphony DSP DNA Midi Kit	NEBNext UltraII DNA library Prep Kit for Illumina	20336598	20345691	20324724	20331195	20328452
WHB4081	GUSTO	QIAsymphony DSP DNA Midi Kit	NEBNext UltraII DNA library Prep Kit for Illumina	20336598	20345691	20324724	20331198	20328452
WHB4082	GUSTO	QIAsymphony DSP DNA Midi Kit	NEBNext UltraII DNA library Prep Kit for Illumina	20336598	20345691	20324724	20331195	20328452
WHB4083	GUSTO	QIAsymphony DSP DNA Midi Kit	NEBNext UltraII DNA library Prep Kit for Illumina	20336598	20345691	20324724	20331195	20328452
WHB4084	GUSTO	QIAsymphony DSP DNA Midi Kit	NEBNext UltraII DNA library Prep Kit for Illumina	20336598	20345691	20324724	20331195	20328452
WHB4085	GUSTO	QIAsymphony DSP DNA Midi Kit	NEBNext UltraII DNA library Prep Kit for Illumina	20336598	20345691	20324724	20331198	20328452
WHB4086	GUSTO	QIAsymphony DSP DNA Midi Kit	NEBNext UltraII DNA library Prep Kit for Illumina	20336598	20345691	20324724	20331198	20328452
WHB4087	GUSTO	QIAsymphony DSP DNA Midi Kit	NEBNext UltraII DNA library Prep Kit for Illumina	20336598	20345691	20324724	20331198	20328452
WHB4088	GUSTO	QIAsymphony DSP DNA Midi Kit	NEBNext UltraII DNA library Prep Kit for Illumina	20336598	20345691	20324724	20331198	20328452
WHB4089	GUSTO	QIAsymphony DSP DNA Midi Kit	NEBNext UltraII DNA library Prep Kit for Illumina	20336598	20345691	20324724	20331198	20328452
WHB4090	GUSTO	QIAsymphony DSP DNA Midi Kit	NEBNext UltraII DNA library Prep Kit for Illumina	20336598	20345691	20324724	20331198	20328452
WHB4091	GUSTO	QIAsymphony DSP DNA Midi Kit	NEBNext UltraII DNA library Prep Kit for Illumina	20336598	20345691	20324724	20331198	20328452
WHB4092	GUSTO	QIAsymphony DSP DNA Midi Kit	NEBNext UltraII DNA library Prep Kit for Illumina	20336598	20345691	20324724	20331198	20328452
WHB4094	GUSTO	QIAsymphony DSP DNA Midi Kit	NEBNext UltraII DNA library Prep Kit for Illumina	20336598	20345691	20324724	20331198	20328452
WHB4095	GUSTO	QIAsymphony DSP DNA Midi Kit	NEBNext UltraII DNA library Prep Kit for Illumina	20336598	20345691	20324724	20331198	20328452
WHB4096	GUSTO	QIAsymphony DSP DNA Midi Kit	NEBNext UltraII DNA library Prep Kit for Illumina	20336598	20345691	20324724	20331198	20328452
WHB4097	GUSTO	QIAsymphony DSP DNA Midi Kit	NEBNext UltraII DNA library Prep Kit for Illumina	20336598	20345691	20324724	20331198	20328452
WHB4098	GUSTO	QIAsymphony DSP DNA Midi Kit	NEBNext UltraII DNA library Prep Kit for Illumina	20336598	20345691	20324724	20331198	20328452
WHB4099	GUSTO	QIAsymphony DSP DNA Midi Kit	NEBNext UltraII DNA library Prep Kit for Illumina	20336598	20345691	20324724	20331198	20328452
WHB4100	GUSTO	QIAsymphony DSP DNA Midi Kit	NEBNext UltraII DNA library Prep Kit for Illumina	20336598	20345691	20324724	20331198	20328452
WHB4101	GUSTO	QIAsymphony DSP DNA Midi Kit	NEBNext UltraII DNA library Prep Kit for Illumina	20336598	20345691	20324724	20331198	20328452
WHB4102	GUSTO	QIAsymphony DSP DNA Midi Kit	NEBNext UltraII DNA library Prep Kit for Illumina	20336598	20345691	20324724	20331198	20328452
WHB4104	GUSTO	QIAsymphony DSP DNA Midi Kit	NEBNext UltraII DNA library Prep Kit for Illumina	20336598	20345691	20324724	20331198	20328452
WHB4105	GUSTO	QIAsymphony DSP DNA Midi Kit	NEBNext UltraII DNA library Prep Kit for Illumina	20336598	20345691	20324724	20331198	20328452
WHB4106	GUSTO	QIAsymphony DSP DNA Midi Kit	NEBNext UltraII DNA library Prep Kit for Illumina	20336598	20345691	20324724	20331198	20328452
WHB4107	GUSTO	QIAsymphony DSP DNA Midi Kit	NEBNext UltraII DNA library Prep Kit for Illumina	20336598	20345691	20324724	20331198	20328452
WHB4108	GUSTO	QIAsymphony DSP DNA Midi Kit	NEBNext UltraII DNA library Prep Kit for Illumina	20336598	20345691	20324724	20331198	20328452
WHB4109	GUSTO	QIAsymphony DSP DNA Midi Kit	NEBNext UltraII DNA library Prep Kit for Illumina	20336598	20345691	20324724	20336625	20328452
WHB4110	GUSTO	QIAsymphony DSP DNA Midi Kit	NEBNext UltraII DNA library Prep Kit for Illumina	20336598	20345691	20324724	20331198	20328452
WHB4111	GUSTO	QIAsymphony DSP DNA Midi Kit	NEBNext UltraII DNA library Prep Kit for Illumina	20336598	20345691	20324724	20331198	20328452
WHB4112	GUSTO	QIAsymphony DSP DNA Midi Kit	NEBNext UltraII DNA library Prep Kit for Illumina	20336598	20345691	20324724	20331198	20328452
WHB4113	GUSTO	QIAsymphony DSP DNA Midi Kit	NEBNext UltraII DNA library Prep Kit for Illumina	20336598	20345691	20324724	20331198	20328452
WHB4114	GUSTO	QIAsymphony DSP DNA Midi Kit	NEBNext UltraII DNA library Prep Kit for Illumina	20336598	20345691	20324724	20331198	20328452
WHB4116	GUSTO	QIAsymphony DSP DNA Midi Kit	NEBNext UltraII DNA library Prep Kit for Illumina	20336598	20345691	20324724	20331198	20328452
WHB4117	GUSTO	QIAsymphony DSP DNA Midi Kit	NEBNext UltraII DNA library Prep Kit for Illumina	20336598	20345691	20324724	20331198	20328452
WHB4118	GUSTO	QIAsymphony DSP DNA Midi Kit	NEBNext UltraII DNA library Prep Kit for Illumina	20336598	20345691	20324724	20331198	20328452
WHB4119	GUSTO	QIAsymphony DSP DNA Midi Kit	NEBNext UltraII DNA library Prep Kit for Illumina	20336598	20345691	20344239	20331198	20328452
WHB4120	GUSTO	QIAsymphony DSP DNA Midi Kit	NEBNext UltraII DNA library Prep Kit for Illumina	20336598	20345691	20324724	20331198	20328452
WHB4121	GUSTO	QIAsymphony DSP DNA Midi Kit	NEBNext UltraII DNA library Prep Kit for Illumina	20336598	20345691	20324724	20331198	20328452
WHB4122	GUSTO	QIAsymphony DSP DNA Midi Kit	NEBNext UltraII DNA library Prep Kit for Illumina	20336598	20345691	20324724	20331198	20328452
WHB4123	GUSTO	QIAsymphony DSP DNA Midi Kit	NEBNext UltraII DNA library Prep Kit for Illumina	20336598	20345691	20324724	20331198	20328452
WHB4124	GUSTO	QIAsymphony DSP DNA Midi Kit	NEBNext UltraII DNA library Prep Kit for Illumina	20336598	20345691	20324724	20331198	20328452
WHB4125	GUSTO	QIAsymphony DSP DNA Midi Kit	NEBNext UltraII DNA library Prep Kit for Illumina	20336598	20345691	20344239	20331198	20328452
WHB4126	GUSTO	QIAsymphony DSP DNA Midi Kit	NEBNext UltraII DNA library Prep Kit for Illumina	20336598	20345691	20344239	20331198	20328452
WHB4127	GUSTO	QIAsymphony DSP DNA Midi Kit	NEBNext UltraII DNA library Prep Kit for Illumina	20336598	20345691	20324724	20331198	20328452
WHB4128	GUSTO	QIAsymphony DSP DNA Midi Kit	NEBNext UltraII DNA library Prep Kit for Illumina	20336598	20345691	20344239	20331198	20328452
WHB4129	GUSTO	QIAsymphony DSP DNA Midi Kit	NEBNext UltraII DNA library Prep Kit for Illumina	20336598	20345691	20324724	20331198	20328452
WHB4130	GUSTO	QIAsymphony DSP DNA Midi Kit	NEBNext UltraII DNA library Prep Kit for Illumina	20336598	20345691	20344239	20331198	20328452
WHB4131	GUSTO	QIAsymphony DSP DNA Midi Kit	NEBNext UltraII DNA library Prep Kit for Illumina	20336598	20345691	20344239	20331198	20328452
WHB4132	GUSTO	QIAsymphony DSP DNA Midi Kit	NEBNext UltraII DNA library Prep Kit for Illumina	20336598	20345691	20344239	20331198	20328452
WHB4133	GUSTO	QIAsymphony DSP DNA Midi Kit	NEBNext UltraII DNA library Prep Kit for Illumina	20336598	20345691	20344239	20331198	20328452
WHB4134	GUSTO	QIAsymphony DSP DNA Midi Kit	NEBNext UltraII DNA library Prep Kit for Illumina	20336598	20345691	20344239	20331198	20328452
WHB4135	GUSTO	QIAsymphony DSP DNA Midi Kit	NEBNext UltraII DNA library Prep Kit for Illumina	20336598	20345691	20324724	20336625	20328452
WHB4136	GUSTO	QIAsymphony DSP DNA Midi Kit	NEBNext UltraII DNA library Prep Kit for Illumina	20336598	20345691	20344239	20331198	20328452
WHB4137	GUSTO	QIAsymphony DSP DNA Midi Kit	NEBNext UltraII DNA library Prep Kit for Illumina	20336598	20345691	20324724	20336625	20328452
WHB4139	GUSTO	QIAsymphony DSP DNA Midi Kit	NEBNext UltraII DNA library Prep Kit for Illumina	20336598	20345691	20324724	20336625	20328452
WHB4140	GUSTO	QIAsymphony DSP DNA Midi Kit	NEBNext UltraII DNA library Prep Kit for Illumina	20336598	20345691	20324724	20336625	20328452
WHB4141	GUSTO	QIAsymphony DSP DNA Midi Kit	NEBNext UltraII DNA library Prep Kit for Illumina	20336598	20345691	20324724	20331198	20328452
WHB4142	GUSTO	QIAsymphony DSP DNA Midi Kit	NEBNext UltraII DNA library Prep Kit for Illumina	20336598	20345691	20324724	20336625	20328452
WHB4143	GUSTO	QIAsymphony DSP DNA Midi Kit	NEBNext UltraII DNA library Prep Kit for Illumina	20336598	20345691	20324724	20331198	20328452
WHB4144	GUSTO	QIAsymphony DSP DNA Midi Kit	NEBNext UltraII DNA library Prep Kit for Illumina	20336598	20345691	20324724	20331198	20328452
WHB4145	GUSTO	QIAsymphony DSP DNA Midi Kit	NEBNext UltraII DNA library Prep Kit for Illumina	20336598	20345691	20324724	20336625	20328452
WHB4146	GUSTO	QIAsymphony DSP DNA Midi Kit	NEBNext UltraII DNA library Prep Kit for Illumina	20336598	20345691	20324724	20336625	20328452
WHB4147	GUSTO	QIAsymphony DSP DNA Midi Kit	NEBNext UltraII DNA library Prep Kit for Illumina	20336598	20345691	20324724	20331198	20328452
WHB4149	GUSTO	QIAsymphony DSP DNA Midi Kit	NEBNext UltraII DNA library Prep Kit for Illumina	20336598	20345691	20324724	20331198	20328452
WHB4150	GUSTO	QIAsymphony DSP DNA Midi Kit	NEBNext UltraII DNA library Prep Kit for Illumina	20336598	20345691	20324724	20331198	20328452
WHB4151	GUSTO	QIAsymphony DSP DNA Midi Kit	NEBNext UltraII DNA library Prep Kit for Illumina	20336598	20345691	20324724	20331198	20328452
WHB4152	GUSTO	QIAsymphony DSP DNA Midi Kit	NEBNext UltraII DNA library Prep Kit for Illumina	20336598	20345691	20324724	20331198	20328452
WHB4153	GUSTO	QIAsymphony DSP DNA Midi Kit	NEBNext UltraII DNA library Prep Kit for Illumina	20336598	20345691	20324724	20331198	20328452
WHB4154	GUSTO	QIAsymphony DSP DNA Midi Kit	NEBNext UltraII DNA library Prep Kit for Illumina	20336598	20345691	20324724	20331198	20328452
WHB4155	GUSTO	QIAsymphony DSP DNA Midi Kit	NEBNext UltraII DNA library Prep Kit for Illumina	20336598	20345691	20324724	20331198	20328452
WHB4156	GUSTO	QIAsymphony DSP DNA Midi Kit	NEBNext UltraII DNA library Prep Kit for Illumina	20336598	20345691	20324724	20331198	20328452
WHB4157	GUSTO	QIAsymphony DSP DNA Midi Kit	NEBNext UltraII DNA library Prep Kit for Illumina	20336598	20345691	20324724	20331198	20328452
WHB4158	GUSTO	QIAsymphony DSP DNA Midi Kit	NEBNext UltraII DNA library Prep Kit for Illumina	20336598	20345691	20324724	20331198	20328452
WHB4159	GUSTO	QIAsymphony DSP DNA Midi Kit	NEBNext UltraII DNA library Prep Kit for Illumina	20336598	20345691	20324724	20331198	20328452
WHB4160	GUSTO	QIAsymphony DSP DNA Midi Kit	NEBNext UltraII DNA library Prep Kit for Illumina	20336598	20345691	20324724	20331198	20328452
WHB4161	GUSTO	QIAsymphony DSP DNA Midi Kit	NEBNext UltraII DNA library Prep Kit for Illumina	20336598	20345691	20324724	20331198	20328452
WHB4162	GUSTO	QIAsymphony DSP DNA Midi Kit	NEBNext UltraII DNA library Prep Kit for Illumina	20336598	20345691	20324724	20331198	20328452
WHB4163	GUSTO	QIAsymphony DSP DNA Midi Kit	NEBNext UltraII DNA library Prep Kit for Illumina	20336598	20345691	20324724	20331198	20328452
WHB4164	GUSTO	QIAsymphony DSP DNA Midi Kit	NEBNext UltraII DNA library Prep Kit for Illumina	20336598	20345691	20324724	20331198	20328452
WHB4165	GUSTO	QIAsymphony DSP DNA Midi Kit	NEBNext UltraII DNA library Prep Kit for Illumina	20336598	20345691	20324724	20331198	20328452
WHB4166	GUSTO	QIAsymphony DSP DNA Midi Kit	NEBNext UltraII DNA library Prep Kit for Illumina	20336598	20345691	20324724	20331198	20328452
WHB4167	GUSTO	QIAsymphony DSP DNA Midi Kit	NEBNext UltraII DNA library Prep Kit for Illumina	20336598	20345691	20324724	20331198	20328452
WHB4168	GUSTO	QIAsymphony DSP DNA Midi Kit	NEBNext UltraII DNA library Prep Kit for Illumina	20336598	20345691	20324724	20331198	20328452
WHB4169	GUSTO	QIAsymphony DSP DNA Midi Kit	NEBNext UltraII DNA library Prep Kit for Illumina	20336598	20345691	20324724	20331198	20328452
WHB4170	GUSTO	QIAsymphony DSP DNA Midi Kit	NEBNext UltraII DNA library Prep Kit for Illumina	20336598	20345691	20324724	20331198	20328452
WHB4171	GUSTO	QIAsymphony DSP DNA Midi Kit	NEBNext UltraII DNA library Prep Kit for Illumina	20336598	20345691	20324724	20331195	20328452
WHB4172	GUSTO	QIAsymphony DSP DNA Midi Kit	NEBNext UltraII DNA library Prep Kit for Illumina	20336598	20345691	20324724	20331195	20328452
WHB4173	GUSTO	QIAsymphony DSP DNA Midi Kit	NEBNext UltraII DNA library Prep Kit for Illumina	20336598	20345691	20324724	20331198	20328452
WHB4174	GUSTO	QIAsymphony DSP DNA Midi Kit	NEBNext UltraII DNA library Prep Kit for Illumina	20336598	20345691	20324724	20331198	20328452
WHB4175	GUSTO	QIAsymphony DSP DNA Midi Kit	NEBNext UltraII DNA library Prep Kit for Illumina	20336598	20345691	20324724	20331195	20328452
WHB4176	GUSTO	QIAsymphony DSP DNA Midi Kit	NEBNext UltraII DNA library Prep Kit for Illumina	20336598	20345691	20324724	20331198	20328452
WHB4177	GUSTO	QIAsymphony DSP DNA Midi Kit	NEBNext UltraII DNA library Prep Kit for Illumina	20336598	20345691	20324724	20331195	20328452
WHB4178	GUSTO	QIAsymphony DSP DNA Midi Kit	NEBNext UltraII DNA library Prep Kit for Illumina	20336598	20345691	20324724	20331195	20328452
WHB4179	GUSTO	QIAsymphony DSP DNA Midi Kit	NEBNext UltraII DNA library Prep Kit for Illumina	20336598	20345691	20324724	20331195	20328452
WHB4180	GUSTO	QIAsymphony DSP DNA Midi Kit	NEBNext UltraII DNA library Prep Kit for Illumina	20336598	20345691	20324724	20331195	20328452
WHB4181	GUSTO	QIAsymphony DSP DNA Midi Kit	NEBNext UltraII DNA library Prep Kit for Illumina	20336598	20331253	20324724	20331195	20328452
WHB4182	GUSTO	QIAsymphony DSP DNA Midi Kit	NEBNext UltraII DNA library Prep Kit for Illumina	20336598	20345691	20324724	20331195	20328452
WHB4183	GUSTO	QIAsymphony DSP DNA Midi Kit	NEBNext UltraII DNA library Prep Kit for Illumina	20336598	20331253	20324724	20331195	20328452
WHB4184	GUSTO	QIAsymphony DSP DNA Midi Kit	NEBNext UltraII DNA library Prep Kit for Illumina	20336598	20345691	20324724	20331195	20328452
WHB4185	GUSTO	QIAsymphony DSP DNA Midi Kit	NEBNext UltraII DNA library Prep Kit for Illumina	20336598	20345691	20324724	20331195	20328452
WHB4186	GUSTO	QIAsymphony DSP DNA Midi Kit	NEBNext UltraII DNA library Prep Kit for Illumina	20336598	20331253	20324724	20331195	20328452
WHB4187	GUSTO	QIAsymphony DSP DNA Midi Kit	NEBNext UltraII DNA library Prep Kit for Illumina	20336598	20331253	20324724	20331195	20328452
WHB4188	GUSTO	QIAsymphony DSP DNA Midi Kit	NEBNext UltraII DNA library Prep Kit for Illumina	20336598	20331253	20324724	20331195	20328452
WHB4189	GUSTO	QIAsymphony DSP DNA Midi Kit	NEBNext UltraII DNA library Prep Kit for Illumina	20336598	20331253	20324724	20331195	20328452
WHB4190	GUSTO	QIAsymphony DSP DNA Midi Kit	NEBNext UltraII DNA library Prep Kit for Illumina	20336598	20331253	20324724	20331195	20328452
WHB4191	GUSTO	QIAsymphony DSP DNA Midi Kit	NEBNext UltraII DNA library Prep Kit for Illumina	20336598	20331253	20324724	20331195	20328452
WHB4192	GUSTO	QIAsymphony DSP DNA Midi Kit	NEBNext UltraII DNA library Prep Kit for Illumina	20336598	20331253	20324724	20331195	20328452
WHB4193	GUSTO	QIAsymphony DSP DNA Midi Kit	NEBNext UltraII DNA library Prep Kit for Illumina	20336598	20331253	20324724	20331195	20328452
WHB4194	GUSTO	QIAsymphony DSP DNA Midi Kit	NEBNext UltraII DNA library Prep Kit for Illumina	20336598	20345691	20324724	20331198	20328452
WHB4195	GUSTO	QIAsymphony DSP DNA Midi Kit	NEBNext UltraII DNA library Prep Kit for Illumina	20336598	20345691	20324724	20331198	20328452
WHB4196	GUSTO	QIAsymphony DSP DNA Midi Kit	NEBNext UltraII DNA library Prep Kit for Illumina	20336598	20345691	20324724	20331198	20328452
WHB4198	GUSTO	QIAsymphony DSP DNA Midi Kit	NEBNext UltraII DNA library Prep Kit for Illumina	20336598	20345691	20324724	20331198	20328452
WHB4199	GUSTO	QIAsymphony DSP DNA Midi Kit	NEBNext UltraII DNA library Prep Kit for Illumina	20336598	20345691	20324724	20331198	20328452
WHB4200	GUSTO	QIAsymphony DSP DNA Midi Kit	NEBNext UltraII DNA library Prep Kit for Illumina	20336598	20345691	20324724	20331198	20328452
WHB4201	GUSTO	QIAsymphony DSP DNA Midi Kit	NEBNext UltraII DNA library Prep Kit for Illumina	20336598	20345691	20324724	20331198	20328452
WHB4202	GUSTO	QIAsymphony DSP DNA Midi Kit	NEBNext UltraII DNA library Prep Kit for Illumina	20336598	20345691	20324724	20331198	20328452
WHB4203	GUSTO	QIAsymphony DSP DNA Midi Kit	NEBNext UltraII DNA library Prep Kit for Illumina	20336598	20345691	20324724	20331198	20328452
WHB4204	GUSTO	QIAsymphony DSP DNA Midi Kit	NEBNext UltraII DNA library Prep Kit for Illumina	20331242	20345691	20324724	20331195	20328452
WHB4205	GUSTO	QIAsymphony DSP DNA Midi Kit	NEBNext UltraII DNA library Prep Kit for Illumina	20331242	20345691	20324724	20331195	20328452
WHB4206	GUSTO	QIAsymphony DSP DNA Midi Kit	NEBNext UltraII DNA library Prep Kit for Illumina	20331242	20345691	20324724	20331195	20328452
WHB4207	GUSTO	QIAsymphony DSP DNA Midi Kit	NEBNext UltraII DNA library Prep Kit for Illumina	20331242	20345691	20324724	20331195	20328452
WHB4208	GUSTO	QIAsymphony DSP DNA Midi Kit	NEBNext UltraII DNA library Prep Kit for Illumina	20331242	20345691	20324724	20331195	20328452
WHB4209	GUSTO	QIAsymphony DSP DNA Midi Kit	NEBNext UltraII DNA library Prep Kit for Illumina	20331242	20345691	20324724	20331195	20328452
WHB4211	GUSTO	QIAsymphony DSP DNA Midi Kit	NEBNext UltraII DNA library Prep Kit for Illumina	20331242	20345691	20324724	20331198	20328452
WHB4212	GUSTO	QIAsymphony DSP DNA Midi Kit	NEBNext UltraII DNA library Prep Kit for Illumina	20331242	20345691	20324724	20331195	20328452
WHB4213	GUSTO	QIAsymphony DSP DNA Midi Kit	NEBNext UltraII DNA library Prep Kit for Illumina	20331242	20345691	20324724	20331195	20328452
WHB4214	GUSTO	QIAsymphony DSP DNA Midi Kit	NEBNext UltraII DNA library Prep Kit for Illumina	20331242	20345691	20324724	20331195	20328452
WHB4215	GUSTO	QIAsymphony DSP DNA Midi Kit	NEBNext UltraII DNA library Prep Kit for Illumina	20331242	20345691	20324724	20331195	20328452
WHB4216	GUSTO	QIAsymphony DSP DNA Midi Kit	NEBNext UltraII DNA library Prep Kit for Illumina	20331242	20345691	20324724	20331198	20328452
WHB4217	GUSTO	QIAsymphony DSP DNA Midi Kit	NEBNext UltraII DNA library Prep Kit for Illumina	20331242	20345691	20324724	20331198	20328452
WHB4218	GUSTO	QIAsymphony DSP DNA Midi Kit	NEBNext UltraII DNA library Prep Kit for Illumina	20331242	20345691	20324724	20331198	20328452
WHB4219	GUSTO	QIAsymphony DSP DNA Midi Kit	NEBNext UltraII DNA library Prep Kit for Illumina	20331242	20345691	20324724	20331198	20328452
WHB4220	GUSTO	QIAsymphony DSP DNA Midi Kit	NEBNext UltraII DNA library Prep Kit for Illumina	20331242	20345691	20324724	20331198	20328452
WHB4221	GUSTO	QIAsymphony DSP DNA Midi Kit	NEBNext UltraII DNA library Prep Kit for Illumina	20331242	20345691	20324724	20331195	20328452
WHB4222	GUSTO	QIAsymphony DSP DNA Midi Kit	NEBNext UltraII DNA library Prep Kit for Illumina	20331242	20345691	20324724	20331195	20328452
WHB4223	GUSTO	QIAsymphony DSP DNA Midi Kit	NEBNext UltraII DNA library Prep Kit for Illumina	20331242	20345691	20324724	20331198	20328452
WHB4224	GUSTO	QIAsymphony DSP DNA Midi Kit	NEBNext UltraII DNA library Prep Kit for Illumina	20331242	20345691	20324724	20331195	20328452
WHB4225	GUSTO	QIAsymphony DSP DNA Midi Kit	NEBNext UltraII DNA library Prep Kit for Illumina	20331242	20345691	20324724	20331198	20328452
WHB4226	GUSTO	QIAsymphony DSP DNA Midi Kit	NEBNext UltraII DNA library Prep Kit for Illumina	20331242	20345691	20324724	20331198	20328452
WHB4227	GUSTO	QIAsymphony DSP DNA Midi Kit	NEBNext UltraII DNA library Prep Kit for Illumina	20331242	20345691	20324724	20331195	20328452
WHB4228	GUSTO	QIAsymphony DSP DNA Midi Kit	NEBNext UltraII DNA library Prep Kit for Illumina	20331242	20345691	20324724	20331195	20328452
WHB4229	GUSTO	QIAsymphony DSP DNA Midi Kit	NEBNext UltraII DNA library Prep Kit for Illumina	20331242	20345691	20324724	20331195	20328452
WHB4230	GUSTO	QIAsymphony DSP DNA Midi Kit	NEBNext UltraII DNA library Prep Kit for Illumina	20331242	20345691	20324724	20331195	20328452
WHB4231	GUSTO	QIAsymphony DSP DNA Midi Kit	NEBNext UltraII DNA library Prep Kit for Illumina	20331242	20345691	20324724	20331195	20328452
WHB4232	GUSTO	QIAsymphony DSP DNA Midi Kit	NEBNext UltraII DNA library Prep Kit for Illumina	20331242	20345691	20324724	20331195	20328452
WHB4233	GUSTO	QIAsymphony DSP DNA Midi Kit	NEBNext UltraII DNA library Prep Kit for Illumina	20331242	20345691	20324724	20331198	20328452
WHB4234	GUSTO	QIAsymphony DSP DNA Midi Kit	NEBNext UltraII DNA library Prep Kit for Illumina	20336598	20345691	20324724	20331195	20328452
WHB4235	GUSTO	QIAsymphony DSP DNA Midi Kit	NEBNext UltraII DNA library Prep Kit for Illumina	20331242	20345691	20324724	20331195	20328452
WHB4236	GUSTO	QIAsymphony DSP DNA Midi Kit	NEBNext UltraII DNA library Prep Kit for Illumina	20331242	20345691	20324724	20331198	20328452
WHB4237	GUSTO	QIAsymphony DSP DNA Midi Kit	NEBNext UltraII DNA library Prep Kit for Illumina	20331242	20345691	20324724	20331198	20328452
WHB4238	GUSTO	QIAsymphony DSP DNA Midi Kit	NEBNext UltraII DNA library Prep Kit for Illumina	20331242	20345691	20324724	20331198	20328452
WHB4239	GUSTO	QIAsymphony DSP DNA Midi Kit	NEBNext UltraII DNA library Prep Kit for Illumina	20331242	20345691	20324724	20331198	20328452
WHB4240	GUSTO	QIAsymphony DSP DNA Midi Kit	NEBNext UltraII DNA library Prep Kit for Illumina	20331242	20345691	20324724	20331198	20328452
WHB4241	GUSTO	QIAsymphony DSP DNA Midi Kit	NEBNext UltraII DNA library Prep Kit for Illumina	20331242	20345691	20324724	20331198	20328452
WHB4242	GUSTO	QIAsymphony DSP DNA Midi Kit	NEBNext UltraII DNA library Prep Kit for Illumina	20331242	20345691	20324724	20331198	20328452
WHB4243	GUSTO	QIAsymphony DSP DNA Midi Kit	NEBNext UltraII DNA library Prep Kit for Illumina	20331242	20345691	20324724	20331198	20328452
WHB4244	GUSTO	QIAsymphony DSP DNA Midi Kit	NEBNext UltraII DNA library Prep Kit for Illumina	20336598	20345691	20324724	20331195	20328452
WHB4245	GUSTO	QIAsymphony DSP DNA Midi Kit	NEBNext UltraII DNA library Prep Kit for Illumina	20331242	20345691	20324724	20331198	20328452
WHB4246	GUSTO	QIAsymphony DSP DNA Midi Kit	NEBNext UltraII DNA library Prep Kit for Illumina	20336598	20345691	20324724	20331195	20328452
WHB4247	GUSTO	QIAsymphony DSP DNA Midi Kit	NEBNext UltraII DNA library Prep Kit for Illumina	20336598	20345691	20324724	20331195	20328452
WHB4248	GUSTO	QIAsymphony DSP DNA Midi Kit	NEBNext UltraII DNA library Prep Kit for Illumina	20336598	20345691	20324724	20331195	20328452
WHB4249	GUSTO	QIAsymphony DSP DNA Midi Kit	NEBNext UltraII DNA library Prep Kit for Illumina	20336598	20298588	20324724	20331195	20328452
WHB4250	GUSTO	QIAsymphony DSP DNA Midi Kit	NEBNext UltraII DNA library Prep Kit for Illumina	20336598	20345691	20324724	20331195	20328452
WHB4251	GUSTO	QIAsymphony DSP DNA Midi Kit	NEBNext UltraII DNA library Prep Kit for Illumina	20336598	20345691	20324724	20331195	20328452
WHB4252	GUSTO	QIAsymphony DSP DNA Midi Kit	NEBNext UltraII DNA library Prep Kit for Illumina	20336598	20345691	20324724	20331195	20328452
WHB4253	GUSTO	QIAsymphony DSP DNA Midi Kit	NEBNext UltraII DNA library Prep Kit for Illumina	20336598	20298588	20324724	20331195	20328452
WHB4254	GUSTO	QIAsymphony DSP DNA Midi Kit	NEBNext UltraII DNA library Prep Kit for Illumina	20336598	20298588	20324724	20331195	20328452
WHB4255	GUSTO	QIAsymphony DSP DNA Midi Kit	NEBNext UltraII DNA library Prep Kit for Illumina	20336598	20298588	20324724	20331195	20328452
WHB4256	GUSTO	QIAsymphony DSP DNA Midi Kit	NEBNext UltraII DNA library Prep Kit for Illumina	20336598	20298588	20324724	20331195	20328452
WHB4257	GUSTO	QIAsymphony DSP DNA Midi Kit	NEBNext UltraII DNA library Prep Kit for Illumina	20336598	20345691	20324724	20331195	20328452
WHB4258	GUSTO	QIAsymphony DSP DNA Midi Kit	NEBNext UltraII DNA library Prep Kit for Illumina	20336598	20298588	20324724	20331195	20328452
WHB4259	GUSTO	QIAsymphony DSP DNA Midi Kit	NEBNext UltraII DNA library Prep Kit for Illumina	20336598	20345691	20324724	20331195	20328452
WHB4260	GUSTO	QIAsymphony DSP DNA Midi Kit	NEBNext UltraII DNA library Prep Kit for Illumina	20336598	20298588	20324724	20331195	20328452
WHB4261	GUSTO	QIAsymphony DSP DNA Midi Kit	NEBNext UltraII DNA library Prep Kit for Illumina	20336598	20298588	20324724	20331195	20328452
WHB4262	GUSTO	QIAsymphony DSP DNA Midi Kit	NEBNext UltraII DNA library Prep Kit for Illumina	20336598	20298588	20324724	20331195	20328452
WHB4263	GUSTO	QIAsymphony DSP DNA Midi Kit	NEBNext UltraII DNA library Prep Kit for Illumina	20336598	20298588	20324724	20331195	20328452
WHB4264	GUSTO	QIAsymphony DSP DNA Midi Kit	NEBNext UltraII DNA library Prep Kit for Illumina	20336598	20345691	20324724	20331198	20328452
WHB4265	GUSTO	QIAsymphony DSP DNA Midi Kit	NEBNext UltraII DNA library Prep Kit for Illumina	20336598	20345691	20324724	20331198	20328452
WHB4266	GUSTO	QIAsymphony DSP DNA Midi Kit	NEBNext UltraII DNA library Prep Kit for Illumina	20336598	20345691	20324724	20331198	20328452
WHB4267	GUSTO	QIAsymphony DSP DNA Midi Kit	NEBNext UltraII DNA library Prep Kit for Illumina	20336598	20345691	20324724	20331198	20328452
WHB4268	GUSTO	QIAsymphony DSP DNA Midi Kit	NEBNext UltraII DNA library Prep Kit for Illumina	20336598	20345691	20324724	20331198	20328452
WHB4269	GUSTO	QIAsymphony DSP DNA Midi Kit	NEBNext UltraII DNA library Prep Kit for Illumina	20336598	20345691	20324724	20331198	20328452
WHB4270	GUSTO	QIAsymphony DSP DNA Midi Kit	NEBNext UltraII DNA library Prep Kit for Illumina	20336598	20345691	20324724	20331198	20328452
WHB4272	GUSTO	QIAsymphony DSP DNA Midi Kit	NEBNext UltraII DNA library Prep Kit for Illumina	20336598	20345691	20324724	20331198	20328452
WHB4273	GUSTO	QIAsymphony DSP DNA Midi Kit	NEBNext UltraII DNA library Prep Kit for Illumina	20331242	20345691	20324724	20331198	20328452
WHB4274	GUSTO	QIAsymphony DSP DNA Midi Kit	NEBNext UltraII DNA library Prep Kit for Illumina	20331242	20345691	20324724	20331198	20328452
WHB4275	GUSTO	QIAsymphony DSP DNA Midi Kit	NEBNext UltraII DNA library Prep Kit for Illumina	20331242	20345691	20324724	20331198	20328452
WHB4276	GUSTO	QIAsymphony DSP DNA Midi Kit	NEBNext UltraII DNA library Prep Kit for Illumina	20331242	20345691	20324724	20331198	20328452
WHB4277	GUSTO	QIAsymphony DSP DNA Midi Kit	NEBNext UltraII DNA library Prep Kit for Illumina	20336598	20345691	20324724	20331198	20328452
WHB4278	GUSTO	QIAsymphony DSP DNA Midi Kit	NEBNext UltraII DNA library Prep Kit for Illumina	20331242	20345691	20324724	20331198	20328452
WHB4279	GUSTO	QIAsymphony DSP DNA Midi Kit	NEBNext UltraII DNA library Prep Kit for Illumina	20331242	20345691	20324724	20331198	20328452
WHB4280	GUSTO	QIAsymphony DSP DNA Midi Kit	NEBNext UltraII DNA library Prep Kit for Illumina	20331242	20331251	20324724	20331198	20328452
WHB4281	GUSTO	QIAsymphony DSP DNA Midi Kit	NEBNext UltraII DNA library Prep Kit for Illumina	20331242	20331251	20324724	20331198	20328452
WHB4282	GUSTO	QIAsymphony DSP DNA Midi Kit	NEBNext UltraII DNA library Prep Kit for Illumina	20331242	20345691	20324724	20331198	20328452
WHB4283	GUSTO	QIAsymphony DSP DNA Midi Kit	NEBNext UltraII DNA library Prep Kit for Illumina	20331242	20345691	20324724	20331198	20328452
WHB4284	GUSTO	QIAsymphony DSP DNA Midi Kit	NEBNext UltraII DNA library Prep Kit for Illumina	20331242	20345691	20324724	20331198	20328452
WHB4285	GUSTO	QIAsymphony DSP DNA Midi Kit	NEBNext UltraII DNA library Prep Kit for Illumina	20331242	20331251	20324724	20331198	20328452
WHB4286	GUSTO	QIAsymphony DSP DNA Midi Kit	NEBNext UltraII DNA library Prep Kit for Illumina	20331242	20331251	20324724	20331198	20328452
WHB4287	GUSTO	QIAsymphony DSP DNA Midi Kit	NEBNext UltraII DNA library Prep Kit for Illumina	20331242	20345691	20324724	20331198	20328452
WHB4288	GUSTO	QIAsymphony DSP DNA Midi Kit	NEBNext UltraII DNA library Prep Kit for Illumina	20331242	20345691	20324724	20331198	20328452
WHB4289	GUSTO	QIAsymphony DSP DNA Midi Kit	NEBNext UltraII DNA library Prep Kit for Illumina	20331242	20331251	20324724	20331198	20328452
WHB4290	GUSTO	QIAsymphony DSP DNA Midi Kit	NEBNext UltraII DNA library Prep Kit for Illumina	20331242	20331251	20324724	20331198	20328452
WHB4291	GUSTO	QIAsymphony DSP DNA Midi Kit	NEBNext UltraII DNA library Prep Kit for Illumina	20331242	20331251	20324724	20331198	20328452
WHB4292	GUSTO	QIAsymphony DSP DNA Midi Kit	NEBNext UltraII DNA library Prep Kit for Illumina	20331242	20331251	20324724	20331198	20328452
WHB4293	GUSTO	QIAsymphony DSP DNA Midi Kit	NEBNext UltraII DNA library Prep Kit for Illumina	20331242	20331251	20324724	20331198	20328452
WHB4294	GUSTO	QIAsymphony DSP DNA Midi Kit	NEBNext UltraII DNA library Prep Kit for Illumina	20331242	20345691	20324724	20331198	20328452
WHB4295	GUSTO	QIAsymphony DSP DNA Midi Kit	NEBNext UltraII DNA library Prep Kit for Illumina	20331242	20345691	20324724	20331198	20328452
WHB4296	GUSTO	QIAsymphony DSP DNA Midi Kit	NEBNext UltraII DNA library Prep Kit for Illumina	20331242	20345691	20324724	20331198	20328452
WHB4297	GUSTO	QIAsymphony DSP DNA Midi Kit	NEBNext UltraII DNA library Prep Kit for Illumina	20331242	20331251	20324724	20331198	20328452
WHB4298	GUSTO	QIAsymphony DSP DNA Midi Kit	NEBNext UltraII DNA library Prep Kit for Illumina	20331242	20345691	20324724	20331198	20328452
WHB4299	GUSTO	QIAsymphony DSP DNA Midi Kit	NEBNext UltraII DNA library Prep Kit for Illumina	20331242	20345691	20324724	20331198	20328452
WHB4300	GUSTO	QIAsymphony DSP DNA Midi Kit	NEBNext UltraII DNA library Prep Kit for Illumina	20331242	20345691	20324724	20331198	20328452
WHB4301	GUSTO	QIAsymphony DSP DNA Midi Kit	NEBNext UltraII DNA library Prep Kit for Illumina	20331242	20345691	20324724	20331198	20328452
WHB4302	GUSTO	QIAsymphony DSP DNA Midi Kit	NEBNext UltraII DNA library Prep Kit for Illumina	20331242	20345691	20324724	20331198	20328452
WHB4303	GUSTO	QIAsymphony DSP DNA Midi Kit	NEBNext UltraII DNA library Prep Kit for Illumina	20331242	20345691	20344239	20331198	20335773
WHB4304	GUSTO	QIAsymphony DSP DNA Midi Kit	NEBNext UltraII DNA library Prep Kit for Illumina	20331242	20345691	20324724	20331198	20328452
WHB4305	GUSTO	QIAsymphony DSP DNA Midi Kit	NEBNext UltraII DNA library Prep Kit for Illumina	20331242	20345691	20344239	20331195	20328452
WHB4306	GUSTO	QIAsymphony DSP DNA Midi Kit	NEBNext UltraII DNA library Prep Kit for Illumina	20331242	20345691	20344239	20331195	20328452
WHB4307	GUSTO	QIAsymphony DSP DNA Midi Kit	NEBNext UltraII DNA library Prep Kit for Illumina	20331242	20345691	20344239	20331195	20328452
WHB4308	GUSTO	QIAsymphony DSP DNA Midi Kit	NEBNext UltraII DNA library Prep Kit for Illumina	20331242	20345691	20344239	20331195	20328452
WHB4309	GUSTO	QIAsymphony DSP DNA Midi Kit	NEBNext UltraII DNA library Prep Kit for Illumina	20331242	20345691	20344239	20331195	20328452
WHB4310	GUSTO	QIAsymphony DSP DNA Midi Kit	NEBNext UltraII DNA library Prep Kit for Illumina	20331242	20345691	20344239	20331195	20328452
WHB4311	GUSTO	QIAsymphony DSP DNA Midi Kit	NEBNext UltraII DNA library Prep Kit for Illumina	20331242	20345691	20344239	20331195	20328452
WHB4312	GUSTO	QIAsymphony DSP DNA Midi Kit	NEBNext UltraII DNA library Prep Kit for Illumina	20331242	20345691	20344239	20331195	20328452
WHB4313	GUSTO	QIAsymphony DSP DNA Midi Kit	NEBNext UltraII DNA library Prep Kit for Illumina	20331242	20345691	20344239	20331195	20328452
WHB4314	GUSTO	QIAsymphony DSP DNA Midi Kit	NEBNext UltraII DNA library Prep Kit for Illumina	20331242	20345691	20344239	20331198	20335773
WHB4315	GUSTO	QIAsymphony DSP DNA Midi Kit	NEBNext UltraII DNA library Prep Kit for Illumina	20331242	20345691	20344239	20331195	20328452
WHB4316	GUSTO	QIAsymphony DSP DNA Midi Kit	NEBNext UltraII DNA library Prep Kit for Illumina	20331242	20345691	20344239	20331198	20335773
WHB4317	GUSTO	QIAsymphony DSP DNA Midi Kit	NEBNext UltraII DNA library Prep Kit for Illumina	20331242	20345691	20344239	20331198	20335773
WHB4318	GUSTO	QIAsymphony DSP DNA Midi Kit	NEBNext UltraII DNA library Prep Kit for Illumina	20331242	20345691	20344239	20331198	20335773
WHB4319	GUSTO	QIAsymphony DSP DNA Midi Kit	NEBNext UltraII DNA library Prep Kit for Illumina	20331242	20345691	20344239	20331198	20335773
WHB4320	GUSTO	QIAsymphony DSP DNA Midi Kit	NEBNext UltraII DNA library Prep Kit for Illumina	20331242	20345691	20344239	20331198	20335773
WHB4321	GUSTO	QIAsymphony DSP DNA Midi Kit	NEBNext UltraII DNA library Prep Kit for Illumina	20331242	20345691	20344239	20331198	20335773
WHB4322	GUSTO	QIAsymphony DSP DNA Midi Kit	NEBNext UltraII DNA library Prep Kit for Illumina	20331242	20345691	20344239	20331198	20335773
WHB4323	GUSTO	QIAsymphony DSP DNA Midi Kit	NEBNext UltraII DNA library Prep Kit for Illumina	20331242	20345691	20344239	20331198	20335773
WHB4325	GUSTO	QIAsymphony DSP DNA Midi Kit	NEBNext UltraII DNA library Prep Kit for Illumina	20331242	20336632	20344239	20331198	20335773
WHB4326	GUSTO	QIAsymphony DSP DNA Midi Kit	NEBNext UltraII DNA library Prep Kit for Illumina	20331242	20345691	20344239	20331198	20335773
WHB4327	GUSTO	QIAsymphony DSP DNA Midi Kit	NEBNext UltraII DNA library Prep Kit for Illumina	20331242	20345691	20344239	20331198	20335773
WHB4328	GUSTO	QIAsymphony DSP DNA Midi Kit	NEBNext UltraII DNA library Prep Kit for Illumina	20331242	20345691	20344239	20331198	20335773
WHB4329	GUSTO	QIAsymphony DSP DNA Midi Kit	NEBNext UltraII DNA library Prep Kit for Illumina	20331242	20345691	20344239	20331198	20335773
WHB4330	GUSTO	QIAsymphony DSP DNA Midi Kit	NEBNext UltraII DNA library Prep Kit for Illumina	20331242	20345691	20344239	20331198	20335773
WHB4331	GUSTO	QIAsymphony DSP DNA Midi Kit	NEBNext UltraII DNA library Prep Kit for Illumina	20331242	20345691	20344239	20340288	20328452
WHB4332	GUSTO	QIAsymphony DSP DNA Midi Kit	NEBNext UltraII DNA library Prep Kit for Illumina	20331242	20345691	20344239	20331198	20335773
WHB4333	GUSTO	QIAsymphony DSP DNA Midi Kit	NEBNext UltraII DNA library Prep Kit for Illumina	20331242	20345691	20344239	20340288	20328452
WHB4334	GUSTO	QIAsymphony DSP DNA Midi Kit	NEBNext UltraII DNA library Prep Kit for Illumina	20331242	20345691	20344239	20331198	20335773
WHB4335	GUSTO	QIAsymphony DSP DNA Midi Kit	NEBNext UltraII DNA library Prep Kit for Illumina	20331242	20345691	20344239	20331198	20335773
WHB4336	GUSTO	QIAsymphony DSP DNA Midi Kit	NEBNext UltraII DNA library Prep Kit for Illumina	20331242	20336632	20344239	20331198	20335773
WHB4337	GUSTO	QIAsymphony DSP DNA Midi Kit	NEBNext UltraII DNA library Prep Kit for Illumina	20331242	20336632	20344239	20331198	20335773
WHB4338	GUSTO	QIAsymphony DSP DNA Midi Kit	NEBNext UltraII DNA library Prep Kit for Illumina	20331242	20345691	20344239	20331198	20335773
WHB4339	GUSTO	QIAsymphony DSP DNA Midi Kit	NEBNext UltraII DNA library Prep Kit for Illumina	20331242	20336632	20344239	20331198	20335773
WHB4340	GUSTO	QIAsymphony DSP DNA Midi Kit	NEBNext UltraII DNA library Prep Kit for Illumina	20331242	20336632	20344239	20331198	20335773
WHB4341	GUSTO	QIAsymphony DSP DNA Midi Kit	NEBNext UltraII DNA library Prep Kit for Illumina	20331242	20336632	20344239	20331198	20335773
WHB4342	GUSTO	QIAsymphony DSP DNA Midi Kit	NEBNext UltraII DNA library Prep Kit for Illumina	20331242	20336632	20344239	20331198	20335773
WHB4343	GUSTO	QIAsymphony DSP DNA Midi Kit	NEBNext UltraII DNA library Prep Kit for Illumina	20331242	20336632	20344239	20331198	20335773
WHB4344	GUSTO	QIAsymphony DSP DNA Midi Kit	NEBNext UltraII DNA library Prep Kit for Illumina	20331242	20345691	20344239	20331198	20328452
WHB4345	GUSTO	QIAsymphony DSP DNA Midi Kit	NEBNext UltraII DNA library Prep Kit for Illumina	20331242	20336632	20344239	20331198	20335773
WHB4346	GUSTO	QIAsymphony DSP DNA Midi Kit	NEBNext UltraII DNA library Prep Kit for Illumina	20331242	20336632	20344239	20331198	20335773
WHB4347	GUSTO	QIAsymphony DSP DNA Midi Kit	NEBNext UltraII DNA library Prep Kit for Illumina	20331242	20345691	20344239	20331198	20328452
WHB4348	GUSTO	QIAsymphony DSP DNA Midi Kit	NEBNext UltraII DNA library Prep Kit for Illumina	20331242	20345691	20344239	20331198	20328452
WHB4349	GUSTO	QIAsymphony DSP DNA Midi Kit	NEBNext UltraII DNA library Prep Kit for Illumina	20331242	20345691	20344239	20331198	20328452
WHB4350	GUSTO	QIAsymphony DSP DNA Midi Kit	NEBNext UltraII DNA library Prep Kit for Illumina	20331242	20345691	20344239	20331198	20328452
WHB4351	GUSTO	QIAsymphony DSP DNA Midi Kit	NEBNext UltraII DNA library Prep Kit for Illumina	20331242	20345691	20344239	20331198	20328452
WHB4352	GUSTO	QIAsymphony DSP DNA Midi Kit	NEBNext UltraII DNA library Prep Kit for Illumina	20331242	20345691	20344239	20331198	20328452
WHB4353	GUSTO	QIAsymphony DSP DNA Midi Kit	NEBNext UltraII DNA library Prep Kit for Illumina	20331242	20345691	20344239	20331198	20328452
WHB4354	GUSTO	QIAsymphony DSP DNA Midi Kit	NEBNext UltraII DNA library Prep Kit for Illumina	20331242	20345691	20344239	20331198	20328452
WHB4355	GUSTO	QIAsymphony DSP DNA Midi Kit	NEBNext UltraII DNA library Prep Kit for Illumina	20331242	20345691	20344239	20331198	20328452
WHB4356	GUSTO	QIAsymphony DSP DNA Midi Kit	NEBNext UltraII DNA library Prep Kit for Illumina	20331242	20345691	20344239	20340288	20328452
WHB4357	GUSTO	QIAsymphony DSP DNA Midi Kit	NEBNext UltraII DNA library Prep Kit for Illumina	20331242	20345691	20344239	20340288	20328452
WHB4358	GUSTO	QIAsymphony DSP DNA Midi Kit	NEBNext UltraII DNA library Prep Kit for Illumina	20340298	20336632	20344239	20340288	20335773
WHB4359	GUSTO	QIAsymphony DSP DNA Midi Kit	NEBNext UltraII DNA library Prep Kit for Illumina	20331242	20345691	20344239	20340288	20328452
WHB4360	GUSTO	QIAsymphony DSP DNA Midi Kit	NEBNext UltraII DNA library Prep Kit for Illumina	20340298	20336632	20344239	20340288	20335773
WHB4361	GUSTO	QIAsymphony DSP DNA Midi Kit	NEBNext UltraII DNA library Prep Kit for Illumina	20340298	20336632	20344239	20340288	20335773
WHB4362	GUSTO	QIAsymphony DSP DNA Midi Kit	NEBNext UltraII DNA library Prep Kit for Illumina	20331242	20345691	20344239	20340288	20328452
WHB4363	GUSTO	QIAsymphony DSP DNA Midi Kit	NEBNext UltraII DNA library Prep Kit for Illumina	20331242	20345691	20344239	20340288	20328452
WHB4364	GUSTO	QIAsymphony DSP DNA Midi Kit	NEBNext UltraII DNA library Prep Kit for Illumina	20340298	20336632	20344239	20340288	20335773
WHB4365	GUSTO	QIAsymphony DSP DNA Midi Kit	NEBNext UltraII DNA library Prep Kit for Illumina	20340298	20336632	20344239	20340288	20335773
WHB4366	GUSTO	QIAsymphony DSP DNA Midi Kit	NEBNext UltraII DNA library Prep Kit for Illumina	20340298	20336632	20324724	20340288	20335773
WHB4367	GUSTO	QIAsymphony DSP DNA Midi Kit	NEBNext UltraII DNA library Prep Kit for Illumina	20340298	20336632	20344239	20340288	20335773
WHB4368	GUSTO	QIAsymphony DSP DNA Midi Kit	NEBNext UltraII DNA library Prep Kit for Illumina	20340298	20336632	20324724	20340288	20335773
WHB4369	GUSTO	QIAsymphony DSP DNA Midi Kit	NEBNext UltraII DNA library Prep Kit for Illumina	20340298	20336632	20344239	20340288	20335773
WHB4370	GUSTO	QIAsymphony DSP DNA Midi Kit	NEBNext UltraII DNA library Prep Kit for Illumina	20340298	20336632	20324724	20340288	20335773
WHB4371	GUSTO	QIAsymphony DSP DNA Midi Kit	NEBNext UltraII DNA library Prep Kit for Illumina	20340298	20336632	20344239	20340288	20335773
WHB4372	GUSTO	QIAsymphony DSP DNA Midi Kit	NEBNext UltraII DNA library Prep Kit for Illumina	20340298	20336632	20344239	20340288	20335773
WHB4373	GUSTO	QIAsymphony DSP DNA Midi Kit	NEBNext UltraII DNA library Prep Kit for Illumina	20331242	20345691	20344239	20340288	20328452
WHB4374	GUSTO	QIAsymphony DSP DNA Midi Kit	NEBNext UltraII DNA library Prep Kit for Illumina	20340298	20336632	20344239	20340288	20335773
WHB4375	GUSTO	QIAsymphony DSP DNA Midi Kit	NEBNext UltraII DNA library Prep Kit for Illumina	20340298	20336632	20324724	20340288	20335773
WHB4376	GUSTO	QIAsymphony DSP DNA Midi Kit	NEBNext UltraII DNA library Prep Kit for Illumina	20340298	20336632	20324724	20340288	20335773
WHB4377	GUSTO	QIAsymphony DSP DNA Midi Kit	NEBNext UltraII DNA library Prep Kit for Illumina	20340298	20336632	20324724	20340288	20335773
WHB4378	GUSTO	QIAsymphony DSP DNA Midi Kit	NEBNext UltraII DNA library Prep Kit for Illumina	20340298	20336632	20324724	20340288	20335773
WHB4379	GUSTO	QIAsymphony DSP DNA Midi Kit	NEBNext UltraII DNA library Prep Kit for Illumina	20340298	20336632	20324724	20340288	20335773
WHB4380	GUSTO	QIAsymphony DSP DNA Midi Kit	NEBNext UltraII DNA library Prep Kit for Illumina	20340298	20336632	20324724	20340288	20335773
WHB4381	GUSTO	QIAsymphony DSP DNA Midi Kit	NEBNext UltraII DNA library Prep Kit for Illumina	20340298	20336632	20324724	20340288	20335773
WHB4382	GUSTO	QIAsymphony DSP DNA Midi Kit	NEBNext UltraII DNA library Prep Kit for Illumina	20340298	20336632	20344239	20340288	20335773
WHB4383	GUSTO	QIAsymphony DSP DNA Midi Kit	NEBNext UltraII DNA library Prep Kit for Illumina	20340298	20336632	20344239	20340288	20335773
WHB4384	GUSTO	QIAsymphony DSP DNA Midi Kit	NEBNext UltraII DNA library Prep Kit for Illumina	20340298	20336632	20344239	20340288	20335773
WHB4385	GUSTO	QIAsymphony DSP DNA Midi Kit	NEBNext UltraII DNA library Prep Kit for Illumina	20340298	20336632	20324724	20340288	20335773
WHB4386	GUSTO	QIAsymphony DSP DNA Midi Kit	NEBNext UltraII DNA library Prep Kit for Illumina	20340298	20336632	20344239	20340288	20335773
WHB4387	GUSTO	QIAsymphony DSP DNA Midi Kit	NEBNext UltraII DNA library Prep Kit for Illumina	20340298	20336632	20344239	20340288	20335773
WHB4388	GUSTO	QIAsymphony DSP DNA Midi Kit	NEBNext UltraII DNA library Prep Kit for Illumina	20340298	20336632	20344239	20340288	20335773
WHB4389	GUSTO	QIAsymphony DSP DNA Midi Kit	NEBNext UltraII DNA library Prep Kit for Illumina	20340298	20336632	20344239	20340288	20335773
WHB4390	GUSTO	QIAsymphony DSP DNA Midi Kit	NEBNext UltraII DNA library Prep Kit for Illumina	20340298	20336632	20344239	20340288	20335773
WHB4391	GUSTO	QIAsymphony DSP DNA Midi Kit	NEBNext UltraII DNA library Prep Kit for Illumina	20340298	20336632	20344239	20340288	20335773
WHB4392	GUSTO	QIAsymphony DSP DNA Midi Kit	NEBNext UltraII DNA library Prep Kit for Illumina	20340298	20336632	20344239	20340288	20335773
WHB4393	GUSTO	QIAsymphony DSP DNA Midi Kit	NEBNext UltraII DNA library Prep Kit for Illumina	20331242	20336632	20324724	20340288	20335774
WHB4394	GUSTO	QIAsymphony DSP DNA Midi Kit	NEBNext UltraII DNA library Prep Kit for Illumina	20340298	20336632	20324724	20340288	20335773
WHB4395	GUSTO	QIAsymphony DSP DNA Midi Kit	NEBNext UltraII DNA library Prep Kit for Illumina	20340298	20336632	20324724	20340288	20335773
WHB4396	GUSTO	QIAsymphony DSP DNA Midi Kit	NEBNext UltraII DNA library Prep Kit for Illumina	20340298	20336632	20324724	20340288	20335773
WHB4397	GUSTO	QIAsymphony DSP DNA Midi Kit	NEBNext UltraII DNA library Prep Kit for Illumina	20331242	20345691	20344239	20340288	20328452
WHB4398	GUSTO	QIAsymphony DSP DNA Midi Kit	NEBNext UltraII DNA library Prep Kit for Illumina	20340298	20336632	20324724	20340288	20335773
WHB4399	GUSTO	QIAsymphony DSP DNA Midi Kit	NEBNext UltraII DNA library Prep Kit for Illumina	20340298	20336632	20324724	20340288	20335773
WHB4400	GUSTO	QIAsymphony DSP DNA Midi Kit	NEBNext UltraII DNA library Prep Kit for Illumina	20340298	20336632	20324724	20340288	20335773
WHB4401	GUSTO	QIAsymphony DSP DNA Midi Kit	NEBNext UltraII DNA library Prep Kit for Illumina	20340298	20336632	20324724	20340288	20335773
WHB4402	GUSTO	QIAsymphony DSP DNA Midi Kit	NEBNext UltraII DNA library Prep Kit for Illumina	20340298	20336632	20324724	20340288	20335773
WHB4403	GUSTO	QIAsymphony DSP DNA Midi Kit	NEBNext UltraII DNA library Prep Kit for Illumina	20340298	20336632	20324724	20340288	20335773
WHB4404	GUSTO	QIAsymphony DSP DNA Midi Kit	NEBNext UltraII DNA library Prep Kit for Illumina	20340298	20336632	20344239	20340288	20335773
WHB4405	GUSTO	QIAsymphony DSP DNA Midi Kit	NEBNext UltraII DNA library Prep Kit for Illumina	20331242	20345691	20344239	20340288	20328452
WHB4406	GUSTO	QIAsymphony DSP DNA Midi Kit	NEBNext UltraII DNA library Prep Kit for Illumina	20340298	20336632	20344239	20340288	20335773
WHB4407	GUSTO	QIAsymphony DSP DNA Midi Kit	NEBNext UltraII DNA library Prep Kit for Illumina	20340298	20336632	20344239	20340288	20335773
WHB4408	GUSTO	QIAsymphony DSP DNA Midi Kit	NEBNext UltraII DNA library Prep Kit for Illumina	20340298	20336632	20344239	20340288	20335773
WHB4409	GUSTO	QIAsymphony DSP DNA Midi Kit	NEBNext UltraII DNA library Prep Kit for Illumina	20340298	20336632	20344239	20340288	20335773
WHB4410	GUSTO	QIAsymphony DSP DNA Midi Kit	NEBNext UltraII DNA library Prep Kit for Illumina	20340298	20336632	20344239	20340288	20335773
WHB4411	GUSTO	QIAsymphony DSP DNA Midi Kit	NEBNext UltraII DNA library Prep Kit for Illumina	20340298	20336632	20344239	20340288	20335773
WHB4412	GUSTO	QIAsymphony DSP DNA Midi Kit	NEBNext UltraII DNA library Prep Kit for Illumina	20340298	20336632	20344239	20340288	20335773
WHB4413	GUSTO	QIAsymphony DSP DNA Midi Kit	NEBNext UltraII DNA library Prep Kit for Illumina	20331242	20336632	20324724	20340288	20335774
WHB4414	GUSTO	QIAsymphony DSP DNA Midi Kit	NEBNext UltraII DNA library Prep Kit for Illumina	20331242	20336632	20324724	20340288	20335774
WHB4415	GUSTO	QIAsymphony DSP DNA Midi Kit	NEBNext UltraII DNA library Prep Kit for Illumina	20340298	20336632	20344239	20340288	20335773
WHB4416	GUSTO	QIAsymphony DSP DNA Midi Kit	NEBNext UltraII DNA library Prep Kit for Illumina	20340298	20336632	20344239	20340288	20335773
[truncated: 7,771 more rows]

## Sheet: Supplementary Table 7
Species	Sample Type	Body Site
Eggerthella lenta	Faeces	gut
Streptococcus thermophiles	Faeces	gut
Faecalibacterium prausnitzii	Faeces	gut
Anaerostipes hadrus	Faeces	gut
Eubacterium rectale	Faeces	gut
Bacteroides stercoris	Faeces	gut
Bacteroides coprocola	Faeces	gut
Lactobacillus rogosae	Faeces	gut
Lachnospira pectinoschiza	Faeces	gut
Sutterella wadsworthensis	Faeces	gut
Bacteroides coprophilus	Faeces	gut
Prevotella copri	Faeces	gut
Megamonas funiformis	Faeces	gut
Ruminococcus gnavus	Faeces	gut
Dialister invisus	Faeces	gut
Bifidobacterium adolescentis	Faeces	gut
Parvimonas micra	Subgingival plaque	oral
Prevotella melaninogenica	Subgingival plaque	oral
Peptostreptococcus anaerobius	Subgingival plaque	oral
Staphylococcus aureus	Subgingival plaque	oral
Streptococcus anginosus	Subgingival plaque	oral
Streptococcus mutans	Subgingival plaque	oral
Bacteroides ureolyticus	Subgingival plaque	oral
Campylobacter gracilis	Subgingival plaque	oral
Streptococcus intermedius	Subgingival plaque	oral
Streptococcus mitis	Subgingival plaque	oral
Ruminococcus productus	Faeces	gut
Pseudomonas aeruginosa	Faeces	gut
Bifidobacterium catenulatum	Faeces	gut
Bifidobacterium longum	Faeces	gut
Bifidobacterium dentium	Faeces	gut
Akkermansia muciniphila	Faeces	gut
Bacteroides intestinalis	Faeces	gut
Clostridium boltae	Faeces	gut
Clostridium hathewayi	Faeces	gut
Clostridium ramosum	Faeces	gut
Clostridium symbiosum	Faeces	gut
Escherichia coli	Faeces	gut
Haemophilus parainfluenzae	Faeces	gut
Roseburia intestinalis	Faeces	gut
Roseburia Inulinivorans	Faeces	gut
Bacteroides vulgatus	Faeces	gut
Ruminococcus callidus	Faeces	gut
Ruminococcus bromii	Faeces	gut
Ferribacter thermoautotrophicus	Faeces	gut
Lyrodus pedicellatus	Faeces	gut
Nitrosomonas eutropha	Faeces	gut
Calyptogena magnifica	Faeces	gut
Fucophilus fucoidanolyticus	Faeces	gut
Dietzia maris	Faeces	gut
Clostridium acetobutylicum	Faeces	gut
Bifidobacterium breve	Faeces	gut
Thiomicrospira crunogena	Faeces	gut
Nodularia sphaerocarpa	Faeces	gut
Bifidobacterium thermacidophilum porcinum	Faeces	gut
Mitrastema yamamotoi	Faeces	gut
Symbiobacterium toebii	Faeces	gut
Sphingopyxis flavimaris	Faeces	gut
Corynebacterium jeikeium	Faeces	gut
Streptococcus pneumoniae	Sputum	oral
Klebsiella pneumoniae	Sputum	oral
Pseudomonas aeruginosa	Sputum	oral
Blautia faecis	Faeces	gut
Ruminococcus torques	Faeces	gut
Clostridium lavalense	Faeces	gut
Bacteriodes uniformis	Faeces	gut
Christensenella minuta	Faeces	gut
Holdemania filiformis	Faeces	gut
Eubacterium fissicatena	Faeces	gut
Flavonifractor plautii	Faeces	gut
Alistipes putredinis	Faeces	gut
Clostridium lituseburense	Faeces	gut
Clostridium asparagiform	Faeces	gut
Clostrdium disporicum	Faeces	gut
Clostridium lactafifermentans	Faeces	gut
Pseudoflavonifractor capillosus	Faeces	gut
Eubacterium ventriosum	Faeces	gut
Eubacterium desmolans	Faeces	gut
Klebsiella oxytoca	Faeces	gut
Enterobacter cloacae	Faeces	gut
Hathewaya histolytica	Faeces	gut
Clostridium methylpentosum	Faeces	gut
Eubacterium eligens	Faeces	gut
Eubacterium ruminantium	Faeces	gut
Phascolarctobacterium faecium	Faeces	gut
Parabacteroides distasonis	Faeces	gut
Prevotella oulorum	Faeces	gut
Bifidobacterium angulatum	Faeces	gut
Clostridium leptum	Faeces	gut
Sporobacter termitidis	Faeces	gut
Clostridium aminobutyricum	Faeces	gut
Paraclostridium bifermentans	Faeces	gut
Clostridium butyricum	Faeces	gut
Clostridium clostridioforme	Faeces	gut
Clostridium cocleatum	Faeces	gut
Clostridioides difficile	Faeces	gut
Clostridium disporicum	Faeces	gut
Terrisporobacter glycolicus	Faeces	gut
Clostridium innocuum	Faeces	gut
Clostridium perfringens	Faeces	gut
Erysipelatoclostridium ramosum	Faeces	gut
Clostridium scindens	Faeces	gut
Paeniclostridium sordellii	Faeces	gut
Clostridium spiroforme	Faeces	gut
Clostridium subterminale	Faeces	gut
Clostridium tertium	Faeces	gut
Ruminococcus albus	Faeces	gut
Ruminococcus flavefaciens	Faeces	gut
Ruminococcus lactaris	Faeces	gut
Lachnospiraceae incertae sedis	Faeces	gut
Enterococcus faecalis	Faeces	gut
Streptococcus sanguinis	Faeces	gut
Methanobrevibacter smithii	Faeces	gut
Blautia coccoides	Faeces	gut
Bacteroides fragilis	Faeces	gut
Clostridiales XIV	Faeces	gut
Lactobacillus fermentum	Faeces	gut
Shigella flexneri	Faeces	gut
Enterococcus faecium	Faeces	gut
Bacteroides ovatus	Faeces	gut
Bacteroides plebeius	Faeces	gut
Prevotella oralis	Faeces	gut
Prevotella ruminicola	Faeces	gut
Prevotella tannerae	Faeces	gut
Streptococcus intermedius	Faeces	gut
Tyzzerella nexilis	Faeces	gut
Coprococcus eutactus	Faeces	gut
Bacteroides finegoldii	Faeces	gut
Ruminococcus obeum	Faeces	gut
Dorea formicigenerans	Faeces	gut
Lachnobacterium bovis	Faeces	gut
Pseudobutyrivibrio ruminis	Faeces	gut
Bacteroides capillosus	Faeces	gut
Dialister pneumosintes	Faeces	gut
Megamonas hypermegale	Faeces	gut
Citrobacter farmeri	Faeces	gut
Fusobacterium nucleatum	Faeces	gut
Lactobacillus gasseri	Faeces	gut
Lactobacillus salivarius	Faeces	gut
Streptococcus mutans	Faeces	gut
Desulfurispirillum indicum	Faeces	gut
Clostridium beijerinckii	Faeces	gut
Clostridium botulinum	Faeces	gut
Pyramidobacter piscolens	Faeces	gut
Clostridium thermocellum	Faeces	gut
Eubacterium yurii	Subgingival plaque	oral
Eubacterium nodatum	Subgingival plaque	oral
Lactobacillus reuteri	Faeces	gut
Lactobacillus plantarum	Faeces	gut
Actinomyces viscosus	Subgingival plaque	oral
Campylobacter concisus	Subgingival plaque	oral
Escherichia coli	Subgingival plaque	oral
Veillonella parvula	Subgingival plaque	oral
Filifactor alocis	Subgingival plaque	oral
Fusobacterium nucleatum	Subgingival plaque	oral
Streptococcus sanguinis	Subgingival plaque	oral
Bacteroides thetaiotaomicron	Faeces	gut
Staphylococcus aureus	Skin swab	skin
Bifidobacterium infantis	Faeces	gut
Staphylococcus aureus	Faeces	gut
Selenomonas noxia	Saliva	oral
Veillonella parvula	Saliva	oral
Streptococcus mitis	Saliva	oral
Streptococcus anginosus	Saliva	oral
Streptococcus oralis	Saliva	oral
Streptococcus gordonii	Saliva	oral
Streptococcus intermedius	Saliva	oral
Streptococcus sanguinis	Saliva	oral
Peptostreptococcus micros	Saliva	oral
Streptococcus constellatus	Saliva	oral
Prevotella melaninogenica	Saliva	oral
Prevotella intermedia	Saliva	oral
Prevotella nigrescens	Saliva	oral
Capnocytophaga ochracea	Saliva	oral
Porphyromonas gingivalis	Saliva	oral
Capnocytophaga sputigena	Saliva	oral
Tanerella forsythia	Saliva	oral
Capnocytophaga gingivalis	Saliva	oral
Neisseria mucosa	Saliva	oral
Aggregatibacter actinomycetemcomitans	Saliva	oral
Campylobacter rectus	Saliva	oral
Eikenella corrodens	Saliva	oral
Fusobacterium periodonticum	Saliva	oral
Fusobacterium nucleatum	Saliva	oral
Treponema socranskii	Saliva	oral
Treponema denticola	Saliva	oral
Staphylococcus epidermidis	Faeces	gut
Faecalibacterium prausnitzii	Pouch biopsie	gut
Bacteroides vulgatus	Pouch biopsie	gut
Mitis group streptococci	Plaque	oral
Streptococcus sanguinis	Plaque	oral
Streptococcus mitis	Plaque	oral
Streptococcus oralis	Plaque	oral
Bifidobacterium bifidum	Faeces	gut
Bacteroides-Prevotella group	Faeces	gut
Streptococcus parasanguinis	Faeces	gut
Blautia obeum	Faeces	gut
Enterococcus sp. NBRC 107345	Faeces	gut
Lactobacillus iners	Cervical swabs	genitourinary tract
Lactobacillus crispatus	Cervical swabs	genitourinary tract
Bulleidia moorei	Faeces	gut
Coprococcus catus	Faeces	gut
Eubacterium biforme	Faeces	gut
Catenibacterium mitsuokai	Faeces	gut
Prevotella stercorea	Faeces	gut
Dialister propionicifaciens	Faeces	gut
Mitsuokella jalaludinii	Faeces	gut
Allisonella histaminiformans	Faeces	gut
Megasphaera elsdenii	Faeces	gut
Acidaminococcus fermentans	Faeces	gut
Desulfovibrio piger	Faeces	gut
Veillonella dispar	Sputum	oral
Rothia mucilaginosa	Sputum	oral
Actinobacillus pleuropneumoniae	Oral swab	oral
Gemella morbillorum	Oral swab	oral
Granulicatella elegans	Oral swab	oral
Haemophilus quentini	Oral swab	oral
Haemophilus segnis	Oral swab	oral
Streptococcus anginosus	Oral swab	oral
Streptococcus salivarius	Oral swab	oral
Veillonella ratti	Oral swab	oral
Lactobacillus gasseri	Oral swab	oral
Streptococcus intermedius	Oral swab	oral
Tropheryma whipplei	Bronchoalveolar lavage	respiratory tract
Neisseria elongata	Saliva	oral
Granulicatella adiacens	Saliva	oral
Prevotella melaninogenica	Sputum	oral
Prevotella histicola	Sputum	oral
Neisseria flavescens	Sputum	oral
Streptococcus parasanguinis	Sputum	oral
Lactobacillus crispatus	Sputum	oral
Streptococcus anginosus	Sputum	oral
Streptococcus cristatus	Sputum	oral
Parvimonas micra	Sputum	oral
Granulicatella adiacens	Sputum	oral
Aggregatibacter aphrophilus	Sputum	oral
Klebsiella pneumoniae	Placenta	genitourinary tract
Propionibacterium acidifaciens	Dental plaque	oral
Streptococcus mutans	Dental plaque	oral
Prevotella multisaccharivorax	Dental plaque	oral
Lactobacillus crispatus	Dental plaque	oral
Olsenella profusa	Dental plaque	oral
Lactobacillus fermentum	Dental plaque	oral
Delftia acidovorans	Dental plaque	oral
Prevotella intermedia	Dental plaque	oral
Lactobacillus iners	Vaginal swab	genitourinary tract
Lactobacillus crispatus	Vaginal swab	genitourinary tract
Leptotrichia amnionii	Vaginal swab	genitourinary tract
Streptococcus sanguinis	Vaginal swab	genitourinary tract
Gardnerella vaginalis	Vaginal swab	genitourinary tract
Atopobium vaginae	Vaginal swab	genitourinary tract
Aerococcus christensenii	Vaginal swab	genitourinary tract
Dialister micraerophilus	Vaginal swab	genitourinary tract
Prevotella timonensis	Vaginal swab	genitourinary tract
Mobiluncus curtisii	Vaginal swab	genitourinary tract
Mobiluncus mulieris	Vaginal swab	genitourinary tract
Prevotella bivia	Vaginal swab	genitourinary tract
Prevotella disiens	Vaginal swab	genitourinary tract
Prevotella nigrescens	Vaginal swab	genitourinary tract
Sneathia sanguinegens	Vaginal swab	genitourinary tract
Lactobacillus iners	Cervicovaginal lavage	genitourinary tract
Peptostreptococcus anaerobius	Vaginal swab	genitourinary tract
Anaerococcus tetradius	Vaginal swab	genitourinary tract
Eubacterium limosum	Faeces	gut
Veillonella dispar	Faeces	gut
Bacteroides xylanisolvens	Faeces	gut
Veillonella atypica	Faeces	gut
Klebsiella pneumoniae	Faeces	gut
Veillonella parvula	Faeces	gut
Eikenella corrodens	Sputum	oral
Haemophilus parahaemolyticus	Sputum	oral
Haemophilus parainfluenzae	Bronchoalveolar lavage	respiratory tract
Propionibacterium acnes	Bronchoalveolar lavage	respiratory tract
Micrococcus luteus	Bronchoalveolar lavage	respiratory tract
Eubacterium saburreum	Bronchoalveolar lavage	respiratory tract
Centipeda periodontii	Bronchoalveolar lavage	respiratory tract
Lactobacillus sakei	Bronchoalveolar lavage	respiratory tract
Clostridium group XI	Faeces	gut
Staphylococcus aureus	Nasal swab	respiratory tract
Streptococcus pneumoniae	Nasal swab	respiratory tract
Dorea longicatena	Faeces	gut
Prevotella pallens	Saliva	oral
Simonsiella muelleri	Saliva	oral
Alloscardovia omnicolens	Saliva	oral
Prevotella scopos	Saliva	oral
Prevotella oralis	Saliva	oral
prevotella shahii	Saliva	oral
Treponema putidum	Saliva	oral
prevotella salivae	Saliva	oral
Haemophilus parainfluenzae	Saliva	oral
Lactobacillus acidophilus	Catheterized urine sample	genitourinary tract
Ureaplasma urealyticum	Vaginal swab	genitourinary tract
Escherichia coli	Duodenal aspirate	gut
Prevotella histicola	Saliva	oral
Oribacterium sinus	Saliva	oral
Gemella sanguinis	Saliva	oral
Campylobacter concisus	Saliva	oral
Bifidobacterium dentium	Saliva	oral
Bacteriodes uniformis	Urine	genitourinary tract
Ruminococcus productus	Urine	genitourinary tract
Akkermansia muciniphila	Urine	genitourinary tract
Bacteroides ovatus	Urine	genitourinary tract
Ruminococcus gnavus	Urine	genitourinary tract
Shewanella algae	Urine	genitourinary tract
Parabacteroides distasonis	Urine	genitourinary tract
Bacteroides coprophilus	Urine	genitourinary tract
Eubacterium biforme	Urine	genitourinary tract
Leptotrichia wadei	Tongue scrape sample	oral
Peptostreptococcus stomatis	Tongue scrape sample	oral
Corynebacterium accolens	Sinus lavage	respiratory tract
Staphylococcus aureus	Sinus lavage	respiratory tract
Pseudomonas aeruginosa	Sinus lavage	respiratory tract
Prevotella dentalis	Sinus lavage	respiratory tract
Lactobacillus sakei	Sinus brush	respiratory tract
Carnobacterium alterfunditum	Sinus brush	respiratory tract
Enterococcus mundtii	Sinus brush	respiratory tract
Pediococcus pentosaceus	Sinus brush	respiratory tract
Corynebacterium tuberculostearicum	Sinus brush	respiratory tract
Lactobacillus ruminis	Faeces	gut
Propionibacterium acnes	Faeces	gut
Bacteroides caccae	Faeces	gut
Bacteroides eggerthii	Faeces	gut
Alistipes indistinctus	Faeces	gut
Clostridium bartletti	Faeces	gut
Roseburia faecis	Faeces	gut
Roseburia hominis	Faeces	gut
Enterococcus casseliflavus	Faeces	gut
Streptococcus salivarius	Faeces	gut
Turicibacter sanguinis	Faeces	gut
Bacteroides massiliensis	Faeces	gut
Barnesiella intestinihominis	Faeces	gut
Alistipes onderdonkii	Faeces	gut
Alistipes shahii	Faeces	gut
Clostridium aminophilum	Faeces	gut
Eubacterium coprostanoligenes	Faeces	gut
Eubacterium siraeum	Faeces	gut
Odoribacter splanchnicus	Faeces	gut
Parasutterella excrementihominis	Faeces	gut
Enterobacter hormaechei	Faeces	gut
Lactobacillus salivarius	Saliva	oral
Parascardovia denticolens	Saliva	oral
Lachnoanaerobaculum umeaense	Saliva	oral
Prevotella oulorum	Dental plaque	oral
Prevotella pleuritidis	Dental plaque	oral
Treponema maltophilum	Dental plaque	oral
Rothia aeria	Dental plaque	oral
Capnocytophaga gingivalis	Dental plaque	oral
Streptococcus sanguinis	Dental plaque	oral
Haemophilus parainfluenzae	Dental plaque	oral
Selenomonas noxia	Dental plaque	oral
Prevotella oris	Dental plaque	oral
Prevotella nigrescens	Dental plaque	oral
Fretibacterium fastidiosum	Dental plaque	oral
Clostridium saccharolyticum	Faeces	gut
Streptococcus gordonii	Dental plaque	oral
Streptococcus australis	Dental plaque	oral
Escherichia coli	Vaginal swab	genitourinary tract
Clostridium symbiosum	Bronchoalveolar lavage	respiratory tract
Clostridium cellulosi	Faeces	gut
Propionibacterium acnes	Skin swab	skin
Porphyromonas gingivalis	Oral swab	oral
Aggregatibacter actinomycetemcomitans	Oral swab	oral
Faecalibacterium prausnitzii	Rectal biopsy	gut
Fusobacterium nucleatum	Vaginal swab	genitourinary tract
Clostridium acetobutylicum	Vaginal swab	genitourinary tract
Clostridium thermocellum	Vaginal swab	genitourinary tract
Staphylococcus epidermidis	Skin swab	skin
Corynebacterium kroppenstedtii	Breast pus	breast
Propionibacterium acnes	cyanoacrylate biopsy	skin
Staphylococcus epidermidis	cyanoacrylate biopsy	skin
Fusobacterium nucleatum	Appendix swab	gut
Fusobacterium necrophorum	Appendix swab	gut
Fusobacterium varium	Appendix swab	gut
Propionibacterium acnes	Skin follicle	skin
Propionibacterium humerusii	Skin follicle	skin
Propionibacterium granulosum	Skin follicle	skin
Staphylococcus epidermidis	Skin follicle	skin
uncultured Clostridiales II	mucosal biopsies of colon	gut
Eubacterium cylindroides	Faeces	gut
Moraxella catarrhalis	nasopharyngeal swab	respiratory tract
Haemophilus influenzae	nasopharyngeal swab	respiratory tract
Staphylococcus aureus	nasopharyngeal swab	respiratory tract
Corynebacterium propinquum	nasopharyngeal swab	respiratory tract
Mitis group streptococci	nasopharyngeal swab	respiratory tract
Moraxella nonliquefaciens	nasopharyngeal swab	respiratory tract
Streptococcus thermophiles	Saliva	oral
Porphyromonas endodontalis	Saliva	oral
Prevotella nanceiensis	Saliva	oral
Actinomyces oris	Saliva	oral
Corynebacterium durum	Saliva	oral
Rothia denticariosa	Saliva	oral
Actinomyces graevenitzii	Saliva	oral
Veillonella sp. oral taxon 780	Saliva	oral
Streptococcus mutans	Saliva	oral
Leptotrichia sp. oral clone FP036	Saliva	oral
Butyricicoccus pullicaecorum	Faeces	gut
Porphyromonas endodontalis	Subgingival plaque	oral
Porphyromonas gingivalis	Subgingival plaque	oral
Treponema denticola	Subgingival plaque	oral
Treponema maltophilum	Subgingival plaque	oral
Gemella haemolysans	Subgingival plaque	oral
Granulicatella adiacens	Subgingival plaque	oral
Treponema socranskii	Subgingival plaque	oral
Streptococcus constellatus	Subgingival plaque	oral
Clostridium coccoides group	Faeces	gut
[truncated: 886 more rows]

## Sheet: Supplementary Table 8
Species	Accession	Analysis
[truncated: 69 more rows]

[truncated: 1 more sheets: Supplementary Table 9]
