# Supplementary material for: No evidence for a common blood microbiome based on a population study of 9,770 healthy humans
Source: Nat Microbiol. 2023 Mar 30;8(5):973–85. doi: 10.1038/s41564-023-01350-w (PMC10159858; doi:10.1038/s41564-023-01350-w)
Supplement: Source Data Figs. 1–4, Extended Data Figs. 1–10 — Statistical source data. [file 41564_2023_1350_MOESM3_ESM.xlsx]

## Sheet: Source Data Fig. 1b-d
	Fig. 1b				Fig. 1c				Fig. 1d
	Contaminant?	No. of species	total		Detected in blood culture?	No. of species	total		Human-associated?	No. of species	total
Before decontamination	Likely	181	870		No	762	870		Yes	352	870
	Mixed evidence	95	870		Yes	108	870		No	518	870
	Potential pathogen/commensal	178	870
	Not common contaminant	416	870
After decontamination	Likely	12	117		No	85	117		Yes	91	117
	Mixed evidence	7	117		Yes	32	117		No	26	117
	Potential pathogen/commensal	24	117
	Not common contaminant	74	117

## Sheet: Source Data Fig. 2a
Species name	Prevalence
Cutibacterium acnes	0.0474584
Moraxella osloensis	0.0191183
Human mastadenovirus C	0.0187809
Mycolicibacterium aubagnense	0.0121457
Lactobacillus iners	0.0119208
Lactobacillus crispatus	0.0105713
Phyllobacterium zundukense	0.00933423
Staphylococcus epidermidis	0.00854701
Gardnerella vaginalis	0.00843455
Acidovorax sp. KKS102	0.00730994
Bifidobacterium adolescentis	0.00596041
Bifidobacterium longum	0.00506073
Bifidobacterium bifidum	0.00461089
Faecalibacterium prausnitzii	0.00449843
Rubrobacter xylanophilus	0.00438597
Propionibacterium sp. oral taxon 193	0.00438597
Bifidobacterium breve	0.00382366
Cupriavidus metallidurans	0.00359874
Phocaeicola vulgatus	0.00359874
Human betaherpesvirus 6B	0.00348628
Acinetobacter baumannii	0.0031489
Corynebacterium tuberculostearicum	0.0031489
Collinsella aerofaciens	0.00281152
Streptococcus mitis	0.00269906
Acinetobacter schindleri	0.00269906
Fannyhessea vaginae	0.00236167
Acinetobacter dispersus	0.00213675
Haemophilus parainfluenzae	0.00202429
Human betaherpesvirus 6A	0.00202429
Phocaeicola dorei	0.00202429

## Sheet: Source Data Fig. 2b
No. of species detected	No. of individuals
0	7487
1	929
2	248
3	105
4	38
5	26
6	16
7	9
8	9
11	6
9	5
10	5
12	3
21	2
14	1
15	1
16	1
22	1

## Sheet: Source Data Fig. 2c
Body site	No. of species
Multiple	34
Gut	9
Oral	6
Blood	5
Skin	3
Genitourinary tract	2
Resp. tract	1

## Sheet: Source Data Fig. 2d
Microbiology classification	No. of species
Aerobic	51
Aerotolerant anaerobe	6
Facultative anaerobe	18
Obligate anaerobe	34
Obligate intracellular	8

## Sheet: Source Data Fig. 2e
Genus	Data type	Prevalence	Dataset			Key
Staphylococcus	prop_cultured	0.0326461	Hospital blood culture records			prop_cultured	Hospital blood culture records
Staphylococcus	prop_sequenced	0.0213675	SG10K blood metagenomes			prop_sequenced	Sequencing data before decontamination
Staphylococcus	prop_sequenced_nc	0.0101215	SG10K blood metagenomes			prop_sequenced_nc	Sequencing data after decontamination
Escherichia	prop_cultured	0.0224011	Hospital blood culture records
Escherichia	prop_sequenced	0.00404858	SG10K blood metagenomes
Escherichia	prop_sequenced_nc	0	SG10K blood metagenomes
Klebsiella	prop_cultured	0.012386	Hospital blood culture records
Klebsiella	prop_sequenced	0.00494827	SG10K blood metagenomes
Klebsiella	prop_sequenced_nc	0	SG10K blood metagenomes
Streptococcus	prop_cultured	0.00847913	Hospital blood culture records
Streptococcus	prop_sequenced	0.00607287	SG10K blood metagenomes
Streptococcus	prop_sequenced_nc	0.00449843	SG10K blood metagenomes
Enterococcus	prop_cultured	0.00363442	Hospital blood culture records
Enterococcus	prop_sequenced	0.00101215	SG10K blood metagenomes
Enterococcus	prop_sequenced_nc	0	SG10K blood metagenomes
Pseudomonas	prop_cultured	0.00339024	Hospital blood culture records
Pseudomonas	prop_sequenced	0.217049	SG10K blood metagenomes
Pseudomonas	prop_sequenced_nc	0	SG10K blood metagenomes
Candida	prop_cultured	0.00318852	Hospital blood culture records
Candida	prop_sequenced	0.00258659	SG10K blood metagenomes
Candida	prop_sequenced_nc	0	SG10K blood metagenomes
Bacillus	prop_cultured	0.00297973	Hospital blood culture records
Bacillus	prop_sequenced	0.0149573	SG10K blood metagenomes
Bacillus	prop_sequenced_nc	0	SG10K blood metagenomes
Enterobacter	prop_cultured	0.0023038	Hospital blood culture records
Enterobacter	prop_sequenced	0.00101215	SG10K blood metagenomes
Enterobacter	prop_sequenced_nc	0	SG10K blood metagenomes
Salmonella	prop_cultured	0.00193222	Hospital blood culture records
Salmonella	prop_sequenced	0.000674764	SG10K blood metagenomes
Salmonella	prop_sequenced_nc	0	SG10K blood metagenomes
Acinetobacter	prop_cultured	0.00153941	Hospital blood culture records
Acinetobacter	prop_sequenced	0.145861	SG10K blood metagenomes
Acinetobacter	prop_sequenced_nc	0.0068601	SG10K blood metagenomes
Proteus	prop_cultured	0.00145448	Hospital blood culture records
Proteus	prop_sequenced	0.000112461	SG10K blood metagenomes
Proteus	prop_sequenced_nc	0	SG10K blood metagenomes
Bacteroides	prop_cultured	0.00122445	Hospital blood culture records
Bacteroides	prop_sequenced	0.00404858	SG10K blood metagenomes
Bacteroides	prop_sequenced_nc	0	SG10K blood metagenomes
Corynebacterium	prop_cultured	0.00111121	Hospital blood culture records
Corynebacterium	prop_sequenced	0.00764732	SG10K blood metagenomes
Corynebacterium	prop_sequenced_nc	0.00663518	SG10K blood metagenomes
Serratia	prop_cultured	0.000895334	Hospital blood culture records
Serratia	prop_sequenced	0	SG10K blood metagenomes
Serratia	prop_sequenced_nc	0	SG10K blood metagenomes
Stenotrophomonas	prop_cultured	0.000775013	Hospital blood culture records
Stenotrophomonas	prop_sequenced	0.0506073	SG10K blood metagenomes
Stenotrophomonas	prop_sequenced_nc	0	SG10K blood metagenomes
Micrococcus	prop_cultured	0.000757318	Hospital blood culture records
Micrococcus	prop_sequenced	0.0062978	SG10K blood metagenomes
Micrococcus	prop_sequenced_nc	0	SG10K blood metagenomes
Citrobacter	prop_cultured	0.00056268	Hospital blood culture records
Citrobacter	prop_sequenced	0	SG10K blood metagenomes
Citrobacter	prop_sequenced_nc	0	SG10K blood metagenomes
Aeromonas	prop_cultured	0.000481286	Hospital blood culture records
Aeromonas	prop_sequenced	0.00168691	SG10K blood metagenomes
Aeromonas	prop_sequenced_nc	0	SG10K blood metagenomes
Morganella	prop_cultured	0.00043882	Hospital blood culture records
Morganella	prop_sequenced	0.000112461	SG10K blood metagenomes
Morganella	prop_sequenced_nc	0	SG10K blood metagenomes
Others	prop_cultured	0.00532954	Hospital blood culture records
Others	prop_sequenced	0.976946	SG10K blood metagenomes
Others	prop_sequenced_nc	0.150022	SG10K blood metagenomes

## Sheet: Source Data Fig. 4a
Corr. > 0.05				Corr. > 0.2				Corr. > 0.3
Species 1	Species 2	SpiecEasi_correlation		Species 1	Species 2	SpiecEasi_correlation		Species 1	Species 2	SpiecEasi_correlation
Cutibacterium_acnes	Moraxella_osloensis	0.0770548		Moraxella_osloensis	Acinetobacter_schindleri	0.248179		Bifidobacterium_longum	Bifidobacterium_bifidum	0.530491
Cutibacterium_acnes	Human_mastadenovirus_C	0.100955		Staphylococcus_epidermidis	Corynebacterium_tuberculostearicum	0.20647		Bifidobacterium_longum	Bifidobacterium_breve	0.382705
Cutibacterium_acnes	Mycolicibacterium_aubagnense	0.0550325		Gardnerella_vaginalis	Fannyhessea_vaginae	0.278015		Bifidobacterium_bifidum	Bifidobacterium_breve	0.408834
Cutibacterium_acnes	Lactobacillus_iners	-0.134436		Bifidobacterium_adolescentis	Bifidobacterium_longum	0.254097		Human_betaherpesvirus_6B	Human_betaherpesvirus_6A	0.330973
Cutibacterium_acnes	Lactobacillus_crispatus	-0.0563504		Bifidobacterium_adolescentis	Bifidobacterium_bifidum	0.213708
Cutibacterium_acnes	Staphylococcus_epidermidis	0.105117		Bifidobacterium_adolescentis	Faecalibacterium_prausnitzii	0.268164
Cutibacterium_acnes	Gardnerella_vaginalis	-0.129444		Bifidobacterium_adolescentis	Phocaeicola_vulgatus	0.201152
Cutibacterium_acnes	Bifidobacterium_adolescentis	-0.0549824		Bifidobacterium_adolescentis	Collinsella_aerofaciens	0.254605
Cutibacterium_acnes	Bifidobacterium_longum	-0.0930874		Bifidobacterium_longum	Bifidobacterium_bifidum	0.530491
Cutibacterium_acnes	Bifidobacterium_bifidum	-0.108145		Bifidobacterium_longum	Bifidobacterium_breve	0.382705
Cutibacterium_acnes	Faecalibacterium_prausnitzii	-0.101393		Bifidobacterium_longum	Ruminococcus_gnavus	0.221964
Cutibacterium_acnes	Rubrobacter_xylanophilus	0.0623333		Bifidobacterium_bifidum	Bifidobacterium_breve	0.408834
Cutibacterium_acnes	Propionibacterium_sp._oral_taxon_193	0.154804		Bifidobacterium_bifidum	Ruminococcus_gnavus	0.230205
Cutibacterium_acnes	Bifidobacterium_breve	-0.0746816		Faecalibacterium_prausnitzii	Phocaeicola_vulgatus	0.22435
Cutibacterium_acnes	Human_betaherpesvirus_6B	-0.0585541		Faecalibacterium_prausnitzii	Collinsella_aerofaciens	0.214166
Cutibacterium_acnes	Fannyhessea_vaginae	-0.0706823		Human_betaherpesvirus_6B	Human_betaherpesvirus_6A	0.330973
Cutibacterium_acnes	Haemophilus_parainfluenzae	-0.0551342		Haemophilus_parainfluenzae	Rothia_mucilaginosa	0.229887
Cutibacterium_acnes	Human_betaherpesvirus_6A	-0.0614301		Haemophilus_parainfluenzae	Streptococcus_sp._oral_taxon_061	0.202226
Cutibacterium_acnes	Corynebacterium_kefirresidentii	0.0573893		Haemophilus_parainfluenzae	Rothia_aeria	0.208289
Cutibacterium_acnes	Rothia_mucilaginosa	-0.0746835
Cutibacterium_acnes	Streptococcus_oralis	-0.0583277
Cutibacterium_acnes	Prevotella_intermedia	-0.0544652
Cutibacterium_acnes	Rothia_aeria	-0.0591256
Cutibacterium_acnes	Staphylococcus_capitis	0.0566967
Cutibacterium_acnes	Malassezia_restricta	0.18582
Cutibacterium_acnes	Corynebacterium_segmentosum	0.0966538
Cutibacterium_acnes	Cutibacterium_avidum	0.071215
Cutibacterium_acnes	Cutibacterium_granulosum	0.0858616
Cutibacterium_acnes	Pantoea_ananatis	0.0511617
Moraxella_osloensis	Lactobacillus_iners	-0.0910364
Moraxella_osloensis	Lactobacillus_crispatus	-0.0626067
Moraxella_osloensis	Phyllobacterium_zundukense	-0.0765809
Moraxella_osloensis	Gardnerella_vaginalis	-0.0754341
Moraxella_osloensis	Bifidobacterium_adolescentis	-0.0767091
Moraxella_osloensis	Bifidobacterium_longum	-0.0523704
Moraxella_osloensis	Faecalibacterium_prausnitzii	-0.0808497
Moraxella_osloensis	Phocaeicola_vulgatus	-0.0525252
Moraxella_osloensis	Acinetobacter_baumannii	0.136069
Moraxella_osloensis	Acinetobacter_schindleri	0.248179
Moraxella_osloensis	Epilithonimonas_vandammei	0.154862
Moraxella_osloensis	Comamonas_aquatica	0.177063
Moraxella_osloensis	Blautia_sp._SC05B48	-0.0573538
Moraxella_osloensis	Clostridium_innocuum	0.0688317
Moraxella_osloensis	Roseomonas_mucosa	0.0642229
Moraxella_osloensis	Acinetobacter_sp._FDAARGOS_724	0.101229
Moraxella_osloensis	Roseomonas_sp._FDAARGOS_362	0.0510988
Human_mastadenovirus_C	Mycolicibacterium_aubagnense	0.115831
Human_mastadenovirus_C	Lactobacillus_iners	-0.0756224
Human_mastadenovirus_C	Bifidobacterium_longum	-0.0618442
Human_mastadenovirus_C	Bifidobacterium_bifidum	-0.0597873
Human_mastadenovirus_C	Faecalibacterium_prausnitzii	-0.0568266
Human_mastadenovirus_C	Propionibacterium_sp._oral_taxon_193	0.074665
Human_mastadenovirus_C	Pantoea_ananatis	0.119968
Mycolicibacterium_aubagnense	Malassezia_restricta	0.0617787
Lactobacillus_iners	Lactobacillus_crispatus	0.0849903
Lactobacillus_iners	Phyllobacterium_zundukense	0.0813986
Lactobacillus_iners	Gardnerella_vaginalis	0.17907
Lactobacillus_iners	Bifidobacterium_longum	-0.0545145
Lactobacillus_iners	Human_betaherpesvirus_6B	0.0720824
Lactobacillus_iners	Lactobacillus_jensenii	0.0979248
Lactobacillus_iners	Corynebacterium_jeikeium	0.0591871
Lactobacillus_iners	Corynebacterium_genitalium	0.052364
Lactobacillus_iners	Corynebacterium_imitans	0.0554941
Lactobacillus_iners	Corynebacterium_aurimucosum	0.0586229
Lactobacillus_iners	Corynebacterium_amycolatum	0.0586488
Lactobacillus_crispatus	Phyllobacterium_zundukense	0.0503233
Lactobacillus_crispatus	Gardnerella_vaginalis	0.0558543
Lactobacillus_crispatus	Corynebacterium_tuberculostearicum	0.0564107
Staphylococcus_epidermidis	Bifidobacterium_longum	-0.0601442
Staphylococcus_epidermidis	Bifidobacterium_bifidum	-0.0665925
Staphylococcus_epidermidis	Corynebacterium_tuberculostearicum	0.20647
Staphylococcus_epidermidis	Corynebacterium_kefirresidentii	0.157117
Staphylococcus_epidermidis	Staphylococcus_capitis	0.0981181
Staphylococcus_epidermidis	Staphylococcus_aureus	0.0754903
Staphylococcus_epidermidis	Corynebacterium_segmentosum	0.147021
Staphylococcus_epidermidis	Staphylococcus_hominis	0.0730604
Staphylococcus_epidermidis	Cutibacterium_granulosum	0.129309
Staphylococcus_epidermidis	Staphylococcus_warneri	0.0594909
Gardnerella_vaginalis	Bifidobacterium_longum	-0.0625831
Gardnerella_vaginalis	Fannyhessea_vaginae	0.278015
Gardnerella_vaginalis	Corynebacterium_jeikeium	0.117976
Gardnerella_vaginalis	Prevotella_intermedia	0.0789359
Gardnerella_vaginalis	Corynebacterium_imitans	0.057
Gardnerella_vaginalis	Corynebacterium_amycolatum	0.0584866
Acidovorax_sp._KKS102	Cupriavidus_metallidurans	0.194368
Acidovorax_sp._KKS102	Acidovorax_sp._JMULE5	0.0578286
Bifidobacterium_adolescentis	Bifidobacterium_longum	0.254097
Bifidobacterium_adolescentis	Bifidobacterium_bifidum	0.213708
Bifidobacterium_adolescentis	Faecalibacterium_prausnitzii	0.268164
Bifidobacterium_adolescentis	Bifidobacterium_breve	0.110411
Bifidobacterium_adolescentis	Phocaeicola_vulgatus	0.201152
Bifidobacterium_adolescentis	Collinsella_aerofaciens	0.254605
Bifidobacterium_adolescentis	Haemophilus_parainfluenzae	-0.060455
Bifidobacterium_adolescentis	Phocaeicola_dorei	0.113243
Bifidobacterium_adolescentis	Ruminococcus_gnavus	0.0559021
Bifidobacterium_adolescentis	Coprococcus_comes	0.0787737
Bifidobacterium_adolescentis	Blautia_sp._SC05B48	0.112806
Bifidobacterium_adolescentis	Ruminococcus_torques	0.0802229
Bifidobacterium_adolescentis	Anaerostipes_hadrus	0.0986284
Bifidobacterium_adolescentis	Blautia_obeum	0.0930219
Bifidobacterium_adolescentis	Parabacteroides_distasonis	0.148514
Bifidobacterium_adolescentis	Megasphaera_elsdenii	0.0880251
Bifidobacterium_longum	Bifidobacterium_bifidum	0.530491
Bifidobacterium_longum	Faecalibacterium_prausnitzii	0.129717
Bifidobacterium_longum	Bifidobacterium_breve	0.382705
Bifidobacterium_longum	Phocaeicola_vulgatus	0.0840319
Bifidobacterium_longum	Collinsella_aerofaciens	0.147003
Bifidobacterium_longum	Streptococcus_mitis	-0.0544592
Bifidobacterium_longum	Ruminococcus_gnavus	0.221964
Bifidobacterium_longum	Neisseria_subflava	-0.052536
Bifidobacterium_longum	Coprococcus_comes	0.15542
Bifidobacterium_longum	Blautia_sp._SC05B48	0.0763109
Bifidobacterium_longum	Ruminococcus_torques	0.0919007
Bifidobacterium_longum	Veillonella_parvula	0.121033
Bifidobacterium_longum	Blautia_obeum	0.123071
Bifidobacterium_longum	Parabacteroides_distasonis	0.14161
Bifidobacterium_longum	Clostridium_innocuum	0.133269
Bifidobacterium_longum	Bifidobacterium_catenulatum	0.0658787
Bifidobacterium_longum	Anaerobutyricum_hallii	0.0864586
Bifidobacterium_longum	Megasphaera_elsdenii	0.0776612
Bifidobacterium_bifidum	Faecalibacterium_prausnitzii	0.0807306
Bifidobacterium_bifidum	Bifidobacterium_breve	0.408834
Bifidobacterium_bifidum	Phocaeicola_vulgatus	0.0750662
Bifidobacterium_bifidum	Collinsella_aerofaciens	0.144887
Bifidobacterium_bifidum	Ruminococcus_gnavus	0.230205
Bifidobacterium_bifidum	Coprococcus_comes	0.162307
Bifidobacterium_bifidum	Blautia_sp._SC05B48	0.0792532
Bifidobacterium_bifidum	Ruminococcus_torques	0.0769676
Bifidobacterium_bifidum	Veillonella_parvula	0.118981
Bifidobacterium_bifidum	Blautia_obeum	0.0893589
Bifidobacterium_bifidum	Parabacteroides_distasonis	0.0961936
Bifidobacterium_bifidum	Clostridium_innocuum	0.145072
Bifidobacterium_bifidum	Bifidobacterium_catenulatum	0.100972
Bifidobacterium_bifidum	Anaerobutyricum_hallii	0.0528436
Faecalibacterium_prausnitzii	Phocaeicola_vulgatus	0.22435
Faecalibacterium_prausnitzii	Collinsella_aerofaciens	0.214166
Faecalibacterium_prausnitzii	Phocaeicola_dorei	0.166589
Faecalibacterium_prausnitzii	Ruminococcus_gnavus	0.0619317
Faecalibacterium_prausnitzii	Coprococcus_comes	0.0707943
Faecalibacterium_prausnitzii	Blautia_sp._SC05B48	0.177747
Faecalibacterium_prausnitzii	Ruminococcus_torques	0.0837229
Faecalibacterium_prausnitzii	Anaerostipes_hadrus	0.106405
Faecalibacterium_prausnitzii	Blautia_obeum	0.069752
Faecalibacterium_prausnitzii	Parabacteroides_distasonis	0.0848686
Faecalibacterium_prausnitzii	Anaerobutyricum_hallii	0.0511633
Faecalibacterium_prausnitzii	Megasphaera_elsdenii	0.0931854
Rubrobacter_xylanophilus	Rothia_aeria	-0.0507792
Propionibacterium_sp._oral_taxon_193	Malassezia_restricta	0.0635358
Bifidobacterium_breve	Collinsella_aerofaciens	0.0650797
Bifidobacterium_breve	Streptococcus_mitis	-0.0558592
Bifidobacterium_breve	Ruminococcus_gnavus	0.17654
Bifidobacterium_breve	Coprococcus_comes	0.106229
Bifidobacterium_breve	Ruminococcus_torques	0.0800525
Bifidobacterium_breve	Veillonella_parvula	0.0939775
Bifidobacterium_breve	Blautia_obeum	0.116242
Bifidobacterium_breve	Parabacteroides_distasonis	0.063098
Bifidobacterium_breve	Clostridium_innocuum	0.151992
Bifidobacterium_breve	Bifidobacterium_catenulatum	0.0724937
Bifidobacterium_breve	Anaerobutyricum_hallii	0.0518268
Phocaeicola_vulgatus	Collinsella_aerofaciens	0.121974
Phocaeicola_vulgatus	Phocaeicola_dorei	0.0971353
Phocaeicola_vulgatus	Ruminococcus_gnavus	0.0541668
Phocaeicola_vulgatus	Blautia_sp._SC05B48	0.0508274
Phocaeicola_vulgatus	Anaerostipes_hadrus	0.0816576
Phocaeicola_vulgatus	Parabacteroides_distasonis	0.0502274
Human_betaherpesvirus_6B	Human_betaherpesvirus_6A	0.330973
Acinetobacter_baumannii	Acinetobacter_schindleri	0.098402
Acinetobacter_baumannii	Acinetobacter_dispersus	0.0671231
Acinetobacter_baumannii	Epilithonimonas_vandammei	0.0657768
Acinetobacter_baumannii	Comamonas_aquatica	0.0977191
Acinetobacter_baumannii	Acinetobacter_sp._FDAARGOS_724	0.0545296
Corynebacterium_tuberculostearicum	Collinsella_aerofaciens	-0.0537431
Corynebacterium_tuberculostearicum	Corynebacterium_kefirresidentii	0.137237
Corynebacterium_tuberculostearicum	Corynebacterium_jeikeium	0.0685923
Corynebacterium_tuberculostearicum	Staphylococcus_capitis	0.0544206
Corynebacterium_tuberculostearicum	Staphylococcus_aureus	0.0755296
Corynebacterium_tuberculostearicum	Corynebacterium_segmentosum	0.0713673
Corynebacterium_tuberculostearicum	Staphylococcus_hominis	0.0810729
Corynebacterium_tuberculostearicum	Cutibacterium_granulosum	0.0587797
Corynebacterium_tuberculostearicum	Staphylococcus_warneri	0.0776159
Corynebacterium_tuberculostearicum	Corynebacterium_aurimucosum	0.0768637
Corynebacterium_tuberculostearicum	Corynebacterium_amycolatum	0.0610975
Collinsella_aerofaciens	Phocaeicola_dorei	0.0654589
Collinsella_aerofaciens	Streptococcus_sp._oral_taxon_061	-0.0501918
Collinsella_aerofaciens	Blautia_sp._SC05B48	0.155685
Collinsella_aerofaciens	Ruminococcus_torques	0.122705
Collinsella_aerofaciens	Blautia_obeum	0.126499
Collinsella_aerofaciens	Parabacteroides_distasonis	0.0609336
Collinsella_aerofaciens	Anaerobutyricum_hallii	0.123683
Collinsella_aerofaciens	Megasphaera_elsdenii	0.0895475
Collinsella_aerofaciens	Neisseria_meningitidis	-0.0523007
Streptococcus_mitis	Acinetobacter_schindleri	-0.0511656
Streptococcus_mitis	Haemophilus_parainfluenzae	0.19974
Streptococcus_mitis	Ruminococcus_gnavus	-0.0623509
Streptococcus_mitis	Rothia_mucilaginosa	0.177161
Streptococcus_mitis	Neisseria_subflava	0.0925923
Streptococcus_mitis	Streptococcus_oralis	0.139076
Streptococcus_mitis	Streptococcus_sp._oral_taxon_061	0.108095
Streptococcus_mitis	Neisseria_mucosa	0.0890126
Streptococcus_mitis	Prevotella_intermedia	0.067845
Streptococcus_mitis	Rothia_aeria	0.110223
Streptococcus_mitis	Streptococcus_pneumoniae	0.113979
Streptococcus_mitis	Prevotella_melaninogenica	0.0913822
Streptococcus_mitis	Neisseria_sicca	0.0813273
Streptococcus_mitis	Lautropia_mirabilis	0.0869926
Streptococcus_mitis	Streptococcus_sanguinis	0.0536159
Streptococcus_mitis	Veillonella_parvula	0.0512024
Streptococcus_mitis	Rothia_dentocariosa	0.0755139
Streptococcus_mitis	Neisseria_flavescens	0.0832247
Streptococcus_mitis	Neisseria_elongata	0.0827803
Streptococcus_mitis	Schaalia_odontolytica	0.0874293
Streptococcus_mitis	Corynebacterium_matruchotii	0.0524446
Streptococcus_mitis	Gemella_haemolysans	0.0826338
Streptococcus_mitis	Fusobacterium_pseudoperiodonticum	0.0603559
Streptococcus_mitis	Prevotella_jejuni	0.052991
Acinetobacter_schindleri	Epilithonimonas_vandammei	0.070362
Acinetobacter_schindleri	Comamonas_aquatica	0.100442
Acinetobacter_schindleri	Acinetobacter_sp._FDAARGOS_724	0.125892
Haemophilus_parainfluenzae	Epilithonimonas_vandammei	-0.0501819
Haemophilus_parainfluenzae	Rothia_mucilaginosa	0.229887
Haemophilus_parainfluenzae	Neisseria_subflava	0.15669
Haemophilus_parainfluenzae	Streptococcus_oralis	0.107593
Haemophilus_parainfluenzae	Streptococcus_sp._oral_taxon_061	0.202226
Haemophilus_parainfluenzae	Neisseria_mucosa	0.110613
Haemophilus_parainfluenzae	Prevotella_intermedia	0.0680916
Haemophilus_parainfluenzae	Rothia_aeria	0.208289
Haemophilus_parainfluenzae	Fusobacterium_nucleatum	0.066393
Haemophilus_parainfluenzae	Prevotella_melaninogenica	0.124831
Haemophilus_parainfluenzae	Neisseria_sicca	0.0767371
Haemophilus_parainfluenzae	Lautropia_mirabilis	0.0915963
Haemophilus_parainfluenzae	Streptococcus_sanguinis	0.0810889
Haemophilus_parainfluenzae	Veillonella_parvula	0.0614209
Haemophilus_parainfluenzae	Blautia_obeum	-0.0506787
Haemophilus_parainfluenzae	Rothia_dentocariosa	0.0918205
Haemophilus_parainfluenzae	Neisseria_flavescens	0.0894344
Haemophilus_parainfluenzae	Neisseria_elongata	0.106962
Haemophilus_parainfluenzae	Schaalia_odontolytica	0.143192
Haemophilus_parainfluenzae	Streptococcus_sp._oral_taxon_431	0.0743502
Haemophilus_parainfluenzae	Fusobacterium_pseudoperiodonticum	0.0566933
Haemophilus_parainfluenzae	Prevotella_sp._oral_taxon_299	0.0756653
Haemophilus_parainfluenzae	Neisseria_meningitidis	0.0617032
Haemophilus_parainfluenzae	Veillonella_nakazawae	0.0799387
Human_betaherpesvirus_6A	Pseudonocardia_autotrophica	0.0510203
Phocaeicola_dorei	Ruminococcus_gnavus	0.0604747
Phocaeicola_dorei	Blautia_sp._SC05B48	0.0582692
Phocaeicola_dorei	Anaerostipes_hadrus	0.115145
Phocaeicola_dorei	Parabacteroides_distasonis	0.0654458
Corynebacterium_kefirresidentii	Corynebacterium_segmentosum	0.104215
Corynebacterium_kefirresidentii	Cutibacterium_avidum	0.0855441
Corynebacterium_kefirresidentii	Cutibacterium_granulosum	0.112594
Corynebacterium_kefirresidentii	Corynebacterium_aurimucosum	0.0556844
Ruminococcus_gnavus	Neisseria_subflava	-0.0706631
Ruminococcus_gnavus	Coprococcus_comes	0.0965455
Ruminococcus_gnavus	Anaerostipes_hadrus	0.0741394
Ruminococcus_gnavus	Veillonella_parvula	0.0582039
Ruminococcus_gnavus	Clostridium_innocuum	0.0857352
Ruminococcus_gnavus	Bifidobacterium_catenulatum	0.0836875
Epilithonimonas_vandammei	Comamonas_aquatica	0.0878441
Rothia_mucilaginosa	Neisseria_subflava	0.14922
Rothia_mucilaginosa	Streptococcus_oralis	0.0810364
Rothia_mucilaginosa	Comamonas_aquatica	-0.0521478
Rothia_mucilaginosa	Streptococcus_sp._oral_taxon_061	0.167256
Rothia_mucilaginosa	Neisseria_mucosa	0.0912506
Rothia_mucilaginosa	Prevotella_intermedia	0.0595485
Rothia_mucilaginosa	Rothia_aeria	0.182217
Rothia_mucilaginosa	Fusobacterium_nucleatum	0.0530754
Rothia_mucilaginosa	Prevotella_melaninogenica	0.114271
Rothia_mucilaginosa	Neisseria_sicca	0.0776765
Rothia_mucilaginosa	Lautropia_mirabilis	0.0851972
Rothia_mucilaginosa	Streptococcus_sanguinis	0.111465
Rothia_mucilaginosa	Veillonella_parvula	0.0622267
Rothia_mucilaginosa	Rothia_dentocariosa	0.0584906
Rothia_mucilaginosa	Neisseria_flavescens	0.0714519
Rothia_mucilaginosa	Neisseria_elongata	0.103718
Rothia_mucilaginosa	Schaalia_odontolytica	0.135521
Rothia_mucilaginosa	Streptococcus_sp._oral_taxon_431	0.0589362
Rothia_mucilaginosa	Fusobacterium_pseudoperiodonticum	0.0504139
Corynebacterium_jeikeium	Corynebacterium_aurimucosum	0.0679535
Corynebacterium_jeikeium	Corynebacterium_amycolatum	0.0746851
Neisseria_subflava	Streptococcus_sp._oral_taxon_061	0.152771
Neisseria_subflava	Neisseria_mucosa	0.178911
Neisseria_subflava	Prevotella_intermedia	0.0752039
Neisseria_subflava	Rothia_aeria	0.0922255
Neisseria_subflava	Fusobacterium_nucleatum	0.0807221
Neisseria_subflava	Prevotella_melaninogenica	0.0951945
Neisseria_subflava	Neisseria_sicca	0.114825
Neisseria_subflava	Lautropia_mirabilis	0.0851438
Neisseria_subflava	Streptococcus_sanguinis	0.0747212
Neisseria_subflava	Neisseria_flavescens	0.117614
Neisseria_subflava	Neisseria_elongata	0.0860711
Neisseria_subflava	Schaalia_odontolytica	0.100554
Neisseria_subflava	Fusobacterium_pseudoperiodonticum	0.096466
Neisseria_subflava	Corynebacterium_ureicelerivorans	-0.0520425
Neisseria_subflava	Neisseria_meningitidis	0.0616195
Streptococcus_oralis	Streptococcus_sp._oral_taxon_061	0.0878187
Streptococcus_oralis	Rothia_aeria	0.103656
Streptococcus_oralis	Streptococcus_pneumoniae	0.0807781
Streptococcus_oralis	Streptococcus_sanguinis	0.109099
Streptococcus_oralis	Rothia_dentocariosa	0.0856066
Streptococcus_oralis	Schaalia_odontolytica	0.0702768
Streptococcus_oralis	Corynebacterium_matruchotii	0.0504001
Streptococcus_oralis	Streptococcus_sp._oral_taxon_431	0.0701901
Comamonas_aquatica	Acinetobacter_sp._FDAARGOS_724	0.0829753
Coprococcus_comes	Blautia_sp._SC05B48	0.0794402
Coprococcus_comes	Ruminococcus_torques	0.055778
Coprococcus_comes	Prevotella_melaninogenica	-0.0555328
Coprococcus_comes	Veillonella_parvula	0.0708487
Coprococcus_comes	Bifidobacterium_catenulatum	0.0529934
Coprococcus_comes	Anaerobutyricum_hallii	0.0529683
Coprococcus_comes	Megasphaera_elsdenii	0.0688394
Streptococcus_sp._oral_taxon_061	Neisseria_mucosa	0.0831749
Streptococcus_sp._oral_taxon_061	Rothia_aeria	0.132436
Streptococcus_sp._oral_taxon_061	Staphylococcus_capitis	-0.0519292
Streptococcus_sp._oral_taxon_061	Fusobacterium_nucleatum	0.0509706
Streptococcus_sp._oral_taxon_061	Prevotella_melaninogenica	0.0950035
Streptococcus_sp._oral_taxon_061	Neisseria_sicca	0.0685596
Streptococcus_sp._oral_taxon_061	Streptococcus_sanguinis	0.0996947
Streptococcus_sp._oral_taxon_061	Veillonella_parvula	0.0741373
Streptococcus_sp._oral_taxon_061	Neisseria_flavescens	0.0626586
Streptococcus_sp._oral_taxon_061	Neisseria_elongata	0.0754558
Streptococcus_sp._oral_taxon_061	Schaalia_odontolytica	0.10122
Streptococcus_sp._oral_taxon_061	Corynebacterium_matruchotii	0.055729
Streptococcus_sp._oral_taxon_061	Streptococcus_sp._oral_taxon_431	0.0725121
Blautia_sp._SC05B48	Ruminococcus_torques	0.0965546
Blautia_sp._SC05B48	Anaerostipes_hadrus	0.090243
Blautia_sp._SC05B48	Blautia_obeum	0.0913234
Blautia_sp._SC05B48	Anaerobutyricum_hallii	0.0679664
Blautia_sp._SC05B48	Megasphaera_elsdenii	0.0903086
Neisseria_mucosa	Prevotella_intermedia	0.0848394
Neisseria_mucosa	Rothia_aeria	0.0884726
Neisseria_mucosa	Fusobacterium_nucleatum	0.0624852
Neisseria_mucosa	Prevotella_melaninogenica	0.0860782
Neisseria_mucosa	Neisseria_sicca	0.104334
Neisseria_mucosa	Lautropia_mirabilis	0.0928215
Neisseria_mucosa	Neisseria_flavescens	0.127762
Neisseria_mucosa	Neisseria_elongata	0.0629007
Neisseria_mucosa	Fusobacterium_pseudoperiodonticum	0.0640348
Neisseria_mucosa	Prevotella_jejuni	0.069157
Neisseria_mucosa	Prevotella_sp._oral_taxon_299	0.0576265
Neisseria_mucosa	Neisseria_meningitidis	0.0542475
Prevotella_intermedia	Fusobacterium_nucleatum	0.0511662
Prevotella_intermedia	Prevotella_melaninogenica	0.124385
Prevotella_intermedia	Neisseria_sicca	0.0822385
Prevotella_intermedia	Neisseria_flavescens	0.0791224
Prevotella_intermedia	Schaalia_odontolytica	0.05784
Prevotella_intermedia	Fusobacterium_pseudoperiodonticum	0.0623705
Prevotella_intermedia	Prevotella_jejuni	0.0812603
Prevotella_intermedia	Prevotella_oris	0.0568707
Rothia_aeria	Prevotella_melaninogenica	0.0622852
Rothia_aeria	Neisseria_sicca	0.0643377
Rothia_aeria	Lautropia_mirabilis	0.088035
Rothia_aeria	Streptococcus_sanguinis	0.0936958
Rothia_aeria	Veillonella_parvula	0.0689762
Rothia_aeria	Rothia_dentocariosa	0.115068
Rothia_aeria	Bifidobacterium_catenulatum	-0.050056
Rothia_aeria	Neisseria_flavescens	0.0684781
Rothia_aeria	Neisseria_elongata	0.0955206
Rothia_aeria	Schaalia_odontolytica	0.0868836
Rothia_aeria	Corynebacterium_matruchotii	0.0639905
Rothia_aeria	Veillonella_nakazawae	0.0705751
Ruminococcus_torques	Anaerostipes_hadrus	0.0607115
Ruminococcus_torques	Blautia_obeum	0.124932
Ruminococcus_torques	Anaerobutyricum_hallii	0.0937738
Streptococcus_pneumoniae	Gemella_haemolysans	0.0691761
Fusobacterium_nucleatum	Prevotella_melaninogenica	0.0514883
Fusobacterium_nucleatum	Neisseria_sicca	0.065774
Fusobacterium_nucleatum	Neisseria_flavescens	0.0660922
Fusobacterium_nucleatum	Schaalia_odontolytica	0.0623169
Fusobacterium_nucleatum	Fusobacterium_pseudoperiodonticum	0.166841
Prevotella_melaninogenica	Neisseria_sicca	0.0721206
Prevotella_melaninogenica	Streptococcus_sanguinis	0.0648205
Prevotella_melaninogenica	Veillonella_parvula	0.0675029
Prevotella_melaninogenica	Roseomonas_mucosa	-0.0574221
Prevotella_melaninogenica	Bifidobacterium_catenulatum	-0.0697902
Prevotella_melaninogenica	Neisseria_flavescens	0.0577475
Prevotella_melaninogenica	Neisseria_elongata	0.0645671
Prevotella_melaninogenica	Schaalia_odontolytica	0.120426
Prevotella_melaninogenica	Corynebacterium_matruchotii	0.0616609
Prevotella_melaninogenica	Fusobacterium_pseudoperiodonticum	0.0529012
Prevotella_melaninogenica	Prevotella_jejuni	0.078639
Prevotella_melaninogenica	Prevotella_sp._oral_taxon_299	0.0513004
Prevotella_melaninogenica	Corynebacterium_imitans	-0.0539099
Prevotella_melaninogenica	Prevotella_oris	0.0511211
Prevotella_melaninogenica	Veillonella_nakazawae	0.0920104
Neisseria_sicca	Lautropia_mirabilis	0.0729598
Neisseria_sicca	Streptococcus_sanguinis	0.0691497
Neisseria_sicca	Neisseria_flavescens	0.102672
Neisseria_sicca	Schaalia_odontolytica	0.0677822
Neisseria_sicca	Fusobacterium_pseudoperiodonticum	0.0638346
Neisseria_sicca	Prevotella_jejuni	0.050836
Lautropia_mirabilis	Neisseria_flavescens	0.0644324
Lautropia_mirabilis	Neisseria_meningitidis	0.0582867
Streptococcus_sanguinis	Rothia_dentocariosa	0.0555049
Streptococcus_sanguinis	Schaalia_odontolytica	0.0635818
Streptococcus_sanguinis	Corynebacterium_matruchotii	0.0547411
Streptococcus_sanguinis	Streptococcus_sp._oral_taxon_431	0.0555971
Corynebacterium_segmentosum	Cutibacterium_granulosum	0.0524231
Veillonella_parvula	Acinetobacter_sp._FDAARGOS_724	-0.0574157
Veillonella_parvula	Neisseria_elongata	0.076375
Veillonella_parvula	Schaalia_odontolytica	0.0754706
Veillonella_parvula	Pseudonocardia_autotrophica	-0.0534841
Veillonella_parvula	Veillonella_nakazawae	0.0572422
Blautia_obeum	Deinococcus_radiodurans	-0.0711684
Blautia_obeum	Anaerobutyricum_hallii	0.0938704
Clostridium_innocuum	Bifidobacterium_catenulatum	0.0603016
Roseomonas_mucosa	Roseomonas_sp._FDAARGOS_362	0.0697447
Skermanella_sp._TT6	Skermanella_pratensis	0.102154
Rothia_dentocariosa	Neisseria_elongata	0.0620077
Rothia_dentocariosa	Streptococcus_sp._oral_taxon_431	0.0561789
Cutibacterium_avidum	Corynebacterium_sp._zg-917	0.0502029
Deinococcus_radiodurans	Deinococcus_wulumuqiensis	0.16269
Deinococcus_radiodurans	Deinococcus_sp._NW-56	0.0660131
Deinococcus_radiodurans	Deinococcus_geothermalis	0.051198
Deinococcus_radiodurans	Deinococcus_actinosclerus	0.0507196
Deinococcus_radiodurans	Deinococcus_swuensis	0.0603574
Neisseria_flavescens	Neisseria_elongata	0.0727383
Neisseria_flavescens	Fusobacterium_pseudoperiodonticum	0.0866183
Neisseria_flavescens	Prevotella_jejuni	0.0793617
Neisseria_flavescens	Prevotella_sp._oral_taxon_299	0.0591036
Neisseria_flavescens	Neisseria_meningitidis	0.0649251
Neisseria_flavescens	Prevotella_oris	0.0614015
Neisseria_flavescens	Veillonella_nakazawae	0.0567485
Neisseria_elongata	Schaalia_odontolytica	0.059668
Neisseria_elongata	Fusobacterium_pseudoperiodonticum	0.0596469
Neisseria_elongata	Prevotella_jejuni	0.053067
Neisseria_elongata	Veillonella_nakazawae	0.0702866
Schaalia_odontolytica	Fusobacterium_pseudoperiodonticum	0.0552656
Schaalia_odontolytica	Prevotella_jejuni	0.0528862
Schaalia_odontolytica	Corynebacterium_sp._zg-917	-0.050476
Schaalia_odontolytica	Corynebacterium_imitans	-0.0519146
Schaalia_odontolytica	Neisseria_meningitidis	0.0552412
Schaalia_odontolytica	Veillonella_nakazawae	0.0616288
Deinococcus_wulumuqiensis	Deinococcus_sp._NW-56	0.0744887
Deinococcus_wulumuqiensis	Deinococcus_gobiensis	0.05655
Deinococcus_wulumuqiensis	Deinococcus_geothermalis	0.067787
Deinococcus_wulumuqiensis	Deinococcus_actinosclerus	0.059215
Deinococcus_wulumuqiensis	Deinococcus_ficus	0.075731
Fusobacterium_pseudoperiodonticum	Prevotella_jejuni	0.059095
Corynebacterium_ureicelerivorans	Corynebacterium_sp._zg-917	0.119173
Corynebacterium_ureicelerivorans	Corynebacterium_genitalium	0.0777176
Corynebacterium_ureicelerivorans	Corynebacterium_imitans	0.0749102
Staphylococcus_warneri	Rothia_kristinae	0.0572115
Prevotella_jejuni	Neisseria_meningitidis	0.0519858
Prevotella_jejuni	Veillonella_nakazawae	0.0575689
Deinococcus_sp._NW-56	Deinococcus_gobiensis	0.0691528
Deinococcus_sp._NW-56	Deinococcus_geothermalis	0.0722692
Deinococcus_sp._NW-56	Deinococcus_actinosclerus	0.0716265
Deinococcus_sp._NW-56	Deinococcus_ficus	0.0653721
Deinococcus_sp._NW-56	Deinococcus_swuensis	0.0637592
Corynebacterium_sp._zg-917	Corynebacterium_genitalium	0.0524725
Corynebacterium_sp._zg-917	Corynebacterium_imitans	0.0696171
Rickettsia_sp._Tillamook_23	Rickettsia_felis	0.0981479
Rickettsia_sp._Tillamook_23	Rickettsia_endosymbiont_of_Bemisia_tabaci	0.0560761
Prevotella_sp._oral_taxon_299	Neisseria_meningitidis	0.0711954
Prevotella_sp._oral_taxon_299	Prevotella_oris	0.070597
Prevotella_sp._oral_taxon_299	Veillonella_nakazawae	0.0626979
Neisseria_meningitidis	Prevotella_oris	0.0888892
Rickettsia_felis	Rickettsia_endosymbiont_of_Bemisia_tabaci	0.0576731
Prevotella_oris	Veillonella_nakazawae	0.0517808
Deinococcus_gobiensis	Deinococcus_geothermalis	0.0634146
Deinococcus_gobiensis	Deinococcus_actinosclerus	0.0781681
Deinococcus_gobiensis	Deinococcus_ficus	0.0719834
Deinococcus_gobiensis	Deinococcus_swuensis	0.0538704
Deinococcus_geothermalis	Deinococcus_actinosclerus	0.0822682
Deinococcus_geothermalis	Deinococcus_ficus	0.0639709
Deinococcus_actinosclerus	Deinococcus_ficus	0.0823615
Deinococcus_actinosclerus	Deinococcus_swuensis	0.0570003
Deinococcus_ficus	Deinococcus_swuensis	0.0579331

## Sheet: Source Data Fig. 4b
HELIOS				TTSH				SEED				MEC				PRISM
Species 1	Species 2	SpiecEasi_correlation		Species 1	Species 2	SpiecEasi_correlation		Species 1	Species 2	SpiecEasi_correlation		Species 1	Species 2	SpiecEasi_correlation		Species 1	Species 2	SpiecEasi_correlation
Sphingomonas_melonis	Rhizobium_oryzihabitans	0.209469		Clostridium_botulinum	Ralstonia_insidiosa	-0.385553		Pseudomonas_tolaasii	Ralstonia_insidiosa	-0.223032		Sphingomonas_melonis	Sphingomonas_sp._NIC1	0.466234		Pseudomonas_oleovorans	Pseudomonas_alcaliphila	0.973346
Sphingomonas_melonis	Sphingomonas_sp._DH-S5	0.245052		Clostridium_botulinum	Ralstonia_pickettii	-0.52647		Pseudomonas_tolaasii	Ralstonia_solanacearum	-0.207521		Sphingomonas_melonis	Microbacterium_sp._PM5	0.347451		Pseudomonas_oleovorans	Methylobacterium_currus	-0.61686
Sphingomonas_melonis	Sphingomonas_sp._NIC1	0.241666		Clostridium_botulinum	Ralstonia_solanacearum	-0.318387		Rhizobium_oryzihabitans	Pseudomonas_sihuiensis	0.262317		Sphingomonas_sp._AAP5	Sphingomonas_hengshuiensis	0.671348		Pseudomonas_oleovorans	Bradyrhizobium_sp._BTAi1	-0.460169
Sphingomonas_melonis	Sphingomonas_taxi	0.262076		Clostridium_botulinum	Ralstonia_mannitolilytica	-0.290072		Bradyrhizobium_betae	Ralstonia_pickettii	0.214742		Sphingomonas_sp._AAP5	Bradyrhizobium_lablabi	-0.29693		Pseudomonas_oleovorans	Bradyrhizobium_sp._PSBB068	-0.217262
Sphingomonas_melonis	Sphingomonas_insulae	0.281257		Clostridium_botulinum	Burkholderia_contaminans	-0.249967		Bradyrhizobium_betae	Acidovorax_sp._KKS102	0.279955		Sphingomonas_sp._AAP5	Methylobacterium_currus	0.677273		Pseudomonas_oleovorans	Bradyrhizobium_sp._CCBAU_51765	-0.303556
Sphingomonas_melonis	Methylobacterium_aquaticum	0.230376		Clostridium_botulinum	Babesia_bigemina	0.890902		Bradyrhizobium_betae	Kinneretia_sp._DAIF2	0.3082		Sphingomonas_sp._AAP5	Sphingomonas_sp._LM7	0.672048		Pseudomonas_oleovorans	Bradyrhizobium_erythrophlei	-0.262135
Sphingomonas_melonis	Methylobacterium_durans	0.20878		Clostridium_botulinum	Bacillus_cereus	0.852559		Bradyrhizobium_betae	Rhodoferax_sp._BAB1	0.244763		Sphingomonas_sp._AAP5	Sphingomonas_sp._Cra20	0.670921		Pseudomonas_oleovorans	Bradyrhizobium_diazoefficiens	-0.245124
Sphingomonas_melonis	Caulobacter_mirabilis	0.333575		Bradyrhizobium_sp._PSBB068	Ralstonia_insidiosa	-0.412105		Pseudomonas_sihuiensis	Ralstonia_pickettii	-0.238906		Sphingomonas_sp._AAP5	Sphingomonas_sp._CL5.1	0.631184		Pseudomonas_oleovorans	Bradyrhizobium_betae	-0.234089
Sphingomonas_melonis	Caulobacter_sp._K31	0.557521		Bradyrhizobium_sp._PSBB068	Ralstonia_solanacearum	-0.349483		Acinetobacter_schindleri	Moraxella_osloensis	0.22251		Sphingomonas_sp._AAP5	Sphingomonas_sp._XS-10	0.698259		Pseudomonas_oleovorans	Rhodopseudomonas_palustris	-0.373577
Sphingomonas_melonis	Caulobacter_sp._FWC26	0.625412		Bradyrhizobium_sp._PSBB068	Ralstonia_mannitolilytica	-0.320392		Moraxella_osloensis	Ralstonia_pickettii	-0.21515		Sphingomonas_sp._AAP5	Sphingomonas_sp._FARSPH	0.728503		Pseudomonas_oleovorans	Methylobacterium_radiotolerans	-0.346248
Sphingomonas_melonis	Caulobacter_flavus	0.61427		Bradyrhizobium_sp._PSBB068	Burkholderia_contaminans	-0.269608		Ralstonia_insidiosa	Ralstonia_pickettii	0.830388		Sphingomonas_sp._AAP5	Sphingomonas_sp._LK11	0.724217		Pseudomonas_oleovorans	Methylobacterium_sp._4-46	-0.605984
Sphingomonas_melonis	Caulobacter_vibrioides	0.664633		Bradyrhizobium_sp._PSBB068	Paraburkholderia_fungorum	0.623885		Ralstonia_insidiosa	Ralstonia_solanacearum	0.885021		Sphingomonas_sp._AAP5	Sphingomonas_sp._MM-1	0.703267		Pseudomonas_oleovorans	Methylobacterium_sp._WL1	-0.594649
Sphingomonas_melonis	Caulobacter_soli	0.584871		Rhodopseudomonas_palustris	Tardiphaga_robiniae	0.256373		Ralstonia_insidiosa	Ralstonia_mannitolilytica	0.839604		Sphingomonas_sp._AAP5	Sphingomonas_sp._AP4-R1	0.694931		Pseudomonas_oleovorans	Methylobacterium_sp._17Sr1-43	-0.532594
Sphingomonas_melonis	Caulobacter_rhizosphaerae	0.585259		Tardiphaga_robiniae	Mesorhizobium_sp._Pch-S	0.454896		Ralstonia_insidiosa	Cupriavidus_taiwanensis	0.215984		Sphingomonas_sp._AAP5	Sphingomonas_sp._DH-S5	0.640662		Pseudomonas_oleovorans	Methylobacterium_sp._17Sr1-1	-0.574764
Sphingomonas_melonis	Caulobacter_segnis	0.656256		Tardiphaga_robiniae	Ralstonia_insidiosa	0.338624		Ralstonia_insidiosa	Paraburkholderia_sp._7MH5	0.432039		Sphingomonas_sp._AAP5	Sphingomonas_sp._NBWT7	0.569121		Pseudomonas_oleovorans	Methylobacterium_sp._AMS5	-0.581743
Sphingomonas_melonis	Caulobacter_henricii	0.527598		Tardiphaga_robiniae	Ralstonia_pickettii	0.272585		Ralstonia_insidiosa	Paraburkholderia_tropica	0.416131		Sphingomonas_sp._AAP5	Sphingomonas_sp._HMP6	0.405808		Pseudomonas_oleovorans	Methylobacterium_sp._DM1	-0.462029
Sphingomonas_melonis	Acinetobacter_johnsonii	0.300164		Tardiphaga_robiniae	Ralstonia_solanacearum	0.354097		Ralstonia_insidiosa	Paraburkholderia_fungorum	0.788698		Sphingomonas_sp._AAP5	Sphingomonas_sp._HMP9	0.307616		Pseudomonas_oleovorans	Methylobacterium_brachiatum	-0.595389
Sphingomonas_melonis	Achromobacter_sp._AONIH1	-0.27666		Tardiphaga_robiniae	Ralstonia_mannitolilytica	0.360158		Ralstonia_insidiosa	Paraburkholderia_acidiphila	0.415183		Sphingomonas_sp._AAP5	Sphingomonas_sp._LMO-1	0.396928		Pseudomonas_oleovorans	Methylobacterium_mesophilicum	-0.618219
Sphingomonas_melonis	Achromobacter_xylosoxidans	-0.34762		Tardiphaga_robiniae	Burkholderia_contaminans	0.511329		Ralstonia_insidiosa	Paraburkholderia_acidisoli	0.394884		Sphingomonas_sp._AAP5	Sphingomonas_koreensis	0.665549		Pseudomonas_oleovorans	Methylobacterium_aquaticum	-0.607568
Sphingomonas_melonis	Achromobacter_spanius	-0.315401		Methylobacterium_radiotolerans	Paraburkholderia_fungorum	0.208552		Ralstonia_pickettii	Ralstonia_solanacearum	0.815937		Sphingomonas_sp._AAP5	Sphingomonas_alpina	0.672063		Pseudomonas_oleovorans	Methylobacterium_durans	-0.502624
Sphingomonas_melonis	Achromobacter_denitrificans	-0.318677		Mesorhizobium_sp._Pch-S	Ralstonia_insidiosa	0.40351		Ralstonia_pickettii	Ralstonia_mannitolilytica	0.817703		Sphingomonas_sp._AAP5	Sphingomonas_sanxanigenens	0.62309		Pseudomonas_oleovorans	Methylobacterium_terrae	-0.596999
Sphingomonas_melonis	Alcaligenes_faecalis	0.325259		Mesorhizobium_sp._Pch-S	Ralstonia_pickettii	0.31906		Ralstonia_pickettii	Paraburkholderia_sp._7MH5	0.343524		Sphingomonas_sp._AAP5	Sphingomonas_paucimobilis	0.638702		Pseudomonas_oleovorans	Methylobacterium_nodulans	-0.611602
Sphingomonas_melonis	Microbacterium_sp._10M-3C3	-0.20551		Mesorhizobium_sp._Pch-S	Ralstonia_solanacearum	0.412859		Ralstonia_pickettii	Paraburkholderia_tropica	0.334724		Sphingomonas_sp._AAP5	Sphingomonas_taxi	0.743421		Pseudomonas_oleovorans	Methylobacterium_indicum	-0.568541
Sphingomonas_melonis	Microbacterium_hominis	-0.204945		Mesorhizobium_sp._Pch-S	Ralstonia_mannitolilytica	0.412694		Ralstonia_pickettii	Paraburkholderia_fungorum	0.745582		Sphingomonas_sp._AAP5	Sphingomonas_panacisoli	0.674021		Pseudomonas_oleovorans	Methylorubrum_extorquens	-0.609739
Sphingomonas_melonis	Alcaligenes_sp._SORT26	0.308343		Mesorhizobium_sp._Pch-S	Burkholderia_contaminans	0.469894		Ralstonia_pickettii	Paraburkholderia_acidiphila	0.34274		Sphingomonas_sp._AAP5	Sphingomonas_panacis	0.677181		Pseudomonas_oleovorans	Methylorubrum_populi	-0.558611
Sphingomonas_melonis	Rhodococcus_sp._P-2	0.255298		Ralstonia_insidiosa	Ralstonia_pickettii	0.647595		Ralstonia_pickettii	Paraburkholderia_acidisoli	0.314802		Sphingomonas_sp._AAP5	Sphingomonas_wittichii	0.50206		Pseudomonas_oleovorans	Caulobacter_sp._K31	-0.234773
Sphingomonas_melonis	Achromobacter_deleyi	-0.347025		Ralstonia_insidiosa	Ralstonia_solanacearum	0.834146		Ralstonia_pickettii	Cutibacterium_acnes	-0.210854		Sphingomonas_sp._AAP5	Sphingobium_sp._YG1	0.594812		Pseudomonas_oleovorans	Caulobacter_sp._FWC26	-0.367594
Sphingomonas_sp._AAP5	Sphingomonas_sp._FARSPH	0.351011		Ralstonia_insidiosa	Ralstonia_mannitolilytica	0.772472		Ralstonia_solanacearum	Ralstonia_mannitolilytica	0.847623		Sphingomonas_sp._AAP5	Sphingobium_yanoikuyae	0.570634		Pseudomonas_oleovorans	Caulobacter_flavus	-0.29048
Sphingomonas_sp._AAP5	Sphingomonas_sp._LK11	0.33012		Ralstonia_insidiosa	Burkholderia_contaminans	0.68722		Ralstonia_solanacearum	Cupriavidus_taiwanensis	0.232106		Sphingomonas_sp._AAP5	Sphingosinithalassobacter_sp._CS137	0.734029		Pseudomonas_oleovorans	Caulobacter_vibrioides	-0.434451
Sphingomonas_sp._AAP5	Sphingomonas_sp._DH-S5	0.399154		Ralstonia_insidiosa	Paraburkholderia_fungorum	-0.531533		Ralstonia_solanacearum	Cupriavidus_necator	0.227039		Sphingomonas_sp._AAP5	Sphingosinithalassobacter_sp._zrk23	0.768206		Pseudomonas_oleovorans	Caulobacter_soli	-0.245128
Sphingomonas_sp._AAP5	Sphingomonas_sp._HMP9	0.205347		Ralstonia_insidiosa	Babesia_bigemina	-0.376234		Ralstonia_solanacearum	Paraburkholderia_sp._7MH5	0.47202		Sphingomonas_sp._AAP5	Novosphingobium_sp._ABRDHK2	0.626593		Pseudomonas_oleovorans	Caulobacter_rhizosphaerae	-0.233813
Sphingomonas_sp._AAP5	Sphingomonas_sp._NIC1	0.367726		Ralstonia_insidiosa	Bacillus_cereus	-0.379298		Ralstonia_solanacearum	Paraburkholderia_tropica	0.461973		Sphingomonas_sp._AAP5	Bradyrhizobium_sp._PSBB068	-0.469336		Pseudomonas_oleovorans	Caulobacter_segnis	-0.423032
Sphingomonas_sp._AAP5	Sphingomonas_alpina	0.250286		Ralstonia_pickettii	Ralstonia_solanacearum	0.591132		Ralstonia_solanacearum	Paraburkholderia_fungorum	0.745869		Sphingomonas_sp._AAP5	Bradyrhizobium_sp._CCBAU_53421	-0.349685		Pseudomonas_oleovorans	Phreatobacter_stygius	-0.499513
Sphingomonas_sp._AAP5	Sphingomonas_paucimobilis	0.319846		Ralstonia_pickettii	Ralstonia_mannitolilytica	0.567633		Ralstonia_solanacearum	Paraburkholderia_acidiphila	0.462457		Sphingomonas_sp._AAP5	Bradyrhizobium_sp._ORS_285	-0.321962		Pseudomonas_oleovorans	Pseudomonas_mendocina	0.910927
Sphingomonas_sp._AAP5	Sphingomonas_taxi	0.412998		Ralstonia_pickettii	Burkholderia_contaminans	0.5175		Ralstonia_solanacearum	Paraburkholderia_acidisoli	0.446218		Sphingomonas_sp._AAP5	Bradyrhizobium_sp._CCBAU_51753	-0.341681		Pseudomonas_oleovorans	Pseudomonas_aeruginosa	0.962143
Sphingomonas_sp._AAP5	Sphingomonas_insulae	0.387864		Ralstonia_pickettii	Babesia_bigemina	-0.523235		Ralstonia_mannitolilytica	Cupriavidus_taiwanensis	0.202133		Sphingomonas_sp._AAP5	Bradyrhizobium_sp._SK17	-0.332536		Pseudomonas_oleovorans	Pseudomonas_alcaligenes	0.288879
Sphingomonas_sp._AAP5	Massilia_sp._LPB0304	0.294184		Ralstonia_pickettii	Bacillus_cereus	-0.528127		Ralstonia_mannitolilytica	Paraburkholderia_sp._7MH5	0.387619		Sphingomonas_sp._AAP5	Bradyrhizobium_sp._CCBAU_051011	-0.338204		Pseudomonas_oleovorans	Pseudomonas_sp._phDV1	0.976454
Sphingomonas_hengshuiensis	Methylobacterium_currus	0.380383		Ralstonia_solanacearum	Ralstonia_mannitolilytica	0.760666		Ralstonia_mannitolilytica	Paraburkholderia_tropica	0.392375		Sphingomonas_sp._AAP5	Bradyrhizobium_sp._ORS_278	-0.326377		Pseudomonas_oleovorans	Pseudomonas_sp._B11D7D	0.959567
Sphingomonas_hengshuiensis	Sphingomonas_sp._LM7	0.651372		Ralstonia_solanacearum	Burkholderia_contaminans	0.63237		Ralstonia_mannitolilytica	Paraburkholderia_fungorum	0.744256		Sphingomonas_sp._AAP5	Bradyrhizobium_sp._6(2017)	-0.328916		Pseudomonas_oleovorans	Pseudomonas_sp._MSPm1	0.973005
Sphingomonas_hengshuiensis	Sphingomonas_sp._Cra20	0.663397		Ralstonia_solanacearum	Paraburkholderia_fungorum	-0.450132		Ralstonia_mannitolilytica	Paraburkholderia_acidiphila	0.395875		Sphingomonas_sp._AAP5	Bradyrhizobium_sp._CCBAU_51765	-0.230419		Pseudomonas_oleovorans	Pseudomonas_sp._LPH1	0.976119
Sphingomonas_hengshuiensis	Sphingomonas_sp._XS-10	0.212634		Ralstonia_solanacearum	Babesia_bigemina	-0.311436		Ralstonia_mannitolilytica	Paraburkholderia_acidisoli	0.391448		Sphingomonas_sp._AAP5	Bradyrhizobium_sp._CCBAU_53338	-0.221466		Pseudomonas_oleovorans	Pseudomonas_stutzeri	0.970466
Sphingomonas_hengshuiensis	Sphingomonas_sp._FARSPH	0.259085		Ralstonia_solanacearum	Bacillus_cereus	-0.321838		Cupriavidus_taiwanensis	Paraburkholderia_sp._7MH5	0.282061		Sphingomonas_sp._AAP5	Bradyrhizobium_sp._CCGE-LA001	-0.266312		Pseudomonas_oleovorans	Pseudomonas_sediminis	0.965704
Sphingomonas_hengshuiensis	Sphingomonas_koreensis	0.494098		Ralstonia_mannitolilytica	Burkholderia_contaminans	0.607592		Cupriavidus_taiwanensis	Paraburkholderia_tropica	0.269869		Sphingomonas_sp._AAP5	Bradyrhizobium_sp._CCBAU_53340	-0.226328		Pseudomonas_oleovorans	Pseudomonas_sihuiensis	0.967214
Sphingomonas_hengshuiensis	Sphingomonas_alpina	0.287156		Ralstonia_mannitolilytica	Paraburkholderia_fungorum	-0.404734		Cupriavidus_taiwanensis	Paraburkholderia_acidiphila	0.264058		Sphingomonas_sp._AAP5	Bradyrhizobium_erythrophlei	0.28281		Pseudomonas_oleovorans	Pseudomonas_toyotomiensis	0.975045
Sphingomonas_hengshuiensis	Achromobacter_sp._AONIH1	0.275617		Ralstonia_mannitolilytica	Babesia_bigemina	-0.283807		Cupriavidus_taiwanensis	Paraburkholderia_acidisoli	0.251405		Sphingomonas_sp._AAP5	Bradyrhizobium_betae	-0.256919		Pseudomonas_oleovorans	Ralstonia_pickettii	-0.346437
Sphingomonas_hengshuiensis	Achromobacter_xylosoxidans	0.415387		Ralstonia_mannitolilytica	Bacillus_cereus	-0.294146		Cupriavidus_necator	Paraburkholderia_sp._7MH5	0.275855		Sphingomonas_sp._AAP5	Bradyrhizobium_canariense	-0.298574		Pseudomonas_oleovorans	Achromobacter_spanius	-0.210092
Sphingomonas_hengshuiensis	Achromobacter_spanius	0.370469		Burkholderia_contaminans	Paraburkholderia_fungorum	-0.350528		Cupriavidus_necator	Paraburkholderia_tropica	0.291809		Sphingomonas_sp._AAP5	Bradyrhizobium_paxllaeri	-0.353459		Pseudomonas_oleovorans	Achromobacter_denitrificans	-0.207418
Sphingomonas_hengshuiensis	Achromobacter_denitrificans	0.36677		Burkholderia_contaminans	Babesia_bigemina	-0.244354		Cupriavidus_necator	Paraburkholderia_acidiphila	0.295988		Sphingomonas_sp._AAP5	Bradyrhizobium_icense	-0.345867		Pseudomonas_oleovorans	Bordetella_genomosp._13	0.894297
Sphingomonas_hengshuiensis	Alcaligenes_faecalis	-0.395335		Burkholderia_contaminans	Bacillus_cereus	-0.251463		Cupriavidus_necator	Paraburkholderia_acidisoli	0.2897		Sphingomonas_sp._AAP5	Bradyrhizobium_japonicum	-0.318552		Pseudomonas_oleovorans	Microcella_alkaliphila	0.45063
Sphingomonas_hengshuiensis	Microbacterium_sp._BH-3-3-3	-0.23128		Babesia_bigemina	Bacillus_cereus	0.84976		Paraburkholderia_sp._7MH5	Paraburkholderia_tropica	0.629194		Sphingomonas_sp._AAP5	Bradyrhizobium_genosp._L	-0.320004		Pseudomonas_alcaliphila	Methylobacterium_currus	-0.623077
Sphingomonas_hengshuiensis	Microbacterium_testaceum	-0.231739						Paraburkholderia_sp._7MH5	Paraburkholderia_fungorum	0.375606		Sphingomonas_sp._AAP5	Bradyrhizobium_symbiodeficiens	-0.245266		Pseudomonas_alcaliphila	Bradyrhizobium_sp._BTAi1	-0.472089
Sphingomonas_hengshuiensis	Brevibacterium_casei	-0.245931						Paraburkholderia_sp._7MH5	Paraburkholderia_acidiphila	0.646308		Sphingomonas_sp._AAP5	Bradyrhizobium_oligotrophicum	-0.279764		Pseudomonas_alcaliphila	Bradyrhizobium_sp._PSBB068	-0.218366
Sphingomonas_hengshuiensis	Alcaligenes_sp._SORT26	-0.281591						Paraburkholderia_sp._7MH5	Paraburkholderia_acidisoli	0.61089		Sphingomonas_sp._AAP5	Bradyrhizobium_zhanjiangense	-0.303997		Pseudomonas_alcaliphila	Bradyrhizobium_sp._CCBAU_51765	-0.304182
Sphingomonas_hengshuiensis	Achromobacter_deleyi	0.408056						Paraburkholderia_tropica	Paraburkholderia_fungorum	0.35521		Sphingomonas_sp._AAP5	Bradyrhizobium_guangdongense	-0.209851		Pseudomonas_alcaliphila	Bradyrhizobium_erythrophlei	-0.269109
Rhizobium_oryzihabitans	Methylobacterium_sp._WL1	0.207494						Paraburkholderia_tropica	Paraburkholderia_acidiphila	0.61788		Sphingomonas_sp._AAP5	Bradyrhizobium_cosmicum	-0.216128		Pseudomonas_alcaliphila	Bradyrhizobium_diazoefficiens	-0.252163
Rhizobium_oryzihabitans	Methylobacterium_sp._17Sr1-43	0.260305						Paraburkholderia_tropica	Paraburkholderia_acidisoli	0.610995		Sphingomonas_sp._AAP5	Rhodopseudomonas_palustris	0.37325		Pseudomonas_alcaliphila	Bradyrhizobium_betae	-0.24159
Rhizobium_oryzihabitans	Methylobacterium_durans	0.288087						Paraburkholderia_fungorum	Paraburkholderia_acidiphila	0.351833		Sphingomonas_sp._AAP5	Tardiphaga_robiniae	-0.286191		Pseudomonas_alcaliphila	Rhodopseudomonas_palustris	-0.385068
Rhizobium_oryzihabitans	Methylorubrum_populi	0.228682						Paraburkholderia_fungorum	Paraburkholderia_acidisoli	0.319164		Sphingomonas_sp._AAP5	Afipia_carboxidovorans	-0.287653		Pseudomonas_alcaliphila	Methylobacterium_radiotolerans	-0.344662
Rhizobium_oryzihabitans	Rhodococcus_sp._P-2	0.282537						Paraburkholderia_acidiphila	Paraburkholderia_acidisoli	0.613689		Sphingomonas_sp._AAP5	Nitrobacter_hamburgensis	-0.339206		Pseudomonas_alcaliphila	Methylobacterium_sp._4-46	-0.613481
Methylobacterium_currus	Sphingomonas_sp._LM7	0.359438						Paraburkholderia_atlantica	Paraburkholderia_aromaticivorans	0.240806		Sphingomonas_sp._AAP5	Methylobacterium_brachiatum	-0.393512		Pseudomonas_alcaliphila	Methylobacterium_sp._WL1	-0.597704
Methylobacterium_currus	Sphingomonas_sp._Cra20	0.366991						Paraburkholderia_atlantica	Paraburkholderia_caffeinilytica	0.202504		Sphingomonas_sp._AAP5	Brevundimonas_sp._CS1	-0.335526		Pseudomonas_alcaliphila	Methylobacterium_sp._17Sr1-43	-0.534464
Methylobacterium_currus	Sphingomonas_sp._XS-10	0.208874						Paraburkholderia_atlantica	Paraburkholderia_xenovorans	0.205316		Sphingomonas_sp._AAP5	Brevundimonas_sp._SGAir0440	-0.305718		Pseudomonas_alcaliphila	Methylobacterium_sp._17Sr1-1	-0.578095
Methylobacterium_currus	Sphingomonas_koreensis	0.37454						Paraburkholderia_atlantica	Paraburkholderia_phytofirmans	0.204816		Sphingomonas_hengshuiensis	Bradyrhizobium_lablabi	-0.474399		Pseudomonas_alcaliphila	Methylobacterium_sp._AMS5	-0.587861
Methylobacterium_currus	Sphingomonas_alpina	0.229002						Paraburkholderia_aromaticivorans	Paraburkholderia_phymatum	0.212959		Sphingomonas_hengshuiensis	Methylobacterium_currus	0.928179		Pseudomonas_alcaliphila	Methylobacterium_sp._DM1	-0.47201
Methylobacterium_currus	Methylobacterium_aquaticum	0.267699						Paraburkholderia_aromaticivorans	Paraburkholderia_caffeinilytica	0.296932		Sphingomonas_hengshuiensis	Sphingomonas_sp._LM7	0.952385		Pseudomonas_alcaliphila	Methylobacterium_brachiatum	-0.598626
Methylobacterium_currus	Achromobacter_xylosoxidans	0.319007						Paraburkholderia_aromaticivorans	Paraburkholderia_terricola	0.263817		Sphingomonas_hengshuiensis	Sphingomonas_sp._Cra20	0.952177		Pseudomonas_alcaliphila	Methylobacterium_mesophilicum	-0.619072
Methylobacterium_currus	Achromobacter_spanius	0.270815						Paraburkholderia_aromaticivorans	Paraburkholderia_xenovorans	0.284246		Sphingomonas_hengshuiensis	Sphingomonas_sp._CL5.1	0.92874		Pseudomonas_alcaliphila	Methylobacterium_aquaticum	-0.612693
Methylobacterium_currus	Achromobacter_denitrificans	0.283761						Paraburkholderia_aromaticivorans	Paraburkholderia_ginsengisoli	0.253708		Sphingomonas_hengshuiensis	Sphingomonas_sp._XS-10	0.892067		Pseudomonas_alcaliphila	Methylobacterium_durans	-0.499241
Methylobacterium_currus	Alcaligenes_faecalis	-0.353138						Paraburkholderia_aromaticivorans	Paraburkholderia_phytofirmans	0.29714		Sphingomonas_hengshuiensis	Sphingomonas_sp._FARSPH	0.823495		Pseudomonas_alcaliphila	Methylobacterium_terrae	-0.603028
Methylobacterium_currus	Brevibacterium_casei	-0.22691						Paraburkholderia_aromaticivorans	Paraburkholderia_caribensis	0.227749		Sphingomonas_hengshuiensis	Sphingomonas_sp._LK11	0.69527		Pseudomonas_alcaliphila	Methylobacterium_nodulans	-0.615397
Methylobacterium_currus	Alcaligenes_sp._SORT26	-0.24586						Paraburkholderia_aromaticivorans	Paraburkholderia_megapolitana	0.279292		Sphingomonas_hengshuiensis	Sphingomonas_sp._MM-1	0.567166		Pseudomonas_alcaliphila	Methylobacterium_indicum	-0.576615
Methylobacterium_currus	Achromobacter_deleyi	0.311528						Paraburkholderia_caffeinilytica	Paraburkholderia_terricola	0.232211		Sphingomonas_hengshuiensis	Sphingomonas_sp._AP4-R1	0.559633		Pseudomonas_alcaliphila	Methylorubrum_extorquens	-0.613603
Sphingomonas_sp._LM7	Sphingomonas_sp._Cra20	0.709121						Paraburkholderia_caffeinilytica	Paraburkholderia_xenovorans	0.260798		Sphingomonas_hengshuiensis	Sphingomonas_sp._DH-S5	0.509923		Pseudomonas_alcaliphila	Methylorubrum_populi	-0.561196
Sphingomonas_sp._LM7	Sphingomonas_sp._FARSPH	0.285579						Paraburkholderia_caffeinilytica	Paraburkholderia_ginsengisoli	0.236318		Sphingomonas_hengshuiensis	Sphingomonas_sp._NBWT7	0.462211		Pseudomonas_alcaliphila	Caulobacter_sp._K31	-0.236825
Sphingomonas_sp._LM7	Sphingomonas_koreensis	0.455965						Paraburkholderia_caffeinilytica	Paraburkholderia_phytofirmans	0.269987		Sphingomonas_hengshuiensis	Sphingomonas_sp._HMP6	0.318064		Pseudomonas_alcaliphila	Caulobacter_sp._FWC26	-0.367974
Sphingomonas_sp._LM7	Sphingomonas_alpina	0.278616						Paraburkholderia_caffeinilytica	Paraburkholderia_megapolitana	0.260032		Sphingomonas_hengshuiensis	Sphingomonas_sp._HMP9	0.249063		Pseudomonas_alcaliphila	Caulobacter_flavus	-0.295489
Sphingomonas_sp._LM7	Achromobacter_sp._AONIH1	0.294319						Paraburkholderia_terricola	Paraburkholderia_xenovorans	0.241934		Sphingomonas_hengshuiensis	Sphingomonas_sp._LMO-1	0.317687		Pseudomonas_alcaliphila	Caulobacter_vibrioides	-0.437495
Sphingomonas_sp._LM7	Achromobacter_xylosoxidans	0.427871						Paraburkholderia_terricola	Paraburkholderia_ginsengisoli	0.207794		Sphingomonas_hengshuiensis	Sphingomonas_sp._IC081	0.473347		Pseudomonas_alcaliphila	Caulobacter_soli	-0.248097
Sphingomonas_sp._LM7	Achromobacter_spanius	0.376179						Paraburkholderia_terricola	Paraburkholderia_phytofirmans	0.241406		Sphingomonas_hengshuiensis	Sphingomonas_koreensis	0.94667		Pseudomonas_alcaliphila	Caulobacter_rhizosphaerae	-0.237963
Sphingomonas_sp._LM7	Achromobacter_denitrificans	0.379395						Paraburkholderia_terricola	Paraburkholderia_megapolitana	0.235977		Sphingomonas_hengshuiensis	Sphingomonas_alpina	0.929675		Pseudomonas_alcaliphila	Caulobacter_segnis	-0.425105
Sphingomonas_sp._LM7	Alcaligenes_faecalis	-0.392642						Paraburkholderia_xenovorans	Paraburkholderia_ginsengisoli	0.240257		Sphingomonas_hengshuiensis	Sphingomonas_sanxanigenens	0.891674		Pseudomonas_alcaliphila	Phreatobacter_stygius	-0.4993
Sphingomonas_sp._LM7	Microbacterium_sp._BH-3-3-3	-0.255954						Paraburkholderia_xenovorans	Paraburkholderia_phytofirmans	0.267119		Sphingomonas_hengshuiensis	Sphingomonas_paucimobilis	0.860742		Pseudomonas_alcaliphila	Pseudomonas_mendocina	0.917264
Sphingomonas_sp._LM7	Microbacterium_testaceum	-0.254017						Paraburkholderia_xenovorans	Paraburkholderia_megapolitana	0.253924		Sphingomonas_hengshuiensis	Sphingomonas_taxi	0.60585		Pseudomonas_alcaliphila	Pseudomonas_aeruginosa	0.964708
Sphingomonas_sp._LM7	Brevibacterium_casei	-0.238796						Paraburkholderia_ginsengisoli	Paraburkholderia_phytofirmans	0.221939		Sphingomonas_hengshuiensis	Sphingomonas_panacisoli	0.541412		Pseudomonas_alcaliphila	Pseudomonas_alcaligenes	0.289165
Sphingomonas_sp._LM7	Alcaligenes_sp._SORT26	-0.26903						Paraburkholderia_ginsengisoli	Paraburkholderia_megapolitana	0.226981		Sphingomonas_hengshuiensis	Sphingomonas_panacis	0.54881		Pseudomonas_alcaliphila	Pseudomonas_sp._phDV1	0.973383
Sphingomonas_sp._LM7	Achromobacter_deleyi	0.418694						Paraburkholderia_phytofirmans	Paraburkholderia_megapolitana	0.253976		Sphingomonas_hengshuiensis	Sphingomonas_wittichii	0.405024		Pseudomonas_alcaliphila	Pseudomonas_sp._B11D7D	0.963249
Sphingomonas_sp._Cra20	Sphingomonas_sp._XS-10	0.206074						Acidovorax_sp._KKS102	Kinneretia_sp._DAIF2	0.225923		Sphingomonas_hengshuiensis	Sphingobium_sp._YG1	0.929061		Pseudomonas_alcaliphila	Pseudomonas_sp._MSPm1	0.974919
Sphingomonas_sp._Cra20	Sphingomonas_sp._FARSPH	0.277393						Bifidobacterium_breve	Bifidobacterium_longum	0.359211		Sphingomonas_hengshuiensis	Sphingobium_sp._RAC03	0.352469		Pseudomonas_alcaliphila	Pseudomonas_sp._LPH1	0.974068
Sphingomonas_sp._Cra20	Sphingomonas_koreensis	0.472253						Bifidobacterium_breve	Bifidobacterium_bifidum	0.364929		Sphingomonas_hengshuiensis	Sphingobium_yanoikuyae	0.888399		Pseudomonas_alcaliphila	Pseudomonas_stutzeri	0.971194
Sphingomonas_sp._Cra20	Sphingomonas_alpina	0.279457						Bifidobacterium_longum	Bifidobacterium_bifidum	0.44353		Sphingomonas_hengshuiensis	Sphingobium_baderi	0.398348		Pseudomonas_alcaliphila	Pseudomonas_sediminis	0.967776
Sphingomonas_sp._Cra20	Achromobacter_sp._AONIH1	0.297404						Bifidobacterium_bifidum	Ruminococcus_gnavus	0.206784		Sphingomonas_hengshuiensis	Sphingosinithalassobacter_sp._CS137	0.794024		Pseudomonas_alcaliphila	Pseudomonas_sihuiensis	0.970663
Sphingomonas_sp._Cra20	Achromobacter_xylosoxidans	0.44351										Sphingomonas_hengshuiensis	Sphingosinithalassobacter_sp._zrk23	0.629269		Pseudomonas_alcaliphila	Pseudomonas_toyotomiensis	0.974087
Sphingomonas_sp._Cra20	Achromobacter_spanius	0.391004										Sphingomonas_hengshuiensis	Novosphingobium_sp._ABRDHK2	0.755717		Pseudomonas_alcaliphila	Ralstonia_pickettii	-0.35433
Sphingomonas_sp._Cra20	Achromobacter_denitrificans	0.391177										Sphingomonas_hengshuiensis	Bradyrhizobium_sp._BTAi1	-0.222023		Pseudomonas_alcaliphila	Achromobacter_spanius	-0.214815
Sphingomonas_sp._Cra20	Alcaligenes_faecalis	-0.402733										Sphingomonas_hengshuiensis	Bradyrhizobium_sp._PSBB068	-0.234863		Pseudomonas_alcaliphila	Achromobacter_denitrificans	-0.208828
Sphingomonas_sp._Cra20	Microbacterium_sp._BH-3-3-3	-0.256309										Sphingomonas_hengshuiensis	Bradyrhizobium_sp._CCBAU_53421	-0.493298		Pseudomonas_alcaliphila	Bordetella_genomosp._13	0.893255
Sphingomonas_sp._Cra20	Microbacterium_testaceum	-0.255125										Sphingomonas_hengshuiensis	Bradyrhizobium_sp._ORS_285	-0.459551		Pseudomonas_alcaliphila	Microcella_alkaliphila	0.448367
Sphingomonas_sp._Cra20	Brevibacterium_casei	-0.250864										Sphingomonas_hengshuiensis	Bradyrhizobium_sp._CCBAU_51753	-0.496458		Sphingomonas_hengshuiensis	Sphingomonas_sp._LM7	0.358826
Sphingomonas_sp._Cra20	Alcaligenes_sp._SORT26	-0.287067										Sphingomonas_hengshuiensis	Bradyrhizobium_sp._SK17	-0.48667		Sphingomonas_hengshuiensis	Sphingomonas_sp._Cra20	0.36017
Sphingomonas_sp._Cra20	Achromobacter_deleyi	0.432469										Sphingomonas_hengshuiensis	Bradyrhizobium_sp._CCBAU_051011	-0.494703		Sphingomonas_hengshuiensis	Sphingomonas_koreensis	0.322838
Sphingomonas_sp._CL5.1	Sphingomonas_koreensis	0.207036										Sphingomonas_hengshuiensis	Bradyrhizobium_sp._ORS_278	-0.450958		Sphingomonas_hengshuiensis	Phreatobacter_sp._NMCR1094	0.351253
Sphingomonas_sp._CL5.1	Sphingomonas_alpina	0.254983										Sphingomonas_hengshuiensis	Bradyrhizobium_sp._6(2017)	-0.473502		Sphingomonas_hengshuiensis	Phreatobacter_stygius	0.261256
Sphingomonas_sp._XS-10	Sphingomonas_koreensis	0.256074										Sphingomonas_hengshuiensis	Bradyrhizobium_sp._CCBAU_51765	-0.313327		Sphingomonas_hengshuiensis	Bordetella_genomosp._13	-0.201442
Sphingomonas_sp._XS-10	Sphingomonas_alpina	0.247439										Sphingomonas_hengshuiensis	Bradyrhizobium_sp._CCBAU_53338	-0.3141		Sphingomonas_hengshuiensis	Microbacterium_sp._Y-01	0.223658
Sphingomonas_sp._XS-10	Achromobacter_xylosoxidans	0.227398										Sphingomonas_hengshuiensis	Bradyrhizobium_sp._CCGE-LA001	-0.371775		Sphingomonas_hengshuiensis	Microbacterium_sp._Nx66	0.230783
Sphingomonas_sp._XS-10	Achromobacter_spanius	0.200088										Sphingomonas_hengshuiensis	Bradyrhizobium_sp.	-0.201195		Sphingomonas_hengshuiensis	Gordonia_terrae	0.270179
Sphingomonas_sp._XS-10	Achromobacter_denitrificans	0.206558										Sphingomonas_hengshuiensis	Bradyrhizobium_sp._1(2017)	-0.269386		Sphingomonas_hengshuiensis	Gordonia_sp._JH63	0.2655
Sphingomonas_sp._XS-10	Alcaligenes_faecalis	-0.262627										Sphingomonas_hengshuiensis	Bradyrhizobium_sp._CCBAU_53340	-0.311506		Methylobacterium_currus	Bradyrhizobium_sp._BTAi1	0.325879
Sphingomonas_sp._XS-10	Achromobacter_deleyi	0.220572										Sphingomonas_hengshuiensis	Bradyrhizobium_sp._CCBAU_53351	-0.212253		Methylobacterium_currus	Bradyrhizobium_sp._CCBAU_51765	0.216528
Sphingomonas_sp._FARSPH	Sphingomonas_sp._LK11	0.257592										Sphingomonas_hengshuiensis	Bradyrhizobium_diazoefficiens	-0.259182		Methylobacterium_currus	Bradyrhizobium_erythrophlei	0.221339
Sphingomonas_sp._FARSPH	Sphingomonas_sp._DH-S5	0.519358										Sphingomonas_hengshuiensis	Bradyrhizobium_betae	-0.419045		Methylobacterium_currus	Rhodopseudomonas_palustris	0.261187
Sphingomonas_sp._FARSPH	Sphingomonas_sp._NIC1	0.468565										Sphingomonas_hengshuiensis	Bradyrhizobium_canariense	-0.488715		Methylobacterium_currus	Methylobacterium_radiotolerans	0.339581
Sphingomonas_sp._FARSPH	Sphingomonas_koreensis	0.237474										Sphingomonas_hengshuiensis	Bradyrhizobium_paxllaeri	-0.498886		Methylobacterium_currus	Methylobacterium_sp._4-46	0.620556
Sphingomonas_sp._FARSPH	Sphingomonas_alpina	0.276033										Sphingomonas_hengshuiensis	Bradyrhizobium_icense	-0.490506		Methylobacterium_currus	Methylobacterium_sp._WL1	0.585306
Sphingomonas_sp._FARSPH	Sphingomonas_paucimobilis	0.460165										Sphingomonas_hengshuiensis	Bradyrhizobium_japonicum	-0.447659		Methylobacterium_currus	Methylobacterium_sp._17Sr1-43	0.484563
Sphingomonas_sp._FARSPH	Sphingomonas_taxi	0.544232										Sphingomonas_hengshuiensis	Bradyrhizobium_genosp._L	-0.449564		Methylobacterium_currus	Methylobacterium_sp._17Sr1-1	0.604018
Sphingomonas_sp._FARSPH	Sphingomonas_insulae	0.538837										Sphingomonas_hengshuiensis	Bradyrhizobium_symbiodeficiens	-0.346713		Methylobacterium_currus	Methylobacterium_sp._AMS5	0.601778
Sphingomonas_sp._FARSPH	Caulobacter_vibrioides	0.200799										Sphingomonas_hengshuiensis	Bradyrhizobium_oligotrophicum	-0.392243		Methylobacterium_currus	Methylobacterium_sp._DM1	0.450997
Sphingomonas_sp._FARSPH	Massilia_sp._LPB0304	0.305186										Sphingomonas_hengshuiensis	Bradyrhizobium_zhanjiangense	-0.423413		Methylobacterium_currus	Methylobacterium_brachiatum	0.60306
Sphingomonas_sp._FARSPH	Alcaligenes_faecalis	-0.202758										Sphingomonas_hengshuiensis	Bradyrhizobium_guangdongense	-0.300201		Methylobacterium_currus	Methylobacterium_mesophilicum	0.627192
Sphingomonas_sp._LK11	Sphingomonas_sp._DH-S5	0.320539										Sphingomonas_hengshuiensis	Bradyrhizobium_vignae	-0.245456		Methylobacterium_currus	Methylobacterium_aquaticum	0.622797
Sphingomonas_sp._LK11	Sphingomonas_sp._HMP9	0.216898										Sphingomonas_hengshuiensis	Bradyrhizobium_guangzhouense	-0.240348		Methylobacterium_currus	Methylobacterium_durans	0.434942
Sphingomonas_sp._LK11	Sphingomonas_sp._NIC1	0.304276										Sphingomonas_hengshuiensis	Bradyrhizobium_genosp._B	-0.231823		Methylobacterium_currus	Methylobacterium_terrae	0.628131
Sphingomonas_sp._LK11	Sphingomonas_paucimobilis	0.236941										Sphingomonas_hengshuiensis	Bradyrhizobium_cosmicum	-0.296296		Methylobacterium_currus	Methylobacterium_nodulans	0.644948
Sphingomonas_sp._LK11	Sphingomonas_taxi	0.319129										Sphingomonas_hengshuiensis	Rhodopseudomonas_palustris	0.54634		Methylobacterium_currus	Methylobacterium_indicum	0.594809
Sphingomonas_sp._LK11	Sphingomonas_insulae	0.317794										Sphingomonas_hengshuiensis	Tardiphaga_robiniae	-0.480697		Methylobacterium_currus	Methylorubrum_extorquens	0.632399
Sphingomonas_sp._LK11	Massilia_sp._LPB0304	0.291778										Sphingomonas_hengshuiensis	Afipia_carboxidovorans	-0.481798		Methylobacterium_currus	Methylorubrum_populi	0.523341
Sphingomonas_sp._DH-S5	Sphingomonas_sp._NIC1	0.599569										Sphingomonas_hengshuiensis	Afipia_sp._GAS231	-0.262106		Methylobacterium_currus	Caulobacter_sp._FWC26	0.275581
Sphingomonas_sp._DH-S5	Sphingomonas_paucimobilis	0.42712										Sphingomonas_hengshuiensis	Nitrobacter_hamburgensis	-0.480362		Methylobacterium_currus	Caulobacter_flavus	0.21249
Sphingomonas_sp._DH-S5	Sphingomonas_taxi	0.684162										Sphingomonas_hengshuiensis	Nitrobacter_winogradskyi	-0.234336		Methylobacterium_currus	Caulobacter_vibrioides	0.336125
Sphingomonas_sp._DH-S5	Sphingomonas_insulae	0.691366										Sphingomonas_hengshuiensis	Methylobacterium_brachiatum	-0.557984		Methylobacterium_currus	Caulobacter_segnis	0.328003
Sphingomonas_sp._DH-S5	Massilia_sp._LPB0304	0.406076										Sphingomonas_hengshuiensis	Brevundimonas_sp._'scallop'	-0.217454		Methylobacterium_currus	Phreatobacter_stygius	0.320804
Sphingomonas_sp._HMP9	Sphingomonas_sp._NIC1	0.208997										Sphingomonas_hengshuiensis	Brevundimonas_sp._CS1	-0.479054		Methylobacterium_currus	Pseudomonas_mendocina	-0.621479
Sphingomonas_sp._HMP9	Sphingomonas_taxi	0.214702										Sphingomonas_hengshuiensis	Brevundimonas_sp._GW460-12-10-14-LB2	-0.265506		Methylobacterium_currus	Pseudomonas_aeruginosa	-0.624524
Sphingomonas_sp._HMP9	Sphingomonas_insulae	0.220545										Sphingomonas_hengshuiensis	Brevundimonas_sp._SGAir0440	-0.42926		Methylobacterium_currus	Pseudomonas_alcaligenes	-0.222622
Sphingomonas_sp._NIC1	Sphingomonas_paucimobilis	0.397531										Bradyrhizobium_lablabi	Methylobacterium_currus	-0.464786		Methylobacterium_currus	Pseudomonas_sp._phDV1	-0.620023
Sphingomonas_sp._NIC1	Sphingomonas_taxi	0.625341										Bradyrhizobium_lablabi	Sphingomonas_sp._LM7	-0.476168		Methylobacterium_currus	Pseudomonas_sp._B11D7D	-0.625062
Sphingomonas_sp._NIC1	Sphingomonas_insulae	0.641923										Bradyrhizobium_lablabi	Sphingomonas_sp._Cra20	-0.477685		Methylobacterium_currus	Pseudomonas_sp._MSPm1	-0.623302
Sphingomonas_sp._NIC1	Massilia_sp._LPB0304	0.403424										Bradyrhizobium_lablabi	Sphingomonas_sp._CL5.1	-0.498273		Methylobacterium_currus	Pseudomonas_sp._LPH1	-0.618768
Sphingomonas_koreensis	Sphingomonas_alpina	0.326479										Bradyrhizobium_lablabi	Sphingomonas_sp._XS-10	-0.442931		Methylobacterium_currus	Pseudomonas_stutzeri	-0.620235
Sphingomonas_koreensis	Achromobacter_sp._AONIH1	0.232771										Bradyrhizobium_lablabi	Sphingomonas_sp._FARSPH	-0.397222		Methylobacterium_currus	Pseudomonas_sediminis	-0.623022
Sphingomonas_koreensis	Achromobacter_xylosoxidans	0.384587										Bradyrhizobium_lablabi	Sphingomonas_sp._LK11	-0.342452		Methylobacterium_currus	Pseudomonas_sihuiensis	-0.628215
Sphingomonas_koreensis	Achromobacter_spanius	0.338059										Bradyrhizobium_lablabi	Sphingomonas_sp._MM-1	-0.231101		Methylobacterium_currus	Pseudomonas_toyotomiensis	-0.620252
Sphingomonas_koreensis	Achromobacter_denitrificans	0.346277										Bradyrhizobium_lablabi	Sphingomonas_sp._AP4-R1	-0.246465		Methylobacterium_currus	Ralstonia_pickettii	0.310737
Sphingomonas_koreensis	Alcaligenes_faecalis	-0.381976										Bradyrhizobium_lablabi	Sphingomonas_sp._IC081	-0.43076		Methylobacterium_currus	Bordetella_genomosp._13	-0.672189
Sphingomonas_koreensis	Brevibacterium_casei	-0.236944										Bradyrhizobium_lablabi	Sphingomonas_koreensis	-0.478273		Methylobacterium_currus	Microcella_alkaliphila	-0.263677
Sphingomonas_koreensis	Alcaligenes_sp._SORT26	-0.264325										Bradyrhizobium_lablabi	Sphingomonas_alpina	-0.467603		Sphingomonas_sp._LM7	Sphingomonas_sp._Cra20	0.409194
Sphingomonas_koreensis	Achromobacter_deleyi	0.375843										Bradyrhizobium_lablabi	Sphingomonas_sanxanigenens	-0.500127		Sphingomonas_sp._LM7	Sphingomonas_koreensis	0.318192
Sphingomonas_alpina	Sphingomonas_paucimobilis	0.248993										Bradyrhizobium_lablabi	Sphingomonas_paucimobilis	-0.472961		Sphingomonas_sp._LM7	Phreatobacter_cathodiphilus	0.211064
Sphingomonas_alpina	Achromobacter_xylosoxidans	0.245454										Bradyrhizobium_lablabi	Sphingomonas_taxi	-0.246804		Sphingomonas_sp._LM7	Phreatobacter_sp._NMCR1094	0.401606
Sphingomonas_alpina	Achromobacter_spanius	0.218941										Bradyrhizobium_lablabi	Sphingomonas_panacis	-0.217293		Sphingomonas_sp._LM7	Phreatobacter_stygius	0.251373
Sphingomonas_alpina	Achromobacter_denitrificans	0.213938										Bradyrhizobium_lablabi	Sphingobium_sp._YG1	-0.551391		Sphingomonas_sp._LM7	Microbacterium_sp._Y-01	0.250945
Sphingomonas_alpina	Alcaligenes_faecalis	-0.275226										Bradyrhizobium_lablabi	Sphingobium_sp._RAC03	-0.313402		Sphingomonas_sp._LM7	Microbacterium_sp._Nx66	0.265088
Sphingomonas_alpina	Achromobacter_deleyi	0.234967										Bradyrhizobium_lablabi	Sphingobium_yanoikuyae	-0.547649		Sphingomonas_sp._LM7	Gordonia_terrae	0.3166
Sphingomonas_paucimobilis	Sphingomonas_taxi	0.448076										Bradyrhizobium_lablabi	Sphingobium_baderi	-0.359358		Sphingomonas_sp._LM7	Gordonia_sp._JH63	0.308825
Sphingomonas_paucimobilis	Sphingomonas_insulae	0.431343										Bradyrhizobium_lablabi	Sphingosinithalassobacter_sp._CS137	-0.373439		Sphingomonas_sp._Cra20	Sphingomonas_koreensis	0.314171
Sphingomonas_paucimobilis	Methylobacterium_sp._17Sr1-43	-0.235572										Bradyrhizobium_lablabi	Sphingosinithalassobacter_sp._zrk23	-0.272618		Sphingomonas_sp._Cra20	Phreatobacter_cathodiphilus	0.2007
Sphingomonas_paucimobilis	Methylobacterium_aquaticum	-0.226994										Bradyrhizobium_lablabi	Novosphingobium_sp._ABRDHK2	-0.418104		Sphingomonas_sp._Cra20	Phreatobacter_sp._NMCR1094	0.390988
Sphingomonas_paucimobilis	Methylobacterium_durans	-0.272773										Bradyrhizobium_lablabi	Bradyrhizobium_sp._BTAi1	0.473207		Sphingomonas_sp._Cra20	Phreatobacter_stygius	0.258365
Sphingomonas_paucimobilis	Caulobacter_mirabilis	-0.213979										Bradyrhizobium_lablabi	Bradyrhizobium_sp._PSBB068	0.302026		Sphingomonas_sp._Cra20	Microbacterium_sp._Y-01	0.249421
Sphingomonas_paucimobilis	Caulobacter_sp._K31	-0.240915										Bradyrhizobium_lablabi	Bradyrhizobium_sp._CCBAU_53421	0.525847		Sphingomonas_sp._Cra20	Microbacterium_sp._Nx66	0.264009
Sphingomonas_paucimobilis	Caulobacter_sp._FWC26	-0.225089										Bradyrhizobium_lablabi	Bradyrhizobium_sp._ORS_285	0.480125		Sphingomonas_sp._Cra20	Gordonia_terrae	0.305644
Sphingomonas_paucimobilis	Caulobacter_flavus	-0.23143										Bradyrhizobium_lablabi	Bradyrhizobium_sp._CCBAU_51753	0.579377		Sphingomonas_sp._Cra20	Gordonia_sp._JH63	0.298625
Sphingomonas_paucimobilis	Caulobacter_vibrioides	-0.2479										Bradyrhizobium_lablabi	Bradyrhizobium_sp._SK17	0.607844		Sphingomonas_sp._CL5.1	Bradyrhizobium_sp._BTAi1	0.203209
Sphingomonas_paucimobilis	Caulobacter_soli	-0.238282										Bradyrhizobium_lablabi	Bradyrhizobium_sp._CCBAU_051011	0.593203		Sphingomonas_sp._CL5.1	Bradyrhizobium_sp._CCBAU_51765	0.216027
Sphingomonas_paucimobilis	Caulobacter_rhizosphaerae	-0.228899										Bradyrhizobium_lablabi	Bradyrhizobium_sp._ORS_278	0.456018		Sphingomonas_sp._CL5.1	Caulobacter_sp._FWC26	0.219444
Sphingomonas_paucimobilis	Caulobacter_segnis	-0.246581										Bradyrhizobium_lablabi	Bradyrhizobium_sp._6(2017)	0.487746		Sphingomonas_sp._CL5.1	Caulobacter_vibrioides	0.218875
Sphingomonas_paucimobilis	Caulobacter_henricii	-0.229974										Bradyrhizobium_lablabi	Bradyrhizobium_sp._CCBAU_51765	0.284097		Sphingomonas_sp._CL5.1	Caulobacter_segnis	0.215619
Sphingomonas_paucimobilis	Acinetobacter_johnsonii	-0.281043										Bradyrhizobium_lablabi	Bradyrhizobium_sp._CCBAU_53338	0.293769		Sphingomonas_koreensis	Bosea_sp._Tri-49	0.202833
Sphingomonas_paucimobilis	Massilia_sp._LPB0304	0.272106										Bradyrhizobium_lablabi	Bradyrhizobium_sp._CCGE-LA001	0.344177		Sphingomonas_koreensis	Phreatobacter_sp._NMCR1094	0.321392
Sphingomonas_paucimobilis	Herbaspirillum_huttiense	-0.202532										Bradyrhizobium_lablabi	Bradyrhizobium_sp._1(2017)	0.25241		Sphingomonas_koreensis	Phreatobacter_stygius	0.218874
Sphingomonas_paucimobilis	Achromobacter_xylosoxidans	0.266719										Bradyrhizobium_lablabi	Bradyrhizobium_sp._CCBAU_53340	0.300504		Sphingomonas_koreensis	Microbacterium_sp._Y-01	0.205266
Sphingomonas_paucimobilis	Achromobacter_spanius	0.232115										Bradyrhizobium_lablabi	Bradyrhizobium_erythrophlei	0.285944		Sphingomonas_koreensis	Microbacterium_sp._Nx66	0.215298
Sphingomonas_paucimobilis	Achromobacter_denitrificans	0.232756										Bradyrhizobium_lablabi	Bradyrhizobium_diazoefficiens	0.512197		Sphingomonas_koreensis	Gordonia_terrae	0.235264
Sphingomonas_paucimobilis	Alcaligenes_faecalis	-0.220497										Bradyrhizobium_lablabi	Bradyrhizobium_betae	0.615603		Sphingomonas_koreensis	Gordonia_sp._JH63	0.243708
Sphingomonas_paucimobilis	Achromobacter_deleyi	0.254615										Bradyrhizobium_lablabi	Bradyrhizobium_canariense	0.706701		Bradyrhizobium_sp._BTAi1	Bradyrhizobium_sp._CCBAU_51765	0.37541
Sphingomonas_taxi	Sphingomonas_insulae	0.729697										Bradyrhizobium_lablabi	Bradyrhizobium_paxllaeri	0.522185		Bradyrhizobium_sp._BTAi1	Bradyrhizobium_erythrophlei	0.324656
Sphingomonas_taxi	Massilia_sp._LPB0304	0.417928										Bradyrhizobium_lablabi	Bradyrhizobium_icense	0.571194		Bradyrhizobium_sp._BTAi1	Bradyrhizobium_diazoefficiens	0.328181
Sphingomonas_insulae	Massilia_sp._LPB0304	0.426638										Bradyrhizobium_lablabi	Bradyrhizobium_japonicum	0.462664		Bradyrhizobium_sp._BTAi1	Bradyrhizobium_betae	0.30525
Methylobacterium_sp._4-46	Methylobacterium_sp._WL1	0.503992										Bradyrhizobium_lablabi	Bradyrhizobium_genosp._L	0.454954		Bradyrhizobium_sp._BTAi1	Rhodopseudomonas_palustris	0.454923
Methylobacterium_sp._4-46	Methylobacterium_sp._17Sr1-43	0.466669										Bradyrhizobium_lablabi	Bradyrhizobium_symbiodeficiens	0.32082		Bradyrhizobium_sp._BTAi1	Methylobacterium_sp._4-46	0.344045
Methylobacterium_sp._4-46	Methylobacterium_brachiatum	0.497996										Bradyrhizobium_lablabi	Bradyrhizobium_oligotrophicum	0.390387		Bradyrhizobium_sp._BTAi1	Methylobacterium_sp._WL1	0.333672
Methylobacterium_sp._4-46	Methylobacterium_mesophilicum	0.444717										Bradyrhizobium_lablabi	Bradyrhizobium_zhanjiangense	0.423082		Bradyrhizobium_sp._BTAi1	Methylobacterium_sp._17Sr1-43	0.27299
Methylobacterium_sp._4-46	Methylobacterium_aquaticum	0.314993										Bradyrhizobium_lablabi	Bradyrhizobium_guangdongense	0.277745		Bradyrhizobium_sp._BTAi1	Methylobacterium_sp._17Sr1-1	0.286449
Methylobacterium_sp._4-46	Methylobacterium_durans	0.444854										Bradyrhizobium_lablabi	Bradyrhizobium_vignae	0.235256		Bradyrhizobium_sp._BTAi1	Methylobacterium_sp._AMS5	0.301237
Methylobacterium_sp._4-46	Methylobacterium_nodulans	0.294294										Bradyrhizobium_lablabi	Bradyrhizobium_guangzhouense	0.229994		Bradyrhizobium_sp._BTAi1	Methylobacterium_brachiatum	0.342016
Methylobacterium_sp._4-46	Methylorubrum_extorquens	0.393471										Bradyrhizobium_lablabi	Bradyrhizobium_genosp._B	0.217187		Bradyrhizobium_sp._BTAi1	Methylobacterium_mesophilicum	0.355287
Methylobacterium_sp._4-46	Methylorubrum_populi	0.477162										Bradyrhizobium_lablabi	Bradyrhizobium_cosmicum	0.272567		Bradyrhizobium_sp._BTAi1	Methylobacterium_aquaticum	0.354174
Methylobacterium_sp._WL1	Methylobacterium_sp._17Sr1-43	0.566396										Bradyrhizobium_lablabi	Tardiphaga_robiniae	0.687034		Bradyrhizobium_sp._BTAi1	Methylobacterium_durans	0.238175
Methylobacterium_sp._WL1	Methylobacterium_brachiatum	0.563545										Bradyrhizobium_lablabi	Afipia_carboxidovorans	0.70047		Bradyrhizobium_sp._BTAi1	Methylobacterium_terrae	0.322088
Methylobacterium_sp._WL1	Methylobacterium_mesophilicum	0.472977										Bradyrhizobium_lablabi	Afipia_sp._GAS231	0.25309		Bradyrhizobium_sp._BTAi1	Methylobacterium_nodulans	0.348792
Methylobacterium_sp._WL1	Methylobacterium_aquaticum	0.357408										Bradyrhizobium_lablabi	Nitrobacter_hamburgensis	0.482929		Bradyrhizobium_sp._BTAi1	Methylobacterium_indicum	0.284791
Methylobacterium_sp._WL1	Methylobacterium_durans	0.544641										Bradyrhizobium_lablabi	Nitrobacter_winogradskyi	0.213728		Bradyrhizobium_sp._BTAi1	Methylorubrum_extorquens	0.345321
Methylobacterium_sp._WL1	Methylobacterium_nodulans	0.276544										Bradyrhizobium_lablabi	Methylobacterium_brachiatum	0.387537		Bradyrhizobium_sp._BTAi1	Methylorubrum_populi	0.287602
Methylobacterium_sp._WL1	Methylorubrum_extorquens	0.388087										Bradyrhizobium_lablabi	Brevundimonas_sp._CS1	0.437214		Bradyrhizobium_sp._BTAi1	Caulobacter_sp._K31	0.305598
Methylobacterium_sp._WL1	Methylorubrum_populi	0.562766										Bradyrhizobium_lablabi	Brevundimonas_sp._GW460-12-10-14-LB2	0.226787		Bradyrhizobium_sp._BTAi1	Caulobacter_sp._FWC26	0.495576
Methylobacterium_sp._17Sr1-43	Methylobacterium_brachiatum	0.556803										Bradyrhizobium_lablabi	Brevundimonas_sp._SGAir0440	0.381385		Bradyrhizobium_sp._BTAi1	Caulobacter_flavus	0.394327
Methylobacterium_sp._17Sr1-43	Methylobacterium_mesophilicum	0.437147										Methylobacterium_currus	Sphingomonas_sp._LM7	0.929201		Bradyrhizobium_sp._BTAi1	Caulobacter_vibrioides	0.54313
Methylobacterium_sp._17Sr1-43	Methylobacterium_aquaticum	0.408204										Methylobacterium_currus	Sphingomonas_sp._Cra20	0.928679		Bradyrhizobium_sp._BTAi1	Caulobacter_soli	0.340311
Methylobacterium_sp._17Sr1-43	Methylobacterium_durans	0.696859										Methylobacterium_currus	Sphingomonas_sp._CL5.1	0.913727		Bradyrhizobium_sp._BTAi1	Caulobacter_rhizosphaerae	0.33328
Methylobacterium_sp._17Sr1-43	Methylobacterium_nodulans	0.251756										Methylobacterium_currus	Sphingomonas_sp._XS-10	0.896415		Bradyrhizobium_sp._BTAi1	Caulobacter_segnis	0.533739
Methylobacterium_sp._17Sr1-43	Methylobacterium_phyllosphaerae	0.228259										Methylobacterium_currus	Sphingomonas_sp._FARSPH	0.826985		Bradyrhizobium_sp._BTAi1	Caulobacter_henricii	0.22936
Methylobacterium_sp._17Sr1-43	Methylorubrum_extorquens	0.352576										Methylobacterium_currus	Sphingomonas_sp._LK11	0.702693		Bradyrhizobium_sp._BTAi1	Phreatobacter_stygius	0.545112
Methylobacterium_sp._17Sr1-43	Methylorubrum_populi	0.618849										Methylobacterium_currus	Sphingomonas_sp._MM-1	0.573605		Bradyrhizobium_sp._BTAi1	Pseudomonas_mendocina	-0.424737
Methylobacterium_sp._17Sr1-43	Acinetobacter_johnsonii	0.235912										Methylobacterium_currus	Sphingomonas_sp._AP4-R1	0.565939		Bradyrhizobium_sp._BTAi1	Pseudomonas_aeruginosa	-0.479664
Methylobacterium_sp._17Sr1-43	Herbaspirillum_huttiense	0.207782										Methylobacterium_currus	Sphingomonas_sp._DH-S5	0.514339		Bradyrhizobium_sp._BTAi1	Pseudomonas_sp._phDV1	-0.45904
Methylobacterium_sp._17Sr1-43	Microbacterium_testaceum	0.203619										Methylobacterium_currus	Sphingomonas_sp._NBWT7	0.47112		Bradyrhizobium_sp._BTAi1	Pseudomonas_sp._B11D7D	-0.484678
Methylobacterium_sp._17Sr1-43	Rhodococcus_sp._P-2	0.221102										Methylobacterium_currus	Sphingomonas_sp._HMP6	0.326441		Bradyrhizobium_sp._BTAi1	Pseudomonas_sp._MSPm1	-0.46606
Methylobacterium_brachiatum	Methylobacterium_mesophilicum	0.457454										Methylobacterium_currus	Sphingomonas_sp._HMP9	0.251533		Bradyrhizobium_sp._BTAi1	Pseudomonas_sp._LPH1	-0.460658
Methylobacterium_brachiatum	Methylobacterium_aquaticum	0.36117										Methylobacterium_currus	Sphingomonas_sp._LMO-1	0.323836		Bradyrhizobium_sp._BTAi1	Pseudomonas_stutzeri	-0.471311
Methylobacterium_brachiatum	Methylobacterium_durans	0.535329										Methylobacterium_currus	Sphingomonas_sp._IC081	0.470316		Bradyrhizobium_sp._BTAi1	Pseudomonas_sediminis	-0.47291
Methylobacterium_brachiatum	Methylobacterium_nodulans	0.277713										Methylobacterium_currus	Sphingomonas_koreensis	0.926132		Bradyrhizobium_sp._BTAi1	Pseudomonas_sihuiensis	-0.47185
Methylobacterium_brachiatum	Methylobacterium_phyllosphaerae	0.209243										Methylobacterium_currus	Sphingomonas_alpina	0.925092		Bradyrhizobium_sp._BTAi1	Pseudomonas_toyotomiensis	-0.460469
Methylobacterium_brachiatum	Methylorubrum_extorquens	0.387049										Methylobacterium_currus	Sphingomonas_sanxanigenens	0.89534		Bradyrhizobium_sp._BTAi1	Ralstonia_pickettii	0.221391
Methylobacterium_brachiatum	Methylorubrum_populi	0.569629										Methylobacterium_currus	Sphingomonas_paucimobilis	0.865348		Bradyrhizobium_sp._BTAi1	Bordetella_genomosp._13	-0.497753
Methylobacterium_mesophilicum	Methylobacterium_aquaticum	0.2768										Methylobacterium_currus	Sphingomonas_taxi	0.610502		Bradyrhizobium_sp._PSBB068	Pseudomonas_sp._phDV1	-0.220837
Methylobacterium_mesophilicum	Methylobacterium_durans	0.411433										Methylobacterium_currus	Sphingomonas_panacisoli	0.545403		Bradyrhizobium_sp._PSBB068	Pseudomonas_sp._MSPm1	-0.218412
Methylobacterium_mesophilicum	Methylobacterium_nodulans	0.299297										Methylobacterium_currus	Sphingomonas_panacis	0.556236		Bradyrhizobium_sp._PSBB068	Pseudomonas_sp._LPH1	-0.218127
Methylobacterium_mesophilicum	Methylorubrum_extorquens	0.387032										Methylobacterium_currus	Sphingomonas_wittichii	0.410398		Bradyrhizobium_sp._PSBB068	Pseudomonas_stutzeri	-0.21257
Methylobacterium_mesophilicum	Methylorubrum_populi	0.446559										Methylobacterium_currus	Sphingobium_sp._YG1	0.905232		Bradyrhizobium_sp._PSBB068	Pseudomonas_sediminis	-0.208607
Methylobacterium_aquaticum	Methylobacterium_durans	0.421166										Methylobacterium_currus	Sphingobium_sp._RAC03	0.349968		Bradyrhizobium_sp._PSBB068	Pseudomonas_sihuiensis	-0.214566
Methylobacterium_aquaticum	Methylobacterium_phyllosphaerae	0.274929										Methylobacterium_currus	Sphingobium_yanoikuyae	0.869514		Bradyrhizobium_sp._PSBB068	Pseudomonas_toyotomiensis	-0.219069
Methylobacterium_aquaticum	Methylorubrum_extorquens	0.23107										Methylobacterium_currus	Sphingobium_baderi	0.394958		Bradyrhizobium_sp._PSBB068	Bordetella_genomosp._13	-0.246016
Methylobacterium_aquaticum	Methylorubrum_populi	0.385168										Methylobacterium_currus	Sphingosinithalassobacter_sp._CS137	0.799884		Bradyrhizobium_sp._SK17	Bosea_sp._RAC05	0.239244
Methylobacterium_aquaticum	Caulobacter_sp._FWC26	0.210965										Methylobacterium_currus	Sphingosinithalassobacter_sp._zrk23	0.636305		Bradyrhizobium_sp._SK17	Methylobacterium_sp._17Sr1-43	0.211942
Methylobacterium_aquaticum	Caulobacter_vibrioides	0.242929										Methylobacterium_currus	Novosphingobium_sp._ABRDHK2	0.767809		Bradyrhizobium_sp._SK17	Methylobacterium_durans	0.235314
Methylobacterium_aquaticum	Caulobacter_segnis	0.240254										Methylobacterium_currus	Bradyrhizobium_sp._PSBB068	-0.222757		Bradyrhizobium_sp._SK17	Caulobacter_vibrioides	0.221304
Methylobacterium_aquaticum	Herbaspirillum_huttiense	0.21946										Methylobacterium_currus	Bradyrhizobium_sp._CCBAU_53421	-0.482364		Bradyrhizobium_sp._SK17	Caulobacter_segnis	0.208262
Methylobacterium_durans	Methylobacterium_nodulans	0.240285										Methylobacterium_currus	Bradyrhizobium_sp._ORS_285	-0.448776		Bradyrhizobium_sp._SK17	Phreatobacter_cathodiphilus	-0.281327
Methylobacterium_durans	Methylobacterium_phyllosphaerae	0.25479										Methylobacterium_currus	Bradyrhizobium_sp._CCBAU_51753	-0.488387		Bradyrhizobium_sp._SK17	Ralstonia_solanacearum	-0.206327
Methylobacterium_durans	Methylorubrum_extorquens	0.336037										Methylobacterium_currus	Bradyrhizobium_sp._SK17	-0.476116		Bradyrhizobium_sp._SK17	Achromobacter_xylosoxidans	-0.384274
Methylobacterium_durans	Methylorubrum_populi	0.589616										Methylobacterium_currus	Bradyrhizobium_sp._CCBAU_051011	-0.488239		Bradyrhizobium_sp._SK17	Bordetella_genomosp._13	-0.208027
Methylobacterium_durans	Acinetobacter_johnsonii	0.266088										Methylobacterium_currus	Bradyrhizobium_sp._ORS_278	-0.440717		Bradyrhizobium_sp._SK17	Microbacterium_sp._Y-01	-0.218319
Methylobacterium_durans	Herbaspirillum_huttiense	0.222535										Methylobacterium_currus	Bradyrhizobium_sp._6(2017)	-0.46129		Bradyrhizobium_sp._SK17	Microbacterium_sp._Nx66	-0.216415
Methylobacterium_durans	Microbacterium_sp._BH-3-3-3	0.213043										Methylobacterium_currus	Bradyrhizobium_sp._CCBAU_51765	-0.310744		Bradyrhizobium_sp._SK17	Microbacterium_chocolatum	0.573165
Methylobacterium_durans	Microbacterium_testaceum	0.220384										Methylobacterium_currus	Bradyrhizobium_sp._CCBAU_53338	-0.312995		Bradyrhizobium_sp._SK17	Microcella_alkaliphila	-0.599458
Methylobacterium_durans	Rhodococcus_sp._P-2	0.259894										Methylobacterium_currus	Bradyrhizobium_sp._CCGE-LA001	-0.367903		Bradyrhizobium_sp._SK17	Achromobacter_deleyi	-0.389227
Methylobacterium_nodulans	Methylorubrum_extorquens	0.296207										Methylobacterium_currus	Bradyrhizobium_sp.	-0.20422		Bradyrhizobium_sp._CCBAU_51765	Bradyrhizobium_erythrophlei	0.212687
Methylobacterium_nodulans	Methylorubrum_populi	0.259683										Methylobacterium_currus	Bradyrhizobium_sp._1(2017)	-0.263941		Bradyrhizobium_sp._CCBAU_51765	Bradyrhizobium_diazoefficiens	0.317181
Methylobacterium_phyllosphaerae	Methylorubrum_populi	0.219479										Methylobacterium_currus	Bradyrhizobium_sp._CCBAU_53340	-0.307982		Bradyrhizobium_sp._CCBAU_51765	Bradyrhizobium_betae	0.219564
Methylorubrum_extorquens	Methylorubrum_populi	0.367355										Methylobacterium_currus	Bradyrhizobium_sp._CCBAU_53351	-0.215692		Bradyrhizobium_sp._CCBAU_51765	Rhodopseudomonas_palustris	0.249837
Caulobacter_mirabilis	Caulobacter_sp._K31	0.538608										Methylobacterium_currus	Bradyrhizobium_diazoefficiens	-0.237969		Bradyrhizobium_sp._CCBAU_51765	Methylobacterium_sp._4-46	0.226039
Caulobacter_mirabilis	Caulobacter_sp._FWC26	0.490374										Methylobacterium_currus	Bradyrhizobium_betae	-0.427773		Bradyrhizobium_sp._CCBAU_51765	Methylobacterium_sp._WL1	0.217872
Caulobacter_mirabilis	Caulobacter_flavus	0.506795										Methylobacterium_currus	Bradyrhizobium_canariense	-0.47636		Bradyrhizobium_sp._CCBAU_51765	Methylobacterium_brachiatum	0.222893
Caulobacter_mirabilis	Caulobacter_vibrioides	0.467207										Methylobacterium_currus	Bradyrhizobium_paxllaeri	-0.485222		Bradyrhizobium_sp._CCBAU_51765	Methylobacterium_mesophilicum	0.245321
Caulobacter_mirabilis	Caulobacter_soli	0.526306										Methylobacterium_currus	Bradyrhizobium_icense	-0.482967		Bradyrhizobium_sp._CCBAU_51765	Methylobacterium_aquaticum	0.23329
Caulobacter_mirabilis	Caulobacter_rhizosphaerae	0.528183										Methylobacterium_currus	Bradyrhizobium_japonicum	-0.439896		Bradyrhizobium_sp._CCBAU_51765	Methylobacterium_terrae	0.203398
Caulobacter_mirabilis	Caulobacter_segnis	0.472695										Methylobacterium_currus	Bradyrhizobium_genosp._L	-0.4414		Bradyrhizobium_sp._CCBAU_51765	Methylobacterium_nodulans	0.231074
Caulobacter_mirabilis	Caulobacter_henricii	0.555745										Methylobacterium_currus	Bradyrhizobium_symbiodeficiens	-0.338712		Bradyrhizobium_sp._CCBAU_51765	Methylorubrum_extorquens	0.232076
Caulobacter_mirabilis	Pseudomonas_aeruginosa	0.399681										Methylobacterium_currus	Bradyrhizobium_oligotrophicum	-0.387038		Bradyrhizobium_sp._CCBAU_51765	Caulobacter_sp._K31	0.253995
Caulobacter_mirabilis	Microbacterium_sp._10M-3C3	-0.20802										Methylobacterium_currus	Bradyrhizobium_zhanjiangense	-0.415361		Bradyrhizobium_sp._CCBAU_51765	Caulobacter_sp._FWC26	0.354347
Caulobacter_mirabilis	Microbacterium_sp._BH-3-3-3	-0.237848										Methylobacterium_currus	Bradyrhizobium_guangdongense	-0.295811		Bradyrhizobium_sp._CCBAU_51765	Caulobacter_flavus	0.300605
Caulobacter_mirabilis	Microbacterium_testaceum	-0.235409										Methylobacterium_currus	Bradyrhizobium_vignae	-0.243317		Bradyrhizobium_sp._CCBAU_51765	Caulobacter_vibrioides	0.374975
Caulobacter_sp._K31	Caulobacter_sp._FWC26	0.818583										Methylobacterium_currus	Bradyrhizobium_guangzhouense	-0.239612		Bradyrhizobium_sp._CCBAU_51765	Caulobacter_soli	0.259524
Caulobacter_sp._K31	Caulobacter_flavus	0.854138										Methylobacterium_currus	Bradyrhizobium_genosp._B	-0.232737		Bradyrhizobium_sp._CCBAU_51765	Caulobacter_rhizosphaerae	0.25479
Caulobacter_sp._K31	Caulobacter_vibrioides	0.781069										Methylobacterium_currus	Bradyrhizobium_cosmicum	-0.293714		Bradyrhizobium_sp._CCBAU_51765	Caulobacter_segnis	0.38796
Caulobacter_sp._K31	Caulobacter_soli	0.87138										Methylobacterium_currus	Rhodopseudomonas_palustris	0.563942		Bradyrhizobium_sp._CCBAU_51765	Caulobacter_henricii	0.213409
Caulobacter_sp._K31	Caulobacter_rhizosphaerae	0.877454										Methylobacterium_currus	Tardiphaga_robiniae	-0.467157		Bradyrhizobium_sp._CCBAU_51765	Phreatobacter_stygius	0.309569
Caulobacter_sp._K31	Caulobacter_segnis	0.793753										Methylobacterium_currus	Afipia_carboxidovorans	-0.46888		Bradyrhizobium_sp._CCBAU_51765	Pseudomonas_mendocina	-0.279803
Caulobacter_sp._K31	Caulobacter_henricii	0.865901										Methylobacterium_currus	Afipia_sp._GAS231	-0.264503		Bradyrhizobium_sp._CCBAU_51765	Pseudomonas_aeruginosa	-0.312232
Caulobacter_sp._K31	Pseudomonas_aeruginosa	0.28628										Methylobacterium_currus	Nitrobacter_hamburgensis	-0.469007		Bradyrhizobium_sp._CCBAU_51765	Pseudomonas_sp._phDV1	-0.29637
Caulobacter_sp._K31	Acinetobacter_johnsonii	0.237396										Methylobacterium_currus	Nitrobacter_winogradskyi	-0.236054		Bradyrhizobium_sp._CCBAU_51765	Pseudomonas_sp._B11D7D	-0.310316
Caulobacter_sp._K31	Kinneretia_sp._DAIF2	0.342214										Methylobacterium_currus	Methylobacterium_brachiatum	-0.548681		Bradyrhizobium_sp._CCBAU_51765	Pseudomonas_sp._MSPm1	-0.303611
Caulobacter_sp._K31	Achromobacter_sp._AONIH1	-0.217808										Methylobacterium_currus	Brevundimonas_sp._'scallop'	-0.216137		Bradyrhizobium_sp._CCBAU_51765	Pseudomonas_sp._LPH1	-0.302824
Caulobacter_sp._K31	Achromobacter_xylosoxidans	-0.273564										Methylobacterium_currus	Brevundimonas_sp._CS1	-0.463375		Bradyrhizobium_sp._CCBAU_51765	Pseudomonas_stutzeri	-0.307134
Caulobacter_sp._K31	Achromobacter_spanius	-0.249552										Methylobacterium_currus	Brevundimonas_sp._GW460-12-10-14-LB2	-0.262036		Bradyrhizobium_sp._CCBAU_51765	Pseudomonas_sediminis	-0.302172
Caulobacter_sp._K31	Achromobacter_denitrificans	-0.251394										Methylobacterium_currus	Brevundimonas_sp._SGAir0440	-0.421262		Bradyrhizobium_sp._CCBAU_51765	Pseudomonas_sihuiensis	-0.302641
Caulobacter_sp._K31	Alcaligenes_faecalis	0.255844										Sphingomonas_sp._LM7	Sphingomonas_sp._Cra20	0.954202		Bradyrhizobium_sp._CCBAU_51765	Pseudomonas_toyotomiensis	-0.297228
Caulobacter_sp._K31	Microbacterium_sp._10M-3C3	-0.37758										Sphingomonas_sp._LM7	Sphingomonas_sp._CL5.1	0.928849		Bradyrhizobium_sp._CCBAU_51765	Bordetella_genomosp._13	-0.312309
Caulobacter_sp._K31	Microbacterium_sp._RG1	-0.239468										Sphingomonas_sp._LM7	Sphingomonas_sp._XS-10	0.890885		Bradyrhizobium_erythrophlei	Bradyrhizobium_diazoefficiens	0.232034
Caulobacter_sp._K31	Microbacterium_sp._4R-513	-0.235995										Sphingomonas_sp._LM7	Sphingomonas_sp._FARSPH	0.822983		Bradyrhizobium_erythrophlei	Bradyrhizobium_betae	0.273258
Caulobacter_sp._K31	Microbacterium_sp._BH-3-3-3	-0.25137										Sphingomonas_sp._LM7	Sphingomonas_sp._LK11	0.695672		Bradyrhizobium_erythrophlei	Rhodopseudomonas_palustris	0.301606
Caulobacter_sp._K31	Microbacterium_hominis	-0.35792										Sphingomonas_sp._LM7	Sphingomonas_sp._MM-1	0.56759		Bradyrhizobium_erythrophlei	Methylobacterium_sp._4-46	0.217952
Caulobacter_sp._K31	Microbacterium_oleivorans	-0.283235										Sphingomonas_sp._LM7	Sphingomonas_sp._AP4-R1	0.560807		Bradyrhizobium_erythrophlei	Methylobacterium_sp._WL1	0.213777
Caulobacter_sp._K31	Microbacterium_foliorum	-0.208454										Sphingomonas_sp._LM7	Sphingomonas_sp._DH-S5	0.508716		Bradyrhizobium_erythrophlei	Methylobacterium_sp._AMS5	0.210503
Caulobacter_sp._K31	Microbacterium_testaceum	-0.248318										Sphingomonas_sp._LM7	Sphingomonas_sp._NBWT7	0.46119		Bradyrhizobium_erythrophlei	Methylobacterium_brachiatum	0.211357
Caulobacter_sp._K31	Microbacterium_lemovicicum	-0.301452										Sphingomonas_sp._LM7	Sphingomonas_sp._HMP6	0.317306		Bradyrhizobium_erythrophlei	Methylobacterium_mesophilicum	0.225118
Caulobacter_sp._K31	Alcaligenes_sp._SORT26	0.261604										Sphingomonas_sp._LM7	Sphingomonas_sp._HMP9	0.247848		Bradyrhizobium_erythrophlei	Methylobacterium_aquaticum	0.217857
Caulobacter_sp._K31	Achromobacter_deleyi	-0.271575										Sphingomonas_sp._LM7	Sphingomonas_sp._LMO-1	0.316199		Bradyrhizobium_erythrophlei	Methylobacterium_terrae	0.211154
Caulobacter_sp._FWC26	Caulobacter_flavus	0.894168										Sphingomonas_sp._LM7	Sphingomonas_sp._IC081	0.473483		Bradyrhizobium_erythrophlei	Methylobacterium_nodulans	0.228274
Caulobacter_sp._FWC26	Caulobacter_vibrioides	0.90453										Sphingomonas_sp._LM7	Sphingomonas_koreensis	0.948286		Bradyrhizobium_erythrophlei	Methylorubrum_extorquens	0.211273
Caulobacter_sp._FWC26	Caulobacter_soli	0.852728										Sphingomonas_sp._LM7	Sphingomonas_alpina	0.929847		Bradyrhizobium_erythrophlei	Caulobacter_sp._FWC26	0.299139
Caulobacter_sp._FWC26	Caulobacter_rhizosphaerae	0.853148										Sphingomonas_sp._LM7	Sphingomonas_sanxanigenens	0.890331		Bradyrhizobium_erythrophlei	Caulobacter_flavus	0.223784
Caulobacter_sp._FWC26	Caulobacter_segnis	0.912203										Sphingomonas_sp._LM7	Sphingomonas_paucimobilis	0.859324		Bradyrhizobium_erythrophlei	Caulobacter_vibrioides	0.329868
Caulobacter_sp._FWC26	Caulobacter_henricii	0.785321										Sphingomonas_sp._LM7	Sphingomonas_taxi	0.60458		Bradyrhizobium_erythrophlei	Caulobacter_segnis	0.331089
Caulobacter_sp._FWC26	Pseudomonas_aeruginosa	0.261492										Sphingomonas_sp._LM7	Sphingomonas_panacisoli	0.541465		Bradyrhizobium_erythrophlei	Phreatobacter_stygius	0.285777
Caulobacter_sp._FWC26	Acinetobacter_johnsonii	0.239419										Sphingomonas_sp._LM7	Sphingomonas_panacis	0.547684		Bradyrhizobium_erythrophlei	Pseudomonas_mendocina	-0.259439
Caulobacter_sp._FWC26	Kinneretia_sp._DAIF2	0.349362										Sphingomonas_sp._LM7	Sphingomonas_wittichii	0.401902		Bradyrhizobium_erythrophlei	Pseudomonas_aeruginosa	-0.278625
Caulobacter_sp._FWC26	Herbaspirillum_huttiense	0.219392										Sphingomonas_sp._LM7	Sphingobium_sp._YG1	0.930928		Bradyrhizobium_erythrophlei	Pseudomonas_sp._phDV1	-0.26399
Caulobacter_sp._FWC26	Microbacterium_sp._10M-3C3	-0.413035										Sphingomonas_sp._LM7	Sphingobium_sp._RAC03	0.354972		Bradyrhizobium_erythrophlei	Pseudomonas_sp._B11D7D	-0.283222
Caulobacter_sp._FWC26	Microbacterium_sp._RG1	-0.266237										Sphingomonas_sp._LM7	Sphingobium_yanoikuyae	0.887244		Bradyrhizobium_erythrophlei	Pseudomonas_sp._MSPm1	-0.270746
Caulobacter_sp._FWC26	Microbacterium_sp._4R-513	-0.277786										Sphingomonas_sp._LM7	Sphingobium_baderi	0.396664		Bradyrhizobium_erythrophlei	Pseudomonas_sp._LPH1	-0.264968
Caulobacter_sp._FWC26	Microbacterium_sp._NY27	-0.229788										Sphingomonas_sp._LM7	Sphingosinithalassobacter_sp._CS137	0.793322		Bradyrhizobium_erythrophlei	Pseudomonas_stutzeri	-0.273801
Caulobacter_sp._FWC26	Microbacterium_sp._WY121	-0.220239										Sphingomonas_sp._LM7	Sphingosinithalassobacter_sp._zrk23	0.630699		Bradyrhizobium_erythrophlei	Pseudomonas_sediminis	-0.272481
Caulobacter_sp._FWC26	Microbacterium_sp._BH-3-3-3	-0.272703										Sphingomonas_sp._LM7	Novosphingobium_sp._ABRDHK2	0.754269		Bradyrhizobium_erythrophlei	Pseudomonas_sihuiensis	-0.270268
Caulobacter_sp._FWC26	Microbacterium_hominis	-0.396013										Sphingomonas_sp._LM7	Bradyrhizobium_sp._BTAi1	-0.224772		Bradyrhizobium_erythrophlei	Pseudomonas_toyotomiensis	-0.264734
Caulobacter_sp._FWC26	Microbacterium_oleivorans	-0.324701										Sphingomonas_sp._LM7	Bradyrhizobium_sp._PSBB068	-0.237425		Bradyrhizobium_erythrophlei	Bordetella_genomosp._13	-0.285954
Caulobacter_sp._FWC26	Microbacterium_foliorum	-0.246546										Sphingomonas_sp._LM7	Bradyrhizobium_sp._CCBAU_53421	-0.496371		Bradyrhizobium_diazoefficiens	Bradyrhizobium_betae	0.233075
Caulobacter_sp._FWC26	Microbacterium_testaceum	-0.265311										Sphingomonas_sp._LM7	Bradyrhizobium_sp._ORS_285	-0.461637		Bradyrhizobium_diazoefficiens	Rhodopseudomonas_palustris	0.261713
Caulobacter_sp._FWC26	Microbacterium_chocolatum	-0.236201										Sphingomonas_sp._LM7	Bradyrhizobium_sp._CCBAU_51753	-0.499116		Bradyrhizobium_diazoefficiens	Methylobacterium_mesophilicum	0.203864
Caulobacter_sp._FWC26	Microbacterium_lemovicicum	-0.340152										Sphingomonas_sp._LM7	Bradyrhizobium_sp._SK17	-0.488827		Bradyrhizobium_diazoefficiens	Methylobacterium_aquaticum	0.204703
Caulobacter_sp._FWC26	Mycolicibacterium_aubagnense	-0.22794										Sphingomonas_sp._LM7	Bradyrhizobium_sp._CCBAU_051011	-0.498869		Bradyrhizobium_diazoefficiens	Methylobacterium_nodulans	0.20405
Caulobacter_flavus	Caulobacter_vibrioides	0.8494										Sphingomonas_sp._LM7	Bradyrhizobium_sp._ORS_278	-0.45364		Bradyrhizobium_diazoefficiens	Methylorubrum_extorquens	0.205416
Caulobacter_flavus	Caulobacter_soli	0.890131										Sphingomonas_sp._LM7	Bradyrhizobium_sp._6(2017)	-0.475832		Bradyrhizobium_diazoefficiens	Caulobacter_sp._K31	0.235403
Caulobacter_flavus	Caulobacter_rhizosphaerae	0.892452										Sphingomonas_sp._LM7	Bradyrhizobium_sp._CCBAU_51765	-0.315965		Bradyrhizobium_diazoefficiens	Caulobacter_sp._FWC26	0.307988
Caulobacter_flavus	Caulobacter_segnis	0.862069										Sphingomonas_sp._LM7	Bradyrhizobium_sp._CCBAU_53338	-0.31661		Bradyrhizobium_diazoefficiens	Caulobacter_flavus	0.267783
Caulobacter_flavus	Caulobacter_henricii	0.820578										Sphingomonas_sp._LM7	Bradyrhizobium_sp._CCGE-LA001	-0.378798		Bradyrhizobium_diazoefficiens	Caulobacter_vibrioides	0.321868
Caulobacter_flavus	Pseudomonas_aeruginosa	0.272553										Sphingomonas_sp._LM7	Bradyrhizobium_sp.	-0.200966		Bradyrhizobium_diazoefficiens	Caulobacter_soli	0.232881
Caulobacter_flavus	Acinetobacter_johnsonii	0.254926										Sphingomonas_sp._LM7	Bradyrhizobium_sp._1(2017)	-0.272356		Bradyrhizobium_diazoefficiens	Caulobacter_rhizosphaerae	0.23555
Caulobacter_flavus	Kinneretia_sp._DAIF2	0.360281										Sphingomonas_sp._LM7	Bradyrhizobium_sp._CCBAU_53340	-0.309703		Bradyrhizobium_diazoefficiens	Caulobacter_segnis	0.325254
Caulobacter_flavus	Achromobacter_xylosoxidans	-0.236028										Sphingomonas_sp._LM7	Bradyrhizobium_sp._CCBAU_53351	-0.21956		Bradyrhizobium_diazoefficiens	Phreatobacter_stygius	0.262519
Caulobacter_flavus	Achromobacter_spanius	-0.21774										Sphingomonas_sp._LM7	Bradyrhizobium_diazoefficiens	-0.264087		Bradyrhizobium_diazoefficiens	Pseudomonas_mendocina	-0.224108
Caulobacter_flavus	Achromobacter_denitrificans	-0.215263										Sphingomonas_sp._LM7	Bradyrhizobium_betae	-0.418342		Bradyrhizobium_diazoefficiens	Pseudomonas_aeruginosa	-0.263954
Caulobacter_flavus	Alcaligenes_faecalis	0.221006										Sphingomonas_sp._LM7	Bradyrhizobium_canariense	-0.491793		Bradyrhizobium_diazoefficiens	Pseudomonas_sp._phDV1	-0.244676
Caulobacter_flavus	Microbacterium_sp._10M-3C3	-0.398192										Sphingomonas_sp._LM7	Bradyrhizobium_paxllaeri	-0.50101		Bradyrhizobium_diazoefficiens	Pseudomonas_sp._B11D7D	-0.269049
Caulobacter_flavus	Microbacterium_sp._RG1	-0.261291										Sphingomonas_sp._LM7	Bradyrhizobium_icense	-0.491419		Bradyrhizobium_diazoefficiens	Pseudomonas_sp._MSPm1	-0.249553
Caulobacter_flavus	Microbacterium_sp._4R-513	-0.273759										Sphingomonas_sp._LM7	Bradyrhizobium_japonicum	-0.453345		Bradyrhizobium_diazoefficiens	Pseudomonas_sp._LPH1	-0.247272
Caulobacter_flavus	Microbacterium_sp._NY27	-0.226491										Sphingomonas_sp._LM7	Bradyrhizobium_genosp._L	-0.451482		Bradyrhizobium_diazoefficiens	Pseudomonas_stutzeri	-0.252951
Caulobacter_flavus	Microbacterium_sp._WY121	-0.21445										Sphingomonas_sp._LM7	Bradyrhizobium_symbiodeficiens	-0.346531		Bradyrhizobium_diazoefficiens	Pseudomonas_sediminis	-0.255592
Caulobacter_flavus	Microbacterium_sp._BH-3-3-3	-0.253487										Sphingomonas_sp._LM7	Bradyrhizobium_oligotrophicum	-0.394903		Bradyrhizobium_diazoefficiens	Pseudomonas_sihuiensis	-0.259714
Caulobacter_flavus	Microbacterium_hominis	-0.381964										Sphingomonas_sp._LM7	Bradyrhizobium_zhanjiangense	-0.430418		Bradyrhizobium_diazoefficiens	Pseudomonas_toyotomiensis	-0.246166
Caulobacter_flavus	Microbacterium_oleivorans	-0.315496										Sphingomonas_sp._LM7	Bradyrhizobium_guangdongense	-0.305395		Bradyrhizobium_diazoefficiens	Bordetella_genomosp._13	-0.264608
Caulobacter_flavus	Microbacterium_foliorum	-0.23137										Sphingomonas_sp._LM7	Bradyrhizobium_vignae	-0.247275		Bradyrhizobium_betae	Rhodopseudomonas_palustris	0.267772
Caulobacter_flavus	Microbacterium_testaceum	-0.246904										Sphingomonas_sp._LM7	Bradyrhizobium_guangzhouense	-0.243791		Bradyrhizobium_betae	Methylobacterium_sp._4-46	0.207213
Caulobacter_flavus	Microbacterium_chocolatum	-0.222938										Sphingomonas_sp._LM7	Bradyrhizobium_genosp._B	-0.235799		Bradyrhizobium_betae	Methylobacterium_mesophilicum	0.215321
Caulobacter_flavus	Microbacterium_lemovicicum	-0.325191										Sphingomonas_sp._LM7	Bradyrhizobium_cosmicum	-0.298925		Bradyrhizobium_betae	Methylobacterium_aquaticum	0.210613
Caulobacter_flavus	Alcaligenes_sp._SORT26	0.247033										Sphingomonas_sp._LM7	Rhodopseudomonas_palustris	0.539323		Bradyrhizobium_betae	Methylobacterium_nodulans	0.204351
Caulobacter_flavus	Achromobacter_deleyi	-0.229354										Sphingomonas_sp._LM7	Tardiphaga_robiniae	-0.481484		Bradyrhizobium_betae	Methylorubrum_extorquens	0.211696
Caulobacter_vibrioides	Caulobacter_soli	0.814815										Sphingomonas_sp._LM7	Afipia_carboxidovorans	-0.483617		Bradyrhizobium_betae	Caulobacter_sp._FWC26	0.282931
Caulobacter_vibrioides	Caulobacter_rhizosphaerae	0.814499										Sphingomonas_sp._LM7	Afipia_sp._GAS231	-0.265621		Bradyrhizobium_betae	Caulobacter_flavus	0.224354
Caulobacter_vibrioides	Caulobacter_segnis	0.952251										Sphingomonas_sp._LM7	Nitrobacter_hamburgensis	-0.480769		Bradyrhizobium_betae	Caulobacter_vibrioides	0.301895
Caulobacter_vibrioides	Caulobacter_henricii	0.750664										Sphingomonas_sp._LM7	Nitrobacter_winogradskyi	-0.234472		Bradyrhizobium_betae	Caulobacter_segnis	0.303806
Caulobacter_vibrioides	Pseudomonas_aeruginosa	0.248886										Sphingomonas_sp._LM7	Methylobacterium_brachiatum	-0.555733		Bradyrhizobium_betae	Phreatobacter_stygius	0.263782
Caulobacter_vibrioides	Acinetobacter_johnsonii	0.231378										Sphingomonas_sp._LM7	Brevundimonas_sp._'scallop'	-0.213114		Bradyrhizobium_betae	Pseudomonas_mendocina	-0.239396
Caulobacter_vibrioides	Kinneretia_sp._DAIF2	0.335015										Sphingomonas_sp._LM7	Brevundimonas_sp._CS1	-0.478421		Bradyrhizobium_betae	Pseudomonas_aeruginosa	-0.253202
Caulobacter_vibrioides	Herbaspirillum_huttiense	0.308089										Sphingomonas_sp._LM7	Brevundimonas_sp._GW460-12-10-14-LB2	-0.263287		Bradyrhizobium_betae	Pseudomonas_sp._phDV1	-0.237433
Caulobacter_vibrioides	Microbacterium_sp._10M-3C3	-0.407793										Sphingomonas_sp._LM7	Brevundimonas_sp._SGAir0440	-0.432772		Bradyrhizobium_betae	Pseudomonas_sp._B11D7D	-0.251229
Caulobacter_vibrioides	Microbacterium_sp._RG1	-0.264908										Sphingomonas_sp._Cra20	Sphingomonas_sp._CL5.1	0.927433		Bradyrhizobium_betae	Pseudomonas_sp._MSPm1	-0.239675
Caulobacter_vibrioides	Microbacterium_sp._4R-513	-0.291676										Sphingomonas_sp._Cra20	Sphingomonas_sp._XS-10	0.890531		Bradyrhizobium_betae	Pseudomonas_sp._LPH1	-0.236969
Caulobacter_vibrioides	Microbacterium_sp._NY27	-0.243074										Sphingomonas_sp._Cra20	Sphingomonas_sp._FARSPH	0.823564		Bradyrhizobium_betae	Pseudomonas_stutzeri	-0.245887
Caulobacter_vibrioides	Microbacterium_sp._WY121	-0.225325										Sphingomonas_sp._Cra20	Sphingomonas_sp._LK11	0.696386		Bradyrhizobium_betae	Pseudomonas_sediminis	-0.251476
Caulobacter_vibrioides	Microbacterium_sp._BH-3-3-3	-0.267343										Sphingomonas_sp._Cra20	Sphingomonas_sp._MM-1	0.568354		Bradyrhizobium_betae	Pseudomonas_sihuiensis	-0.25
Caulobacter_vibrioides	Microbacterium_sp._ABRD_28	-0.205401										Sphingomonas_sp._Cra20	Sphingomonas_sp._AP4-R1	0.56116		Bradyrhizobium_betae	Pseudomonas_toyotomiensis	-0.236303
Caulobacter_vibrioides	Microbacterium_hominis	-0.394152										Sphingomonas_sp._Cra20	Sphingomonas_sp._DH-S5	0.505778		Bradyrhizobium_betae	Bordetella_genomosp._13	-0.266504
Caulobacter_vibrioides	Microbacterium_oleivorans	-0.327498										Sphingomonas_sp._Cra20	Sphingomonas_sp._NBWT7	0.462482		Rhodopseudomonas_palustris	Methylobacterium_sp._4-46	0.25604
Caulobacter_vibrioides	Microbacterium_foliorum	-0.270479										Sphingomonas_sp._Cra20	Sphingomonas_sp._HMP6	0.317013		Rhodopseudomonas_palustris	Methylobacterium_sp._WL1	0.240471
Caulobacter_vibrioides	Microbacterium_testaceum	-0.261136										Sphingomonas_sp._Cra20	Sphingomonas_sp._HMP9	0.248013		Rhodopseudomonas_palustris	Methylobacterium_sp._17Sr1-1	0.226211
Caulobacter_vibrioides	Microbacterium_chocolatum	-0.251894										Sphingomonas_sp._Cra20	Sphingomonas_sp._LMO-1	0.317866		Rhodopseudomonas_palustris	Methylobacterium_sp._AMS5	0.239512
Caulobacter_vibrioides	Microbacterium_lemovicicum	-0.335141										Sphingomonas_sp._Cra20	Sphingomonas_sp._IC081	0.473938		Rhodopseudomonas_palustris	Methylobacterium_brachiatum	0.254593
Caulobacter_vibrioides	Mycolicibacterium_aubagnense	-0.277299										Sphingomonas_sp._Cra20	Sphingomonas_koreensis	0.947505		Rhodopseudomonas_palustris	Methylobacterium_mesophilicum	0.261055
Caulobacter_soli	Caulobacter_rhizosphaerae	0.894458										Sphingomonas_sp._Cra20	Sphingomonas_alpina	0.928906		Rhodopseudomonas_palustris	Methylobacterium_aquaticum	0.255497
Caulobacter_soli	Caulobacter_segnis	0.825155										Sphingomonas_sp._Cra20	Sphingomonas_sanxanigenens	0.890319		Rhodopseudomonas_palustris	Methylobacterium_terrae	0.250827
Caulobacter_soli	Caulobacter_henricii	0.846638										Sphingomonas_sp._Cra20	Sphingomonas_paucimobilis	0.860131		Rhodopseudomonas_palustris	Methylobacterium_nodulans	0.260229
Caulobacter_soli	Pseudomonas_aeruginosa	0.281583										Sphingomonas_sp._Cra20	Sphingomonas_taxi	0.603991		Rhodopseudomonas_palustris	Methylobacterium_indicum	0.220172
Caulobacter_soli	Acinetobacter_johnsonii	0.24627										Sphingomonas_sp._Cra20	Sphingomonas_panacisoli	0.541329		Rhodopseudomonas_palustris	Methylorubrum_extorquens	0.263444
Caulobacter_soli	Kinneretia_sp._DAIF2	0.351919										Sphingomonas_sp._Cra20	Sphingomonas_panacis	0.548212		Rhodopseudomonas_palustris	Methylorubrum_populi	0.208381
Caulobacter_soli	Achromobacter_sp._AONIH1	-0.210066										Sphingomonas_sp._Cra20	Sphingomonas_wittichii	0.401878		Rhodopseudomonas_palustris	Caulobacter_sp._K31	0.230367
Caulobacter_soli	Achromobacter_xylosoxidans	-0.263053										Sphingomonas_sp._Cra20	Sphingobium_sp._YG1	0.930457		Rhodopseudomonas_palustris	Caulobacter_sp._FWC26	0.353377
Caulobacter_soli	Achromobacter_spanius	-0.240019										Sphingomonas_sp._Cra20	Sphingobium_sp._RAC03	0.35425		Rhodopseudomonas_palustris	Caulobacter_flavus	0.270669
Caulobacter_soli	Achromobacter_denitrificans	-0.238272										Sphingomonas_sp._Cra20	Sphingobium_yanoikuyae	0.887676		Rhodopseudomonas_palustris	Caulobacter_vibrioides	0.392329
Caulobacter_soli	Alcaligenes_faecalis	0.246639										Sphingomonas_sp._Cra20	Sphingobium_baderi	0.397566		Rhodopseudomonas_palustris	Caulobacter_soli	0.235185
Caulobacter_soli	Microbacterium_sp._10M-3C3	-0.38879										Sphingomonas_sp._Cra20	Sphingosinithalassobacter_sp._CS137	0.794414		Rhodopseudomonas_palustris	Caulobacter_rhizosphaerae	0.22161
Caulobacter_soli	Microbacterium_sp._RG1	-0.240918										Sphingomonas_sp._Cra20	Sphingosinithalassobacter_sp._zrk23	0.629973		Rhodopseudomonas_palustris	Caulobacter_segnis	0.380194
Caulobacter_soli	Microbacterium_sp._4R-513	-0.256569										Sphingomonas_sp._Cra20	Novosphingobium_sp._ABRDHK2	0.75566		Rhodopseudomonas_palustris	Phreatobacter_stygius	0.44539
Caulobacter_soli	Microbacterium_sp._NY27	-0.211834										Sphingomonas_sp._Cra20	Bradyrhizobium_sp._BTAi1	-0.226767		Rhodopseudomonas_palustris	Pseudomonas_mendocina	-0.353436
Caulobacter_soli	Microbacterium_sp._BH-3-3-3	-0.254531										Sphingomonas_sp._Cra20	Bradyrhizobium_sp._PSBB068	-0.234335		Rhodopseudomonas_palustris	Pseudomonas_aeruginosa	-0.399366
Caulobacter_soli	Microbacterium_hominis	-0.367241										Sphingomonas_sp._Cra20	Bradyrhizobium_sp._CCBAU_53421	-0.495119		Rhodopseudomonas_palustris	Pseudomonas_sp._phDV1	-0.370924
Caulobacter_soli	Microbacterium_oleivorans	-0.30017										Sphingomonas_sp._Cra20	Bradyrhizobium_sp._ORS_285	-0.460164		Rhodopseudomonas_palustris	Pseudomonas_sp._B11D7D	-0.40339
Caulobacter_soli	Microbacterium_foliorum	-0.22013										Sphingomonas_sp._Cra20	Bradyrhizobium_sp._CCBAU_51753	-0.499834		Rhodopseudomonas_palustris	Pseudomonas_sp._MSPm1	-0.37691
Caulobacter_soli	Microbacterium_testaceum	-0.247464										Sphingomonas_sp._Cra20	Bradyrhizobium_sp._SK17	-0.484833		Rhodopseudomonas_palustris	Pseudomonas_sp._LPH1	-0.37592
Caulobacter_soli	Microbacterium_chocolatum	-0.214924										Sphingomonas_sp._Cra20	Bradyrhizobium_sp._CCBAU_051011	-0.49768		Rhodopseudomonas_palustris	Pseudomonas_stutzeri	-0.38749
Caulobacter_soli	Microbacterium_lemovicicum	-0.303728										Sphingomonas_sp._Cra20	Bradyrhizobium_sp._ORS_278	-0.452626		Rhodopseudomonas_palustris	Pseudomonas_sediminis	-0.391417
Caulobacter_soli	Alcaligenes_sp._SORT26	0.261239										Sphingomonas_sp._Cra20	Bradyrhizobium_sp._6(2017)	-0.472278		Rhodopseudomonas_palustris	Pseudomonas_sihuiensis	-0.390168
Caulobacter_soli	Achromobacter_deleyi	-0.258088										Sphingomonas_sp._Cra20	Bradyrhizobium_sp._CCBAU_51765	-0.318416		Rhodopseudomonas_palustris	Pseudomonas_toyotomiensis	-0.3742
Caulobacter_rhizosphaerae	Caulobacter_segnis	0.824215										Sphingomonas_sp._Cra20	Bradyrhizobium_sp._CCBAU_53338	-0.321002		Rhodopseudomonas_palustris	Ralstonia_pickettii	0.206166
Caulobacter_rhizosphaerae	Caulobacter_henricii	0.850485										Sphingomonas_sp._Cra20	Bradyrhizobium_sp._CCGE-LA001	-0.375612		Rhodopseudomonas_palustris	Bordetella_genomosp._13	-0.406694
Caulobacter_rhizosphaerae	Pseudomonas_aeruginosa	0.280074										Sphingomonas_sp._Cra20	Bradyrhizobium_sp.	-0.204636		Bosea_sp._RAC05	Microbacterium_chocolatum	0.400292
Caulobacter_rhizosphaerae	Acinetobacter_johnsonii	0.232702										Sphingomonas_sp._Cra20	Bradyrhizobium_sp._1(2017)	-0.270304		Bosea_sp._RAC05	Microcella_alkaliphila	-0.280351
Caulobacter_rhizosphaerae	Kinneretia_sp._DAIF2	0.346934										Sphingomonas_sp._Cra20	Bradyrhizobium_sp._CCBAU_53340	-0.306073		Bosea_sp._Tri-49	Phreatobacter_cathodiphilus	0.318728
Caulobacter_rhizosphaerae	Achromobacter_sp._AONIH1	-0.210847										Sphingomonas_sp._Cra20	Bradyrhizobium_sp._CCBAU_53351	-0.214339		Bosea_sp._Tri-49	Phreatobacter_sp._NMCR1094	0.204849
Caulobacter_rhizosphaerae	Achromobacter_xylosoxidans	-0.258967										Sphingomonas_sp._Cra20	Bradyrhizobium_diazoefficiens	-0.264219		Methylobacterium_radiotolerans	Methylobacterium_sp._4-46	0.317221
Caulobacter_rhizosphaerae	Achromobacter_spanius	-0.240247										Sphingomonas_sp._Cra20	Bradyrhizobium_betae	-0.420271		Methylobacterium_radiotolerans	Methylobacterium_sp._WL1	0.30132
Caulobacter_rhizosphaerae	Achromobacter_denitrificans	-0.232025										Sphingomonas_sp._Cra20	Bradyrhizobium_canariense	-0.492072		Methylobacterium_radiotolerans	Methylobacterium_sp._17Sr1-43	0.254241
Caulobacter_rhizosphaerae	Alcaligenes_faecalis	0.242718										Sphingomonas_sp._Cra20	Bradyrhizobium_paxllaeri	-0.501138		Methylobacterium_radiotolerans	Methylobacterium_sp._17Sr1-1	0.364984
Caulobacter_rhizosphaerae	Microbacterium_sp._10M-3C3	-0.387731										Sphingomonas_sp._Cra20	Bradyrhizobium_icense	-0.494968		Methylobacterium_radiotolerans	Methylobacterium_sp._AMS5	0.357604
Caulobacter_rhizosphaerae	Microbacterium_sp._RG1	-0.250346										Sphingomonas_sp._Cra20	Bradyrhizobium_japonicum	-0.452385		Methylobacterium_radiotolerans	Methylobacterium_sp._DM1	0.381794
Caulobacter_rhizosphaerae	Microbacterium_sp._4R-513	-0.251571										Sphingomonas_sp._Cra20	Bradyrhizobium_genosp._L	-0.455426		Methylobacterium_radiotolerans	Methylobacterium_brachiatum	0.312526
Caulobacter_rhizosphaerae	Microbacterium_sp._NY27	-0.205503										Sphingomonas_sp._Cra20	Bradyrhizobium_symbiodeficiens	-0.348803		Methylobacterium_radiotolerans	Methylobacterium_mesophilicum	0.325427
Caulobacter_rhizosphaerae	Microbacterium_sp._BH-3-3-3	-0.260576										Sphingomonas_sp._Cra20	Bradyrhizobium_oligotrophicum	-0.393743		Methylobacterium_radiotolerans	Methylobacterium_aquaticum	0.319403
Caulobacter_rhizosphaerae	Microbacterium_hominis	-0.374973										Sphingomonas_sp._Cra20	Bradyrhizobium_zhanjiangense	-0.425842		Methylobacterium_radiotolerans	Methylobacterium_durans	0.236129
Caulobacter_rhizosphaerae	Microbacterium_oleivorans	-0.297914										Sphingomonas_sp._Cra20	Bradyrhizobium_guangdongense	-0.298494		Methylobacterium_radiotolerans	Methylobacterium_terrae	0.351647
Caulobacter_rhizosphaerae	Microbacterium_foliorum	-0.220532										Sphingomonas_sp._Cra20	Bradyrhizobium_vignae	-0.242182		Methylobacterium_radiotolerans	Methylobacterium_nodulans	0.320903
Caulobacter_rhizosphaerae	Microbacterium_testaceum	-0.254306										Sphingomonas_sp._Cra20	Bradyrhizobium_guangzhouense	-0.23972		Methylobacterium_radiotolerans	Methylobacterium_indicum	0.356727
Caulobacter_rhizosphaerae	Microbacterium_chocolatum	-0.208174										Sphingomonas_sp._Cra20	Bradyrhizobium_genosp._B	-0.236053		Methylobacterium_radiotolerans	Methylorubrum_extorquens	0.321768
Caulobacter_rhizosphaerae	Microbacterium_lemovicicum	-0.307692										Sphingomonas_sp._Cra20	Bradyrhizobium_cosmicum	-0.296175		Methylobacterium_radiotolerans	Methylorubrum_populi	0.264902
Caulobacter_rhizosphaerae	Alcaligenes_sp._SORT26	0.258539										Sphingomonas_sp._Cra20	Rhodopseudomonas_palustris	0.537945		Methylobacterium_radiotolerans	Pseudomonas_mendocina	-0.361264
Caulobacter_rhizosphaerae	Achromobacter_deleyi	-0.253681										Sphingomonas_sp._Cra20	Tardiphaga_robiniae	-0.481585		Methylobacterium_radiotolerans	Pseudomonas_aeruginosa	-0.353598
Caulobacter_segnis	Caulobacter_henricii	0.758813										Sphingomonas_sp._Cra20	Afipia_carboxidovorans	-0.484359		Methylobacterium_radiotolerans	Pseudomonas_sp._phDV1	-0.345256
Caulobacter_segnis	Pseudomonas_aeruginosa	0.252737										Sphingomonas_sp._Cra20	Afipia_sp._GAS231	-0.266301		Methylobacterium_radiotolerans	Pseudomonas_sp._B11D7D	-0.345482
Caulobacter_segnis	Acinetobacter_johnsonii	0.235541										Sphingomonas_sp._Cra20	Nitrobacter_hamburgensis	-0.48112		Methylobacterium_radiotolerans	Pseudomonas_sp._MSPm1	-0.346912
Caulobacter_segnis	Kinneretia_sp._DAIF2	0.340269										Sphingomonas_sp._Cra20	Nitrobacter_winogradskyi	-0.234426		Methylobacterium_radiotolerans	Pseudomonas_sp._LPH1	-0.341581
Caulobacter_segnis	Herbaspirillum_huttiense	0.283335										Sphingomonas_sp._Cra20	Methylobacterium_brachiatum	-0.556805		Methylobacterium_radiotolerans	Pseudomonas_stutzeri	-0.351127
Caulobacter_segnis	Microbacterium_sp._10M-3C3	-0.405203										Sphingomonas_sp._Cra20	Brevundimonas_sp._'scallop'	-0.214816		Methylobacterium_radiotolerans	Pseudomonas_sediminis	-0.35038
Caulobacter_segnis	Microbacterium_sp._RG1	-0.265314										Sphingomonas_sp._Cra20	Brevundimonas_sp._CS1	-0.480577		Methylobacterium_radiotolerans	Pseudomonas_sihuiensis	-0.349191
Caulobacter_segnis	Microbacterium_sp._4R-513	-0.288331										Sphingomonas_sp._Cra20	Brevundimonas_sp._GW460-12-10-14-LB2	-0.265879		Methylobacterium_radiotolerans	Pseudomonas_toyotomiensis	-0.346205
Caulobacter_segnis	Microbacterium_sp._NY27	-0.24043										Sphingomonas_sp._Cra20	Brevundimonas_sp._SGAir0440	-0.433851		Methylobacterium_radiotolerans	Bordetella_genomosp._13	-0.369923
Caulobacter_segnis	Microbacterium_sp._WY121	-0.217511										Sphingomonas_sp._CL5.1	Sphingomonas_sp._XS-10	0.874173		Methylobacterium_sp._4-46	Methylobacterium_sp._WL1	0.743463
Caulobacter_segnis	Microbacterium_sp._BH-3-3-3	-0.26568										Sphingomonas_sp._CL5.1	Sphingomonas_sp._FARSPH	0.795624		Methylobacterium_sp._4-46	Methylobacterium_sp._17Sr1-43	0.615608
Caulobacter_segnis	Microbacterium_hominis	-0.392108										Sphingomonas_sp._CL5.1	Sphingomonas_sp._LK11	0.67413		Methylobacterium_sp._4-46	Methylobacterium_sp._17Sr1-1	0.573208
Caulobacter_segnis	Microbacterium_oleivorans	-0.330968										Sphingomonas_sp._CL5.1	Sphingomonas_sp._MM-1	0.528088		Methylobacterium_sp._4-46	Methylobacterium_sp._AMS5	0.57831
Caulobacter_segnis	Microbacterium_foliorum	-0.263557										Sphingomonas_sp._CL5.1	Sphingomonas_sp._AP4-R1	0.525973		Methylobacterium_sp._4-46	Methylobacterium_sp._DM1	0.426841
Caulobacter_segnis	Microbacterium_testaceum	-0.257627										Sphingomonas_sp._CL5.1	Sphingomonas_sp._DH-S5	0.464844		Methylobacterium_sp._4-46	Methylobacterium_brachiatum	0.751733
Caulobacter_segnis	Microbacterium_chocolatum	-0.24509										Sphingomonas_sp._CL5.1	Sphingomonas_sp._NBWT7	0.426218		Methylobacterium_sp._4-46	Methylobacterium_mesophilicum	0.749644
Caulobacter_segnis	Microbacterium_lemovicicum	-0.337119										Sphingomonas_sp._CL5.1	Sphingomonas_sp._HMP6	0.284598		Methylobacterium_sp._4-46	Methylobacterium_aquaticum	0.765489
Caulobacter_segnis	Mycolicibacterium_aubagnense	-0.268057										Sphingomonas_sp._CL5.1	Sphingomonas_sp._HMP9	0.221967		Methylobacterium_sp._4-46	Methylobacterium_durans	0.551188
Caulobacter_henricii	Pseudomonas_aeruginosa	0.287807										Sphingomonas_sp._CL5.1	Sphingomonas_sp._LMO-1	0.283517		Methylobacterium_sp._4-46	Methylobacterium_terrae	0.600856
Caulobacter_henricii	Acinetobacter_johnsonii	0.211175										Sphingomonas_sp._CL5.1	Sphingomonas_sp._IC081	0.532146		Methylobacterium_sp._4-46	Methylobacterium_nodulans	0.703233
Caulobacter_henricii	Kinneretia_sp._DAIF2	0.31556										Sphingomonas_sp._CL5.1	Sphingomonas_koreensis	0.928529		Methylobacterium_sp._4-46	Methylobacterium_indicum	0.562669
Caulobacter_henricii	Achromobacter_sp._AONIH1	-0.216614										Sphingomonas_sp._CL5.1	Sphingomonas_alpina	0.914958		Methylobacterium_sp._4-46	Methylorubrum_extorquens	0.738624
Caulobacter_henricii	Achromobacter_xylosoxidans	-0.269413										Sphingomonas_sp._CL5.1	Sphingomonas_sanxanigenens	0.903094		Methylobacterium_sp._4-46	Methylorubrum_populi	0.656761
Caulobacter_henricii	Achromobacter_spanius	-0.251825										Sphingomonas_sp._CL5.1	Sphingomonas_paucimobilis	0.869981		Methylobacterium_sp._4-46	Caulobacter_sp._FWC26	0.310047
Caulobacter_henricii	Achromobacter_denitrificans	-0.249482										Sphingomonas_sp._CL5.1	Sphingomonas_taxi	0.561217		Methylobacterium_sp._4-46	Caulobacter_flavus	0.230211
Caulobacter_henricii	Alcaligenes_faecalis	0.252163										Sphingomonas_sp._CL5.1	Sphingomonas_panacisoli	0.497099		Methylobacterium_sp._4-46	Caulobacter_vibrioides	0.389331
Caulobacter_henricii	Microbacterium_sp._10M-3C3	-0.357764										Sphingomonas_sp._CL5.1	Sphingomonas_panacis	0.509382		Methylobacterium_sp._4-46	Caulobacter_soli	0.203172
Caulobacter_henricii	Microbacterium_sp._RG1	-0.224048										Sphingomonas_sp._CL5.1	Sphingomonas_wittichii	0.368323		Methylobacterium_sp._4-46	Caulobacter_segnis	0.378474
Caulobacter_henricii	Microbacterium_sp._4R-513	-0.226184										Sphingomonas_sp._CL5.1	Sphingobium_sp._YG1	0.933729		Methylobacterium_sp._4-46	Phreatobacter_stygius	0.343466
Caulobacter_henricii	Microbacterium_sp._BH-3-3-3	-0.25954										Sphingomonas_sp._CL5.1	Sphingobium_sp._RAC03	0.411872		Methylobacterium_sp._4-46	Pseudomonas_mendocina	-0.615008
Caulobacter_henricii	Microbacterium_hominis	-0.344322										Sphingomonas_sp._CL5.1	Sphingobium_yanoikuyae	0.90536		Methylobacterium_sp._4-46	Pseudomonas_aeruginosa	-0.608333
Caulobacter_henricii	Microbacterium_oleivorans	-0.269393										Sphingomonas_sp._CL5.1	Sphingobium_baderi	0.453452		Methylobacterium_sp._4-46	Pseudomonas_alcaligenes	-0.252641
Caulobacter_henricii	Microbacterium_foliorum	-0.201269										Sphingomonas_sp._CL5.1	Sphingosinithalassobacter_sp._CS137	0.768402		Methylobacterium_sp._4-46	Pseudomonas_sp._phDV1	-0.607103
Caulobacter_henricii	Microbacterium_testaceum	-0.255805										Sphingomonas_sp._CL5.1	Sphingosinithalassobacter_sp._zrk23	0.588174		Methylobacterium_sp._4-46	Pseudomonas_sp._B11D7D	-0.607525
Caulobacter_henricii	Microbacterium_lemovicicum	-0.273085										Sphingomonas_sp._CL5.1	Novosphingobium_sp._ABRDHK2	0.762138		Methylobacterium_sp._4-46	Pseudomonas_sp._MSPm1	-0.607766
Caulobacter_henricii	Alcaligenes_sp._SORT26	0.251465										Sphingomonas_sp._CL5.1	Bradyrhizobium_sp._BTAi1	-0.26609		Methylobacterium_sp._4-46	Pseudomonas_sp._LPH1	-0.605636
Caulobacter_henricii	Achromobacter_deleyi	-0.266835										Sphingomonas_sp._CL5.1	Bradyrhizobium_sp._CCBAU_53421	-0.49513		Methylobacterium_sp._4-46	Pseudomonas_stutzeri	-0.607174
Acinetobacter_johnsonii	Kinneretia_sp._DAIF2	0.241821										Sphingomonas_sp._CL5.1	Bradyrhizobium_sp._ORS_285	-0.455178		Methylobacterium_sp._4-46	Pseudomonas_sediminis	-0.610249
Acinetobacter_johnsonii	Achromobacter_sp._AONIH1	-0.248104										Sphingomonas_sp._CL5.1	Bradyrhizobium_sp._CCBAU_51753	-0.50709		Methylobacterium_sp._4-46	Pseudomonas_sihuiensis	-0.612639
Acinetobacter_johnsonii	Achromobacter_xylosoxidans	-0.343092										Sphingomonas_sp._CL5.1	Bradyrhizobium_sp._SK17	-0.496212		Methylobacterium_sp._4-46	Pseudomonas_toyotomiensis	-0.608624
Acinetobacter_johnsonii	Achromobacter_spanius	-0.306937										Sphingomonas_sp._CL5.1	Bradyrhizobium_sp._CCBAU_051011	-0.508429		Methylobacterium_sp._4-46	Ralstonia_pickettii	0.304709
Acinetobacter_johnsonii	Achromobacter_denitrificans	-0.306707										Sphingomonas_sp._CL5.1	Bradyrhizobium_sp._ORS_278	-0.446004		Methylobacterium_sp._4-46	Bordetella_genomosp._13	-0.665877
Acinetobacter_johnsonii	Alcaligenes_faecalis	0.324879										Sphingomonas_sp._CL5.1	Bradyrhizobium_sp._6(2017)	-0.471469		Methylobacterium_sp._4-46	Microcella_alkaliphila	-0.259285
Acinetobacter_johnsonii	Brevibacterium_casei	0.209735										Sphingomonas_sp._CL5.1	Bradyrhizobium_sp._CCBAU_51765	-0.303189		Methylobacterium_sp._WL1	Methylobacterium_sp._17Sr1-43	0.66678
Acinetobacter_johnsonii	Alcaligenes_sp._SORT26	0.280681										Sphingomonas_sp._CL5.1	Bradyrhizobium_sp._CCBAU_53338	-0.30995		Methylobacterium_sp._WL1	Methylobacterium_sp._17Sr1-1	0.53973
Acinetobacter_johnsonii	Rhodococcus_sp._P-2	0.233771										Sphingomonas_sp._CL5.1	Bradyrhizobium_sp._CCGE-LA001	-0.367491		Methylobacterium_sp._WL1	Methylobacterium_sp._AMS5	0.544825
Acinetobacter_johnsonii	Achromobacter_deleyi	-0.340945										Sphingomonas_sp._CL5.1	Bradyrhizobium_sp._1(2017)	-0.265246		Methylobacterium_sp._WL1	Methylobacterium_sp._DM1	0.413766
Variovorax_paradoxus	Rubrivivax_gelatinosus	0.202299										Sphingomonas_sp._CL5.1	Bradyrhizobium_sp._CCBAU_53340	-0.305683		Methylobacterium_sp._WL1	Methylobacterium_brachiatum	0.771241
Variovorax_paradoxus	Roseateles_depolymerans	0.200477										Sphingomonas_sp._CL5.1	Bradyrhizobium_sp._CCBAU_53351	-0.211061		Methylobacterium_sp._WL1	Methylobacterium_mesophilicum	0.717595
Variovorax_paradoxus	Paucibacter_sp._KCTC_42545	0.205549										Sphingomonas_sp._CL5.1	Bradyrhizobium_diazoefficiens	-0.303136		Methylobacterium_sp._WL1	Methylobacterium_aquaticum	0.727657
Kinneretia_sp._DAIF2	Achromobacter_xylosoxidans	-0.215831										Sphingomonas_sp._CL5.1	Bradyrhizobium_betae	-0.452775		Methylobacterium_sp._WL1	Methylobacterium_durans	0.605434
Kinneretia_sp._DAIF2	Alcaligenes_faecalis	0.219227										Sphingomonas_sp._CL5.1	Bradyrhizobium_canariense	-0.515118		Methylobacterium_sp._WL1	Methylobacterium_terrae	0.569612
Kinneretia_sp._DAIF2	Mitsuaria_sp._7	0.472853										Sphingomonas_sp._CL5.1	Bradyrhizobium_paxllaeri	-0.503591		Methylobacterium_sp._WL1	Methylobacterium_nodulans	0.668929
Kinneretia_sp._DAIF2	Roseateles_depolymerans	0.241551										Sphingomonas_sp._CL5.1	Bradyrhizobium_icense	-0.500178		Methylobacterium_sp._WL1	Methylobacterium_indicum	0.530156
Kinneretia_sp._DAIF2	Paucibacter_sp._KCTC_42545	0.245558										Sphingomonas_sp._CL5.1	Bradyrhizobium_japonicum	-0.446496		Methylobacterium_sp._WL1	Methylorubrum_extorquens	0.700413
Kinneretia_sp._DAIF2	Microbacterium_sp._10M-3C3	-0.204353										Sphingomonas_sp._CL5.1	Bradyrhizobium_genosp._L	-0.444949		Methylobacterium_sp._WL1	Methylorubrum_populi	0.716137
Kinneretia_sp._DAIF2	Alcaligenes_sp._SORT26	0.200137										Sphingomonas_sp._CL5.1	Bradyrhizobium_symbiodeficiens	-0.337325		Methylobacterium_sp._WL1	Caulobacter_sp._FWC26	0.300281
Kinneretia_sp._DAIF2	Achromobacter_deleyi	-0.209043										Sphingomonas_sp._CL5.1	Bradyrhizobium_oligotrophicum	-0.387261		Methylobacterium_sp._WL1	Caulobacter_flavus	0.235712
Delftia_acidovorans	Delftia_tsuruhatensis	0.24997										Sphingomonas_sp._CL5.1	Bradyrhizobium_zhanjiangense	-0.42359		Methylobacterium_sp._WL1	Caulobacter_vibrioides	0.378716
Herbaspirillum_huttiense	Achromobacter_xylosoxidans	0.201135										Sphingomonas_sp._CL5.1	Bradyrhizobium_guangdongense	-0.292146		Methylobacterium_sp._WL1	Caulobacter_segnis	0.364281
Herbaspirillum_huttiense	Achromobacter_deleyi	0.204718										Sphingomonas_sp._CL5.1	Bradyrhizobium_vignae	-0.239114		Methylobacterium_sp._WL1	Phreatobacter_stygius	0.326202
Achromobacter_sp._AONIH1	Achromobacter_xylosoxidans	0.610074										Sphingomonas_sp._CL5.1	Bradyrhizobium_guangzhouense	-0.238546		Methylobacterium_sp._WL1	Pseudomonas_mendocina	-0.595682
Achromobacter_sp._AONIH1	Achromobacter_spanius	0.558276										Sphingomonas_sp._CL5.1	Bradyrhizobium_genosp._B	-0.232752		Methylobacterium_sp._WL1	Pseudomonas_aeruginosa	-0.593478
Achromobacter_sp._AONIH1	Achromobacter_denitrificans	0.563101										Sphingomonas_sp._CL5.1	Bradyrhizobium_cosmicum	-0.287082		Methylobacterium_sp._WL1	Pseudomonas_alcaligenes	-0.24851
Achromobacter_sp._AONIH1	Alcaligenes_faecalis	-0.489388										Sphingomonas_sp._CL5.1	Rhodopseudomonas_palustris	0.566122		Methylobacterium_sp._WL1	Pseudomonas_sp._phDV1	-0.595566
Achromobacter_sp._AONIH1	Brevibacterium_casei	-0.321787										Sphingomonas_sp._CL5.1	Tardiphaga_robiniae	-0.508949		Methylobacterium_sp._WL1	Pseudomonas_sp._B11D7D	-0.591725
Achromobacter_sp._AONIH1	Alcaligenes_sp._SORT26	-0.392992										Sphingomonas_sp._CL5.1	Afipia_carboxidovorans	-0.509031		Methylobacterium_sp._WL1	Pseudomonas_sp._MSPm1	-0.593789
Achromobacter_sp._AONIH1	Achromobacter_deleyi	0.608599										Sphingomonas_sp._CL5.1	Afipia_sp._GAS231	-0.257968		Methylobacterium_sp._WL1	Pseudomonas_sp._LPH1	-0.595767
Achromobacter_xylosoxidans	Achromobacter_spanius	0.743607										Sphingomonas_sp._CL5.1	Nitrobacter_hamburgensis	-0.479125		Methylobacterium_sp._WL1	Pseudomonas_stutzeri	-0.595736
Achromobacter_xylosoxidans	Achromobacter_denitrificans	0.750674										Sphingomonas_sp._CL5.1	Nitrobacter_winogradskyi	-0.222721		Methylobacterium_sp._WL1	Pseudomonas_sediminis	-0.594664
Achromobacter_xylosoxidans	Alcaligenes_faecalis	-0.720027										Sphingomonas_sp._CL5.1	Methylobacterium_brachiatum	-0.582687		Methylobacterium_sp._WL1	Pseudomonas_sihuiensis	-0.598754
Achromobacter_xylosoxidans	Aquabacterium_olei	0.246887										Sphingomonas_sp._CL5.1	Brevundimonas_sp._'scallop'	-0.2122		Methylobacterium_sp._WL1	Pseudomonas_toyotomiensis	-0.596713
Achromobacter_xylosoxidans	Microbacterium_sp._BH-3-3-3	-0.251668										Sphingomonas_sp._CL5.1	Brevundimonas_sp._CS1	-0.473621		Methylobacterium_sp._WL1	Ralstonia_pickettii	0.298118
Achromobacter_xylosoxidans	Microbacterium_testaceum	-0.250443										Sphingomonas_sp._CL5.1	Brevundimonas_sp._GW460-12-10-14-LB2	-0.258041		Methylobacterium_sp._WL1	Bordetella_genomosp._13	-0.65352
Achromobacter_xylosoxidans	Brevibacterium_casei	-0.486104										Sphingomonas_sp._CL5.1	Brevundimonas_sp._SGAir0440	-0.423519		Methylobacterium_sp._WL1	Microcella_alkaliphila	-0.275599
Achromobacter_xylosoxidans	Alcaligenes_sp._SORT26	-0.541171										Sphingomonas_sp._XS-10	Sphingomonas_sp._FARSPH	0.850111		Methylobacterium_sp._17Sr1-43	Methylobacterium_sp._17Sr1-1	0.443076
Achromobacter_xylosoxidans	Achromobacter_deleyi	0.822065										Sphingomonas_sp._XS-10	Sphingomonas_sp._LK11	0.724164		Methylobacterium_sp._17Sr1-43	Methylobacterium_sp._AMS5	0.450396
Achromobacter_spanius	Achromobacter_denitrificans	0.678233										Sphingomonas_sp._XS-10	Sphingomonas_sp._MM-1	0.592788		Methylobacterium_sp._17Sr1-43	Methylobacterium_sp._DM1	0.339982
Achromobacter_spanius	Alcaligenes_faecalis	-0.63648										Sphingomonas_sp._XS-10	Sphingomonas_sp._AP4-R1	0.584989		Methylobacterium_sp._17Sr1-43	Methylobacterium_brachiatum	0.641591
Achromobacter_spanius	Aquabacterium_olei	0.222132										Sphingomonas_sp._XS-10	Sphingomonas_sp._DH-S5	0.530794		Methylobacterium_sp._17Sr1-43	Methylobacterium_mesophilicum	0.592242
Achromobacter_spanius	Microbacterium_sp._BH-3-3-3	-0.21696										Sphingomonas_sp._XS-10	Sphingomonas_sp._NBWT7	0.483465		Methylobacterium_sp._17Sr1-43	Methylobacterium_aquaticum	0.597792
Achromobacter_spanius	Microbacterium_testaceum	-0.222078										Sphingomonas_sp._XS-10	Sphingomonas_sp._HMP6	0.334296		Methylobacterium_sp._17Sr1-43	Methylobacterium_durans	0.788489
Achromobacter_spanius	Brevibacterium_casei	-0.420327										Sphingomonas_sp._XS-10	Sphingomonas_sp._HMP9	0.259928		Methylobacterium_sp._17Sr1-43	Methylobacterium_terrae	0.466959
Achromobacter_spanius	Alcaligenes_sp._SORT26	-0.475731										Sphingomonas_sp._XS-10	Sphingomonas_sp._LMO-1	0.330592		Methylobacterium_sp._17Sr1-43	Methylobacterium_nodulans	0.550384
Achromobacter_spanius	Achromobacter_deleyi	0.732087										Sphingomonas_sp._XS-10	Sphingomonas_sp._IC081	0.428935		Methylobacterium_sp._17Sr1-43	Methylobacterium_indicum	0.442276
Achromobacter_denitrificans	Alcaligenes_faecalis	-0.645703										Sphingomonas_sp._XS-10	Sphingomonas_koreensis	0.88904		Methylobacterium_sp._17Sr1-43	Methylorubrum_extorquens	0.584514
Achromobacter_denitrificans	Aquabacterium_olei	0.231285										Sphingomonas_sp._XS-10	Sphingomonas_alpina	0.89473		Methylobacterium_sp._17Sr1-43	Methylorubrum_populi	0.728548
Achromobacter_denitrificans	Microbacterium_sp._BH-3-3-3	-0.226922										Sphingomonas_sp._XS-10	Sphingomonas_sanxanigenens	0.861847		Methylobacterium_sp._17Sr1-43	Caulobacter_sp._FWC26	0.250373
Achromobacter_denitrificans	Microbacterium_testaceum	-0.227032										Sphingomonas_sp._XS-10	Sphingomonas_paucimobilis	0.841245		Methylobacterium_sp._17Sr1-43	Caulobacter_flavus	0.20628
Achromobacter_denitrificans	Brevibacterium_casei	-0.428693										Sphingomonas_sp._XS-10	Sphingomonas_taxi	0.629334		Methylobacterium_sp._17Sr1-43	Caulobacter_vibrioides	0.322396
Achromobacter_denitrificans	Alcaligenes_sp._SORT26	-0.483612										Sphingomonas_sp._XS-10	Sphingomonas_panacisoli	0.561566		Methylobacterium_sp._17Sr1-43	Caulobacter_segnis	0.307445
Achromobacter_denitrificans	Achromobacter_deleyi	0.740545										Sphingomonas_sp._XS-10	Sphingomonas_panacis	0.570478		Methylobacterium_sp._17Sr1-43	Phreatobacter_stygius	0.268418
Alcaligenes_faecalis	Aquabacterium_olei	-0.237424										Sphingomonas_sp._XS-10	Sphingomonas_wittichii	0.42288		Methylobacterium_sp._17Sr1-43	Pseudomonas_mendocina	-0.534913
Alcaligenes_faecalis	Microbacterium_sp._BH-3-3-3	0.257088										Sphingomonas_sp._XS-10	Sphingobium_sp._YG1	0.859596		Methylobacterium_sp._17Sr1-43	Pseudomonas_aeruginosa	-0.530055
Alcaligenes_faecalis	Microbacterium_testaceum	0.255397										Sphingomonas_sp._XS-10	Sphingobium_sp._RAC03	0.317231		Methylobacterium_sp._17Sr1-43	Pseudomonas_sp._phDV1	-0.534553
Alcaligenes_faecalis	Brevibacterium_casei	0.658234										Sphingomonas_sp._XS-10	Sphingobium_yanoikuyae	0.827408		Methylobacterium_sp._17Sr1-43	Pseudomonas_sp._B11D7D	-0.529671
Alcaligenes_faecalis	Alcaligenes_sp._SORT26	0.772212										Sphingomonas_sp._XS-10	Sphingobium_baderi	0.362197		Methylobacterium_sp._17Sr1-43	Pseudomonas_sp._MSPm1	-0.533425
Alcaligenes_faecalis	Achromobacter_deleyi	-0.708775										Sphingomonas_sp._XS-10	Sphingosinithalassobacter_sp._CS137	0.8198		Methylobacterium_sp._17Sr1-43	Pseudomonas_sp._LPH1	-0.532364
Mitsuaria_sp._7	Rubrivivax_gelatinosus	0.256633										Sphingomonas_sp._XS-10	Sphingosinithalassobacter_sp._zrk23	0.649352		Methylobacterium_sp._17Sr1-43	Pseudomonas_stutzeri	-0.534051
Mitsuaria_sp._7	Roseateles_depolymerans	0.325939										Sphingomonas_sp._XS-10	Novosphingobium_sp._ABRDHK2	0.76905		Methylobacterium_sp._17Sr1-43	Pseudomonas_sediminis	-0.532759
Mitsuaria_sp._7	Paucibacter_sp._KCTC_42545	0.339162										Sphingomonas_sp._XS-10	Bradyrhizobium_sp._PSBB068	-0.23917		Methylobacterium_sp._17Sr1-43	Pseudomonas_sihuiensis	-0.535657
Aquabacterium_olei	Achromobacter_deleyi	0.241144										Sphingomonas_sp._XS-10	Bradyrhizobium_sp._CCBAU_53421	-0.463358		Methylobacterium_sp._17Sr1-43	Pseudomonas_toyotomiensis	-0.53326
Rhizobacter_sp._AJA081-3	Roseateles_depolymerans	0.202546										Sphingomonas_sp._XS-10	Bradyrhizobium_sp._ORS_285	-0.429352		Methylobacterium_sp._17Sr1-43	Ralstonia_pickettii	0.250448
Rhizobacter_sp._AJA081-3	Paucibacter_sp._KCTC_42545	0.201558										Sphingomonas_sp._XS-10	Bradyrhizobium_sp._CCBAU_51753	-0.467938		Methylobacterium_sp._17Sr1-43	Bordetella_genomosp._13	-0.596158
Rubrivivax_gelatinosus	Roseateles_depolymerans	0.30328										Sphingomonas_sp._XS-10	Bradyrhizobium_sp._SK17	-0.455653		Methylobacterium_sp._17Sr1-43	Microcella_alkaliphila	-0.314325
Rubrivivax_gelatinosus	Paucibacter_sp._KCTC_42545	0.291557										Sphingomonas_sp._XS-10	Bradyrhizobium_sp._CCBAU_051011	-0.465947		Methylobacterium_sp._17Sr1-1	Methylobacterium_sp._AMS5	0.635526
Rubrivivax_gelatinosus	Inhella_inkyongensis	0.200874										Sphingomonas_sp._XS-10	Bradyrhizobium_sp._ORS_278	-0.422032		Methylobacterium_sp._17Sr1-1	Methylobacterium_sp._DM1	0.477057
Roseateles_depolymerans	Paucibacter_sp._KCTC_42545	0.337898										Sphingomonas_sp._XS-10	Bradyrhizobium_sp._6(2017)	-0.442609		Methylobacterium_sp._17Sr1-1	Methylobacterium_brachiatum	0.550502
Roseateles_depolymerans	Inhella_inkyongensis	0.205667										Sphingomonas_sp._XS-10	Bradyrhizobium_sp._CCBAU_51765	-0.297162		Methylobacterium_sp._17Sr1-1	Methylobacterium_mesophilicum	0.583745
Paucibacter_sp._KCTC_42545	Inhella_inkyongensis	0.203172										Sphingomonas_sp._XS-10	Bradyrhizobium_sp._CCBAU_53338	-0.29945		Methylobacterium_sp._17Sr1-1	Methylobacterium_aquaticum	0.574915
Microbacterium_sp._PM5	Microbacterium_sp._NY27	0.201522										Sphingomonas_sp._XS-10	Bradyrhizobium_sp._CCGE-LA001	-0.351402		Methylobacterium_sp._17Sr1-1	Methylobacterium_durans	0.402092
Microbacterium_sp._No._7	Microbacterium_sp._10M-3C3	0.229354										Sphingomonas_sp._XS-10	Bradyrhizobium_sp._1(2017)	-0.251423		Methylobacterium_sp._17Sr1-1	Methylobacterium_terrae	0.633502
Microbacterium_sp._No._7	Microbacterium_sp._RG1	0.245219										Sphingomonas_sp._XS-10	Bradyrhizobium_sp._CCBAU_53340	-0.295006		Methylobacterium_sp._17Sr1-1	Methylobacterium_nodulans	0.599233
Microbacterium_sp._No._7	Microbacterium_sp._LKL04	0.207242										Sphingomonas_sp._XS-10	Bradyrhizobium_sp._CCBAU_53351	-0.210112		Methylobacterium_sp._17Sr1-1	Methylobacterium_indicum	0.627704
Microbacterium_sp._No._7	Microbacterium_sp._4R-513	0.237708										Sphingomonas_sp._XS-10	Bradyrhizobium_diazoefficiens	-0.206425		Methylobacterium_sp._17Sr1-1	Methylorubrum_extorquens	0.583949
Microbacterium_sp._No._7	Microbacterium_sp._NY27	0.245163										Sphingomonas_sp._XS-10	Bradyrhizobium_betae	-0.419059		Methylobacterium_sp._17Sr1-1	Methylorubrum_populi	0.481182
Microbacterium_sp._No._7	Microbacterium_sp._WY121	0.249299										Sphingomonas_sp._XS-10	Bradyrhizobium_canariense	-0.452123		Methylobacterium_sp._17Sr1-1	Caulobacter_sp._FWC26	0.236298
Microbacterium_sp._No._7	Microbacterium_sp._ABRD_28	0.242767										Sphingomonas_sp._XS-10	Bradyrhizobium_paxllaeri	-0.466904		Methylobacterium_sp._17Sr1-1	Caulobacter_vibrioides	0.30472
Microbacterium_sp._No._7	Microbacterium_hominis	0.235672										Sphingomonas_sp._XS-10	Bradyrhizobium_icense	-0.45851		Methylobacterium_sp._17Sr1-1	Caulobacter_segnis	0.28679
Microbacterium_sp._No._7	Microbacterium_oleivorans	0.248324										Sphingomonas_sp._XS-10	Bradyrhizobium_japonicum	-0.420638		Methylobacterium_sp._17Sr1-1	Phreatobacter_stygius	0.252798
Microbacterium_sp._No._7	Microbacterium_foliorum	0.211326										Sphingomonas_sp._XS-10	Bradyrhizobium_genosp._L	-0.421095		Methylobacterium_sp._17Sr1-1	Pseudomonas_mendocina	-0.588037
Microbacterium_sp._No._7	Microbacterium_wangchenii	0.21596										Sphingomonas_sp._XS-10	Bradyrhizobium_symbiodeficiens	-0.322871		Methylobacterium_sp._17Sr1-1	Pseudomonas_aeruginosa	-0.577397
Microbacterium_sp._No._7	Microbacterium_chocolatum	0.239113										Sphingomonas_sp._XS-10	Bradyrhizobium_oligotrophicum	-0.371042		Methylobacterium_sp._17Sr1-1	Pseudomonas_sp._phDV1	-0.573072
Microbacterium_sp._No._7	Microbacterium_lemovicicum	0.238656										Sphingomonas_sp._XS-10	Bradyrhizobium_zhanjiangense	-0.399715		Methylobacterium_sp._17Sr1-1	Pseudomonas_sp._B11D7D	-0.580413
Microbacterium_sp._10M-3C3	Microbacterium_sp._RG1	0.437232										Sphingomonas_sp._XS-10	Bradyrhizobium_guangdongense	-0.282807		Methylobacterium_sp._17Sr1-1	Pseudomonas_sp._MSPm1	-0.575369
Microbacterium_sp._10M-3C3	Microbacterium_sp._LKL04	0.22879										Sphingomonas_sp._XS-10	Bradyrhizobium_vignae	-0.233357		Methylobacterium_sp._17Sr1-1	Pseudomonas_sp._LPH1	-0.571184
Microbacterium_sp._10M-3C3	Microbacterium_sp._4R-513	0.424983										Sphingomonas_sp._XS-10	Bradyrhizobium_guangzhouense	-0.23349		Methylobacterium_sp._17Sr1-1	Pseudomonas_stutzeri	-0.576261
Microbacterium_sp._10M-3C3	Microbacterium_sp._NY27	0.356286										Sphingomonas_sp._XS-10	Bradyrhizobium_genosp._B	-0.219967		Methylobacterium_sp._17Sr1-1	Pseudomonas_sediminis	-0.579682
Microbacterium_sp._10M-3C3	Microbacterium_sp._WY121	0.344996										Sphingomonas_sp._XS-10	Bradyrhizobium_cosmicum	-0.280755		Methylobacterium_sp._17Sr1-1	Pseudomonas_sihuiensis	-0.58183
Microbacterium_sp._10M-3C3	Microbacterium_sp._BH-3-3-3	0.550244										Sphingomonas_sp._XS-10	Rhodopseudomonas_palustris	0.538775		Methylobacterium_sp._17Sr1-1	Pseudomonas_toyotomiensis	-0.578956
Microbacterium_sp._10M-3C3	Microbacterium_sp._ABRD_28	0.283413										Sphingomonas_sp._XS-10	Tardiphaga_robiniae	-0.441924		Methylobacterium_sp._17Sr1-1	Ralstonia_pickettii	0.314659
Microbacterium_sp._10M-3C3	Microbacterium_hominis	0.65791										Sphingomonas_sp._XS-10	Afipia_carboxidovorans	-0.441162		Methylobacterium_sp._17Sr1-1	Bordetella_genomosp._13	-0.627901
Microbacterium_sp._10M-3C3	Microbacterium_oleivorans	0.505096										Sphingomonas_sp._XS-10	Afipia_sp._GAS231	-0.25289		Methylobacterium_sp._17Sr1-1	Microcella_alkaliphila	-0.240739
Microbacterium_sp._10M-3C3	Microbacterium_foliorum	0.291617										Sphingomonas_sp._XS-10	Nitrobacter_hamburgensis	-0.448893		Methylobacterium_sp._AMS5	Methylobacterium_sp._DM1	0.482667
Microbacterium_sp._10M-3C3	Microbacterium_testaceum	0.543478										Sphingomonas_sp._XS-10	Nitrobacter_winogradskyi	-0.224689		Methylobacterium_sp._AMS5	Methylobacterium_brachiatum	0.559658
Microbacterium_sp._10M-3C3	Microbacterium_wangchenii	0.279785										Sphingomonas_sp._XS-10	Methylobacterium_brachiatum	-0.530581		Methylobacterium_sp._AMS5	Methylobacterium_mesophilicum	0.584087
Microbacterium_sp._10M-3C3	Microbacterium_chocolatum	0.344094										Sphingomonas_sp._XS-10	Brevundimonas_sp._'scallop'	-0.20381		Methylobacterium_sp._AMS5	Methylobacterium_aquaticum	0.576747
Microbacterium_sp._10M-3C3	Microbacterium_lemovicicum	0.52159										Sphingomonas_sp._XS-10	Brevundimonas_sp._CS1	-0.447658		Methylobacterium_sp._AMS5	Methylobacterium_durans	0.411368
Microbacterium_sp._10M-3C3	Microbacterium_lushaniae	0.219593										Sphingomonas_sp._XS-10	Brevundimonas_sp._GW460-12-10-14-LB2	-0.248767		Methylobacterium_sp._AMS5	Methylobacterium_terrae	0.631481
Microbacterium_sp._A18JL200	Microbacterium_sp._NY27	0.210645										Sphingomonas_sp._XS-10	Brevundimonas_sp._SGAir0440	-0.398881		Methylobacterium_sp._AMS5	Methylobacterium_nodulans	0.605204
Microbacterium_sp._RG1	Microbacterium_sp._LKL04	0.247826										Sphingomonas_sp._FARSPH	Sphingomonas_sp._LK11	0.746184		Methylobacterium_sp._AMS5	Methylobacterium_indicum	0.624396
Microbacterium_sp._RG1	Microbacterium_sp._4R-513	0.394199										Sphingomonas_sp._FARSPH	Sphingomonas_sp._MM-1	0.624826		Methylobacterium_sp._AMS5	Methylorubrum_extorquens	0.587136
Microbacterium_sp._RG1	Microbacterium_sp._NY27	0.355556										Sphingomonas_sp._FARSPH	Sphingomonas_sp._AP4-R1	0.616288		Methylobacterium_sp._AMS5	Methylorubrum_populi	0.481165
Microbacterium_sp._RG1	Microbacterium_sp._WY121	0.362881										Sphingomonas_sp._FARSPH	Sphingomonas_sp._DH-S5	0.558243		Methylobacterium_sp._AMS5	Caulobacter_sp._FWC26	0.24805
Microbacterium_sp._RG1	Microbacterium_sp._BH-3-3-3	0.332002										Sphingomonas_sp._FARSPH	Sphingomonas_sp._NBWT7	0.508219		Methylobacterium_sp._AMS5	Caulobacter_vibrioides	0.317926
Microbacterium_sp._RG1	Microbacterium_sp._ABRD_28	0.300527										Sphingomonas_sp._FARSPH	Sphingomonas_sp._HMP6	0.355388		Methylobacterium_sp._AMS5	Caulobacter_segnis	0.304118
Microbacterium_sp._RG1	Microbacterium_hominis	0.443614										Sphingomonas_sp._FARSPH	Sphingomonas_sp._HMP9	0.264693		Methylobacterium_sp._AMS5	Phreatobacter_stygius	0.263598
Microbacterium_sp._RG1	Microbacterium_oleivorans	0.43418										Sphingomonas_sp._FARSPH	Sphingomonas_sp._LMO-1	0.347844		Methylobacterium_sp._AMS5	Pseudomonas_mendocina	-0.594561
Microbacterium_sp._RG1	Microbacterium_foliorum	0.313527										Sphingomonas_sp._FARSPH	Sphingomonas_sp._IC081	0.336631		Methylobacterium_sp._AMS5	Pseudomonas_aeruginosa	-0.588839
Microbacterium_sp._RG1	Microbacterium_testaceum	0.32027										Sphingomonas_sp._FARSPH	Sphingomonas_koreensis	0.818086		Methylobacterium_sp._AMS5	Pseudomonas_sp._phDV1	-0.582439
Microbacterium_sp._RG1	Microbacterium_wangchenii	0.30015										Sphingomonas_sp._FARSPH	Sphingomonas_alpina	0.827474		Methylobacterium_sp._AMS5	Pseudomonas_sp._B11D7D	-0.585648
Microbacterium_sp._RG1	Microbacterium_chocolatum	0.362784										Sphingomonas_sp._FARSPH	Sphingomonas_sanxanigenens	0.785341		Methylobacterium_sp._AMS5	Pseudomonas_sp._MSPm1	-0.584101
Microbacterium_sp._RG1	Microbacterium_lemovicicum	0.451898										Sphingomonas_sp._FARSPH	Sphingomonas_paucimobilis	0.782644		Methylobacterium_sp._AMS5	Pseudomonas_sp._LPH1	-0.584557
Microbacterium_sp._RG1	Microbacterium_lushaniae	0.236251										Sphingomonas_sp._FARSPH	Sphingomonas_taxi	0.661711		Methylobacterium_sp._AMS5	Pseudomonas_stutzeri	-0.588156
Microbacterium_sp._LKL04	Microbacterium_sp._4R-513	0.245139										Sphingomonas_sp._FARSPH	Sphingomonas_panacisoli	0.592305		Methylobacterium_sp._AMS5	Pseudomonas_sediminis	-0.588241
Microbacterium_sp._LKL04	Microbacterium_sp._NY27	0.238757										Sphingomonas_sp._FARSPH	Sphingomonas_panacis	0.604666		Methylobacterium_sp._AMS5	Pseudomonas_sihuiensis	-0.593509
Microbacterium_sp._LKL04	Microbacterium_sp._WY121	0.247834										Sphingomonas_sp._FARSPH	Sphingomonas_wittichii	0.440044		Methylobacterium_sp._AMS5	Pseudomonas_toyotomiensis	-0.585802
Microbacterium_sp._LKL04	Microbacterium_sp._ABRD_28	0.21391										Sphingomonas_sp._FARSPH	Sphingobium_sp._YG1	0.774068		Methylobacterium_sp._AMS5	Ralstonia_pickettii	0.324982
Microbacterium_sp._LKL04	Microbacterium_hominis	0.229145										Sphingomonas_sp._FARSPH	Sphingobium_sp._RAC03	0.21892		Methylobacterium_sp._AMS5	Bordetella_genomosp._13	-0.632375
Microbacterium_sp._LKL04	Microbacterium_oleivorans	0.239142										Sphingomonas_sp._FARSPH	Sphingobium_yanoikuyae	0.744127		Methylobacterium_sp._AMS5	Microcella_alkaliphila	-0.240371
Microbacterium_sp._LKL04	Microbacterium_foliorum	0.22368										Sphingomonas_sp._FARSPH	Sphingobium_baderi	0.265497		Methylobacterium_sp._DM1	Methylobacterium_brachiatum	0.422565
Microbacterium_sp._LKL04	Microbacterium_wangchenii	0.227582										Sphingomonas_sp._FARSPH	Sphingosinithalassobacter_sp._CS137	0.841562		Methylobacterium_sp._DM1	Methylobacterium_mesophilicum	0.441548
Microbacterium_sp._LKL04	Microbacterium_chocolatum	0.243198										Sphingomonas_sp._FARSPH	Sphingosinithalassobacter_sp._zrk23	0.686772		Methylobacterium_sp._DM1	Methylobacterium_aquaticum	0.432763
Microbacterium_sp._LKL04	Microbacterium_lemovicicum	0.240636										Sphingomonas_sp._FARSPH	Novosphingobium_sp._ABRDHK2	0.738926		Methylobacterium_sp._DM1	Methylobacterium_durans	0.305494
Microbacterium_sp._LKL04	Microbacterium_lushaniae	0.220256										Sphingomonas_sp._FARSPH	Bradyrhizobium_sp._PSBB068	-0.308397		Methylobacterium_sp._DM1	Methylobacterium_terrae	0.479303
Microbacterium_sp._4R-513	Microbacterium_sp._NY27	0.375918										Sphingomonas_sp._FARSPH	Bradyrhizobium_sp._CCBAU_53421	-0.425555		Methylobacterium_sp._DM1	Methylobacterium_nodulans	0.448963
Microbacterium_sp._4R-513	Microbacterium_sp._WY121	0.350961										Sphingomonas_sp._FARSPH	Bradyrhizobium_sp._ORS_285	-0.402178		Methylobacterium_sp._DM1	Methylobacterium_indicum	0.483686
Microbacterium_sp._4R-513	Microbacterium_sp._BH-3-3-3	0.323227										Sphingomonas_sp._FARSPH	Bradyrhizobium_sp._CCBAU_51753	-0.430281		Methylobacterium_sp._DM1	Methylorubrum_extorquens	0.440367
Microbacterium_sp._4R-513	Microbacterium_sp._ABRD_28	0.296329										Sphingomonas_sp._FARSPH	Bradyrhizobium_sp._SK17	-0.419363		Methylobacterium_sp._DM1	Methylorubrum_populi	0.366518
Microbacterium_sp._4R-513	Microbacterium_hominis	0.423683										Sphingomonas_sp._FARSPH	Bradyrhizobium_sp._CCBAU_051011	-0.427308		Methylobacterium_sp._DM1	Pseudomonas_mendocina	-0.480526
Microbacterium_sp._4R-513	Microbacterium_oleivorans	0.440023										Sphingomonas_sp._FARSPH	Bradyrhizobium_sp._ORS_278	-0.392752		Methylobacterium_sp._DM1	Pseudomonas_aeruginosa	-0.466089
Microbacterium_sp._4R-513	Microbacterium_foliorum	0.287008										Sphingomonas_sp._FARSPH	Bradyrhizobium_sp._6(2017)	-0.407272		Methylobacterium_sp._DM1	Pseudomonas_sp._phDV1	-0.464074
Microbacterium_sp._4R-513	Microbacterium_testaceum	0.315689										Sphingomonas_sp._FARSPH	Bradyrhizobium_sp._CCBAU_51765	-0.276937		Methylobacterium_sp._DM1	Pseudomonas_sp._B11D7D	-0.46866
Microbacterium_sp._4R-513	Microbacterium_wangchenii	0.294506										Sphingomonas_sp._FARSPH	Bradyrhizobium_sp._CCBAU_53338	-0.274169		Methylobacterium_sp._DM1	Pseudomonas_sp._MSPm1	-0.465637
Microbacterium_sp._4R-513	Microbacterium_chocolatum	0.337978										Sphingomonas_sp._FARSPH	Bradyrhizobium_sp._CCGE-LA001	-0.323443		Methylobacterium_sp._DM1	Pseudomonas_sp._LPH1	-0.46348
Microbacterium_sp._4R-513	Microbacterium_lemovicicum	0.431671										Sphingomonas_sp._FARSPH	Bradyrhizobium_sp._1(2017)	-0.233536		Methylobacterium_sp._DM1	Pseudomonas_stutzeri	-0.472401
Microbacterium_sp._4R-513	Microbacterium_lushaniae	0.245262										Sphingomonas_sp._FARSPH	Bradyrhizobium_sp._CCBAU_53340	-0.272998		Methylobacterium_sp._DM1	Pseudomonas_sediminis	-0.473999
Microbacterium_sp._NY27	Microbacterium_sp._WY121	0.314055										Sphingomonas_sp._FARSPH	Bradyrhizobium_betae	-0.371142		Methylobacterium_sp._DM1	Pseudomonas_sihuiensis	-0.475006
Microbacterium_sp._NY27	Microbacterium_sp._BH-3-3-3	0.271528										Sphingomonas_sp._FARSPH	Bradyrhizobium_canariense	-0.406133		Methylobacterium_sp._DM1	Pseudomonas_toyotomiensis	-0.4698
Microbacterium_sp._NY27	Microbacterium_sp._ABRD_28	0.286439										Sphingomonas_sp._FARSPH	Bradyrhizobium_paxllaeri	-0.43067		Methylobacterium_sp._DM1	Ralstonia_pickettii	0.224074
Microbacterium_sp._NY27	Microbacterium_hominis	0.357386										Sphingomonas_sp._FARSPH	Bradyrhizobium_icense	-0.423759		Methylobacterium_sp._DM1	Bordetella_genomosp._13	-0.503814
Microbacterium_sp._NY27	Microbacterium_oleivorans	0.377902										Sphingomonas_sp._FARSPH	Bradyrhizobium_japonicum	-0.388782		Methylobacterium_brachiatum	Methylobacterium_mesophilicum	0.7354
Microbacterium_sp._NY27	Microbacterium_foliorum	0.29625										Sphingomonas_sp._FARSPH	Bradyrhizobium_genosp._L	-0.390476		Methylobacterium_brachiatum	Methylobacterium_aquaticum	0.742477
Microbacterium_sp._NY27	Microbacterium_testaceum	0.266863										Sphingomonas_sp._FARSPH	Bradyrhizobium_symbiodeficiens	-0.304553		Methylobacterium_brachiatum	Methylobacterium_durans	0.576629
Microbacterium_sp._NY27	Microbacterium_wangchenii	0.302988										Sphingomonas_sp._FARSPH	Bradyrhizobium_oligotrophicum	-0.340784		Methylobacterium_brachiatum	Methylobacterium_terrae	0.581216
Microbacterium_sp._NY27	Microbacterium_chocolatum	0.328432										Sphingomonas_sp._FARSPH	Bradyrhizobium_zhanjiangense	-0.367506		Methylobacterium_brachiatum	Methylobacterium_nodulans	0.683153
Microbacterium_sp._NY27	Microbacterium_lemovicicum	0.374402										Sphingomonas_sp._FARSPH	Bradyrhizobium_guangdongense	-0.261691		Methylobacterium_brachiatum	Methylobacterium_indicum	0.541994
Microbacterium_sp._NY27	Microbacterium_lushaniae	0.237207										Sphingomonas_sp._FARSPH	Bradyrhizobium_vignae	-0.214839		Methylobacterium_brachiatum	Methylorubrum_extorquens	0.714067
Microbacterium_sp._WY121	Microbacterium_sp._BH-3-3-3	0.26313										Sphingomonas_sp._FARSPH	Bradyrhizobium_guangzhouense	-0.217543		Methylobacterium_brachiatum	Methylorubrum_populi	0.68691
Microbacterium_sp._WY121	Microbacterium_sp._ABRD_28	0.269992										Sphingomonas_sp._FARSPH	Bradyrhizobium_genosp._B	-0.202756		Methylobacterium_brachiatum	Caulobacter_sp._FWC26	0.308421
Microbacterium_sp._WY121	Microbacterium_hominis	0.354583										Sphingomonas_sp._FARSPH	Bradyrhizobium_cosmicum	-0.259451		Methylobacterium_brachiatum	Caulobacter_flavus	0.237508
Microbacterium_sp._WY121	Microbacterium_oleivorans	0.356431										Sphingomonas_sp._FARSPH	Rhodopseudomonas_palustris	0.489684		Methylobacterium_brachiatum	Caulobacter_vibrioides	0.396661
Microbacterium_sp._WY121	Microbacterium_foliorum	0.283676										Sphingomonas_sp._FARSPH	Tardiphaga_robiniae	-0.391846		Methylobacterium_brachiatum	Caulobacter_segnis	0.378864
Microbacterium_sp._WY121	Microbacterium_testaceum	0.259737										Sphingomonas_sp._FARSPH	Afipia_carboxidovorans	-0.391668		Methylobacterium_brachiatum	Phreatobacter_stygius	0.340496
Microbacterium_sp._WY121	Microbacterium_wangchenii	0.278421										Sphingomonas_sp._FARSPH	Afipia_sp._GAS231	-0.237009		Methylobacterium_brachiatum	Pseudomonas_mendocina	-0.600755
Microbacterium_sp._WY121	Microbacterium_chocolatum	0.317413										Sphingomonas_sp._FARSPH	Nitrobacter_hamburgensis	-0.413877		Methylobacterium_brachiatum	Pseudomonas_aeruginosa	-0.598963
Microbacterium_sp._WY121	Microbacterium_lemovicicum	0.370949										Sphingomonas_sp._FARSPH	Nitrobacter_winogradskyi	-0.204482		Methylobacterium_brachiatum	Pseudomonas_alcaligenes	-0.257878
Microbacterium_sp._WY121	Microbacterium_lushaniae	0.232874										Sphingomonas_sp._FARSPH	Methylobacterium_brachiatum	-0.478593		Methylobacterium_brachiatum	Pseudomonas_sp._phDV1	-0.594872
Microbacterium_sp._BH-3-3-3	Microbacterium_sp._ABRD_28	0.213152										Sphingomonas_sp._FARSPH	Brevundimonas_sp._CS1	-0.409428		Methylobacterium_brachiatum	Pseudomonas_sp._B11D7D	-0.598004
Microbacterium_sp._BH-3-3-3	Microbacterium_hominis	0.516301										Sphingomonas_sp._FARSPH	Brevundimonas_sp._GW460-12-10-14-LB2	-0.232669		Methylobacterium_brachiatum	Pseudomonas_sp._MSPm1	-0.597006
Microbacterium_sp._BH-3-3-3	Microbacterium_oleivorans	0.389347										Sphingomonas_sp._FARSPH	Brevundimonas_sp._SGAir0440	-0.370766		Methylobacterium_brachiatum	Pseudomonas_sp._LPH1	-0.595606
Microbacterium_sp._BH-3-3-3	Microbacterium_foliorum	0.206012										Sphingomonas_sp._LK11	Sphingomonas_sp._MM-1	0.654155		Methylobacterium_brachiatum	Pseudomonas_stutzeri	-0.598994
Microbacterium_sp._BH-3-3-3	Microbacterium_testaceum	0.861146										Sphingomonas_sp._LK11	Sphingomonas_sp._AP4-R1	0.641459		Methylobacterium_brachiatum	Pseudomonas_sediminis	-0.604263
Microbacterium_sp._BH-3-3-3	Microbacterium_wangchenii	0.209885										Sphingomonas_sp._LK11	Sphingomonas_sp._DH-S5	0.583634		Methylobacterium_brachiatum	Pseudomonas_sihuiensis	-0.60281
Microbacterium_sp._BH-3-3-3	Microbacterium_chocolatum	0.259502										Sphingomonas_sp._LK11	Sphingomonas_sp._NBWT7	0.533374		Methylobacterium_brachiatum	Pseudomonas_toyotomiensis	-0.598331
Microbacterium_sp._BH-3-3-3	Microbacterium_lemovicicum	0.398533										Sphingomonas_sp._LK11	Sphingomonas_sp._HMP6	0.377125		Methylobacterium_brachiatum	Ralstonia_pickettii	0.303347
Microbacterium_sp._BH-3-3-3	Brevibacterium_casei	0.261129										Sphingomonas_sp._LK11	Sphingomonas_sp._HMP9	0.286157		Methylobacterium_brachiatum	Bordetella_genomosp._13	-0.653335
Microbacterium_sp._BH-3-3-3	Alcaligenes_sp._SORT26	0.236754										Sphingomonas_sp._LK11	Sphingomonas_sp._LMO-1	0.372948		Methylobacterium_brachiatum	Microcella_alkaliphila	-0.261761
Microbacterium_sp._BH-3-3-3	Achromobacter_deleyi	-0.246906										Sphingomonas_sp._LK11	Sphingomonas_sp._IC081	0.218732		Methylobacterium_mesophilicum	Methylobacterium_aquaticum	0.746981
Microbacterium_sp._ABRD_28	Microbacterium_hominis	0.280805										Sphingomonas_sp._LK11	Sphingomonas_koreensis	0.694255		Methylobacterium_mesophilicum	Methylobacterium_durans	0.539495
Microbacterium_sp._ABRD_28	Microbacterium_oleivorans	0.315195										Sphingomonas_sp._LK11	Sphingomonas_alpina	0.699102		Methylobacterium_mesophilicum	Methylobacterium_terrae	0.614681
Microbacterium_sp._ABRD_28	Microbacterium_foliorum	0.258485										Sphingomonas_sp._LK11	Sphingomonas_sanxanigenens	0.675195		Methylobacterium_mesophilicum	Methylobacterium_nodulans	0.715533
Microbacterium_sp._ABRD_28	Microbacterium_testaceum	0.210767										Sphingomonas_sp._LK11	Sphingomonas_paucimobilis	0.674379		Methylobacterium_mesophilicum	Methylobacterium_indicum	0.578648
Microbacterium_sp._ABRD_28	Microbacterium_wangchenii	0.276341										Sphingomonas_sp._LK11	Sphingomonas_taxi	0.691444		Methylobacterium_mesophilicum	Methylorubrum_extorquens	0.747545
Microbacterium_sp._ABRD_28	Microbacterium_chocolatum	0.304265										Sphingomonas_sp._LK11	Sphingomonas_panacisoli	0.624203		Methylobacterium_mesophilicum	Methylorubrum_populi	0.638094
Microbacterium_sp._ABRD_28	Microbacterium_lemovicicum	0.307921										Sphingomonas_sp._LK11	Sphingomonas_panacis	0.629247		Methylobacterium_mesophilicum	Caulobacter_sp._FWC26	0.305507
Microbacterium_sp._ABRD_28	Microbacterium_lushaniae	0.215867										Sphingomonas_sp._LK11	Sphingomonas_wittichii	0.46944		Methylobacterium_mesophilicum	Caulobacter_flavus	0.238333
Microbacterium_hominis	Microbacterium_oleivorans	0.513988										Sphingomonas_sp._LK11	Sphingobium_sp._YG1	0.644458		Methylobacterium_mesophilicum	Caulobacter_vibrioides	0.389071
Microbacterium_hominis	Microbacterium_foliorum	0.298861										Sphingomonas_sp._LK11	Sphingobium_yanoikuyae	0.632364		Methylobacterium_mesophilicum	Caulobacter_segnis	0.383029
Microbacterium_hominis	Microbacterium_testaceum	0.505409										Sphingomonas_sp._LK11	Sphingosinithalassobacter_sp._CS137	0.741704		Methylobacterium_mesophilicum	Phreatobacter_stygius	0.343877
Microbacterium_hominis	Microbacterium_wangchenii	0.279965										Sphingomonas_sp._LK11	Sphingosinithalassobacter_sp._zrk23	0.708863		Methylobacterium_mesophilicum	Pseudomonas_mendocina	-0.6232
Microbacterium_hominis	Microbacterium_chocolatum	0.353766										Sphingomonas_sp._LK11	Novosphingobium_sp._ABRDHK2	0.668085		Methylobacterium_mesophilicum	Pseudomonas_aeruginosa	-0.614453
Microbacterium_hominis	Microbacterium_lemovicicum	0.524907										Sphingomonas_sp._LK11	Bradyrhizobium_sp._PSBB068	-0.377162		Methylobacterium_mesophilicum	Pseudomonas_alcaligenes	-0.252709
Microbacterium_hominis	Microbacterium_lushaniae	0.223093										Sphingomonas_sp._LK11	Bradyrhizobium_sp._CCBAU_53421	-0.371419		Methylobacterium_mesophilicum	Pseudomonas_sp._phDV1	-0.617986
Microbacterium_oleivorans	Microbacterium_foliorum	0.304038										Sphingomonas_sp._LK11	Bradyrhizobium_sp._ORS_285	-0.344937		Methylobacterium_mesophilicum	Pseudomonas_sp._B11D7D	-0.617749
Microbacterium_oleivorans	Microbacterium_testaceum	0.382053										Sphingomonas_sp._LK11	Bradyrhizobium_sp._CCBAU_51753	-0.36809		Methylobacterium_mesophilicum	Pseudomonas_sp._MSPm1	-0.616059
Microbacterium_oleivorans	Microbacterium_wangchenii	0.307932										Sphingomonas_sp._LK11	Bradyrhizobium_sp._SK17	-0.367377		Methylobacterium_mesophilicum	Pseudomonas_sp._LPH1	-0.613096
Microbacterium_oleivorans	Microbacterium_chocolatum	0.371915										Sphingomonas_sp._LK11	Bradyrhizobium_sp._CCBAU_051011	-0.373161		Methylobacterium_mesophilicum	Pseudomonas_stutzeri	-0.615704
Microbacterium_oleivorans	Microbacterium_lemovicicum	0.507235										Sphingomonas_sp._LK11	Bradyrhizobium_sp._ORS_278	-0.338222		Methylobacterium_mesophilicum	Pseudomonas_sediminis	-0.617864
Microbacterium_oleivorans	Microbacterium_lushaniae	0.247494										Sphingomonas_sp._LK11	Bradyrhizobium_sp._6(2017)	-0.351436		Methylobacterium_mesophilicum	Pseudomonas_sihuiensis	-0.62052
Microbacterium_foliorum	Microbacterium_testaceum	0.20892										Sphingomonas_sp._LK11	Bradyrhizobium_sp._CCBAU_51765	-0.232139		Methylobacterium_mesophilicum	Pseudomonas_toyotomiensis	-0.619074
Microbacterium_foliorum	Microbacterium_wangchenii	0.264677										Sphingomonas_sp._LK11	Bradyrhizobium_sp._CCBAU_53338	-0.233801		Methylobacterium_mesophilicum	Ralstonia_pickettii	0.318666
Microbacterium_foliorum	Microbacterium_chocolatum	0.305863										Sphingomonas_sp._LK11	Bradyrhizobium_sp._CCGE-LA001	-0.269323		Methylobacterium_mesophilicum	Bordetella_genomosp._13	-0.671578
Microbacterium_foliorum	Microbacterium_lemovicicum	0.318461										Sphingomonas_sp._LK11	Bradyrhizobium_sp._1(2017)	-0.200531		Methylobacterium_mesophilicum	Microcella_alkaliphila	-0.258943
Microbacterium_foliorum	Microbacterium_lushaniae	0.222151										Sphingomonas_sp._LK11	Bradyrhizobium_sp._CCBAU_53340	-0.220997		Methylobacterium_aquaticum	Methylobacterium_durans	0.537483
Microbacterium_testaceum	Microbacterium_wangchenii	0.208221										Sphingomonas_sp._LK11	Bradyrhizobium_betae	-0.30182		Methylobacterium_aquaticum	Methylobacterium_terrae	0.605168
Microbacterium_testaceum	Microbacterium_chocolatum	0.259725										Sphingomonas_sp._LK11	Bradyrhizobium_canariense	-0.344298		Methylobacterium_aquaticum	Methylobacterium_nodulans	0.707715
Microbacterium_testaceum	Microbacterium_lemovicicum	0.39003										Sphingomonas_sp._LK11	Bradyrhizobium_paxllaeri	-0.376235		Methylobacterium_aquaticum	Methylobacterium_indicum	0.567625
Microbacterium_testaceum	Brevibacterium_casei	0.251917										Sphingomonas_sp._LK11	Bradyrhizobium_icense	-0.376849		Methylobacterium_aquaticum	Methylorubrum_extorquens	0.743294
Microbacterium_testaceum	Alcaligenes_sp._SORT26	0.231862										Sphingomonas_sp._LK11	Bradyrhizobium_japonicum	-0.335732		Methylobacterium_aquaticum	Methylorubrum_populi	0.640081
Microbacterium_testaceum	Achromobacter_deleyi	-0.247456										Sphingomonas_sp._LK11	Bradyrhizobium_genosp._L	-0.330764		Methylobacterium_aquaticum	Caulobacter_sp._FWC26	0.314562
Microbacterium_wangchenii	Microbacterium_chocolatum	0.286519										Sphingomonas_sp._LK11	Bradyrhizobium_symbiodeficiens	-0.257844		Methylobacterium_aquaticum	Caulobacter_flavus	0.240611
Microbacterium_wangchenii	Microbacterium_lemovicicum	0.303935										Sphingomonas_sp._LK11	Bradyrhizobium_oligotrophicum	-0.288893		Methylobacterium_aquaticum	Caulobacter_vibrioides	0.392523
Microbacterium_wangchenii	Microbacterium_lushaniae	0.228325										Sphingomonas_sp._LK11	Bradyrhizobium_zhanjiangense	-0.314471		Methylobacterium_aquaticum	Caulobacter_soli	0.202761
Microbacterium_chocolatum	Microbacterium_lemovicicum	0.371426										Sphingomonas_sp._LK11	Bradyrhizobium_guangdongense	-0.221896		Methylobacterium_aquaticum	Caulobacter_segnis	0.378173
Microbacterium_chocolatum	Microbacterium_lushaniae	0.24081										Sphingomonas_sp._LK11	Bradyrhizobium_cosmicum	-0.217926		Methylobacterium_aquaticum	Phreatobacter_stygius	0.347956
Microbacterium_lemovicicum	Microbacterium_lushaniae	0.235142										Sphingomonas_sp._LK11	Rhodopseudomonas_palustris	0.421578		Methylobacterium_aquaticum	Pseudomonas_mendocina	-0.614516
Brevibacterium_casei	Alcaligenes_sp._SORT26	0.737405										Sphingomonas_sp._LK11	Tardiphaga_robiniae	-0.326863		Methylobacterium_aquaticum	Pseudomonas_aeruginosa	-0.611424
Brevibacterium_casei	Achromobacter_deleyi	-0.481633										Sphingomonas_sp._LK11	Afipia_carboxidovorans	-0.332155		Methylobacterium_aquaticum	Pseudomonas_alcaligenes	-0.242027
Alcaligenes_sp._SORT26	Achromobacter_deleyi	-0.537644										Sphingomonas_sp._LK11	Nitrobacter_hamburgensis	-0.349506		Methylobacterium_aquaticum	Pseudomonas_sp._phDV1	-0.607871
Rhodococcus_sp._P-2	Rhodococcus_sp._NJ-530	0.211669										Sphingomonas_sp._LK11	Methylobacterium_brachiatum	-0.418815		Methylobacterium_aquaticum	Pseudomonas_sp._B11D7D	-0.608316
												Sphingomonas_sp._LK11	Brevundimonas_sp._CS1	-0.3471		Methylobacterium_aquaticum	Pseudomonas_sp._MSPm1	-0.612095
												Sphingomonas_sp._LK11	Brevundimonas_sp._SGAir0440	-0.31043		Methylobacterium_aquaticum	Pseudomonas_sp._LPH1	-0.609998
												Sphingomonas_sp._MM-1	Sphingomonas_sp._AP4-R1	0.681921		Methylobacterium_aquaticum	Pseudomonas_stutzeri	-0.61204
												Sphingomonas_sp._MM-1	Sphingomonas_sp._DH-S5	0.657217		Methylobacterium_aquaticum	Pseudomonas_sediminis	-0.611702
												Sphingomonas_sp._MM-1	Sphingomonas_sp._NBWT7	0.598842		Methylobacterium_aquaticum	Pseudomonas_sihuiensis	-0.615465
												Sphingomonas_sp._MM-1	Sphingomonas_sp._HMP6	0.440944		Methylobacterium_aquaticum	Pseudomonas_toyotomiensis	-0.611384
												Sphingomonas_sp._MM-1	Sphingomonas_sp._HMP9	0.329182		Methylobacterium_aquaticum	Ralstonia_pickettii	0.316369
												Sphingomonas_sp._MM-1	Sphingomonas_sp._LMO-1	0.434904		Methylobacterium_aquaticum	Bordetella_genomosp._13	-0.665321
												Sphingomonas_sp._MM-1	Sphingomonas_koreensis	0.562804		Methylobacterium_aquaticum	Microcella_alkaliphila	-0.262006
												Sphingomonas_sp._MM-1	Sphingomonas_alpina	0.572424		Methylobacterium_durans	Methylobacterium_terrae	0.421945
												Sphingomonas_sp._MM-1	Sphingomonas_sanxanigenens	0.527624		Methylobacterium_durans	Methylobacterium_nodulans	0.496969
												Sphingomonas_sp._MM-1	Sphingomonas_paucimobilis	0.535437		Methylobacterium_durans	Methylobacterium_indicum	0.393477
												Sphingomonas_sp._MM-1	Sphingomonas_taxi	0.718695		Methylobacterium_durans	Methylorubrum_extorquens	0.525353
												Sphingomonas_sp._MM-1	Sphingomonas_panacisoli	0.686187		Methylobacterium_durans	Methylorubrum_populi	0.688584
												Sphingomonas_sp._MM-1	Sphingomonas_panacis	0.671755		Methylobacterium_durans	Caulobacter_sp._FWC26	0.216291
												Sphingomonas_sp._MM-1	Sphingomonas_wittichii	0.527638		Methylobacterium_durans	Caulobacter_vibrioides	0.287697
												Sphingomonas_sp._MM-1	Sphingobium_sp._YG1	0.479251		Methylobacterium_durans	Caulobacter_segnis	0.27796
												Sphingomonas_sp._MM-1	Sphingobium_yanoikuyae	0.467848		Methylobacterium_durans	Phreatobacter_stygius	0.236145
												Sphingomonas_sp._MM-1	Sphingosinithalassobacter_sp._CS137	0.643354		Methylobacterium_durans	Pseudomonas_mendocina	-0.501847
												Sphingomonas_sp._MM-1	Sphingosinithalassobacter_sp._zrk23	0.733458		Methylobacterium_durans	Pseudomonas_aeruginosa	-0.496741
												Sphingomonas_sp._MM-1	Novosphingobium_sp._ABRDHK2	0.560143		Methylobacterium_durans	Pseudomonas_sp._phDV1	-0.499773
												Sphingomonas_sp._MM-1	Bradyrhizobium_sp._PSBB068	-0.43307		Methylobacterium_durans	Pseudomonas_sp._B11D7D	-0.497672
												Sphingomonas_sp._MM-1	Bradyrhizobium_sp._CCBAU_53421	-0.289019		Methylobacterium_durans	Pseudomonas_sp._MSPm1	-0.500863
												Sphingomonas_sp._MM-1	Bradyrhizobium_sp._ORS_285	-0.267442		Methylobacterium_durans	Pseudomonas_sp._LPH1	-0.499523
												Sphingomonas_sp._MM-1	Bradyrhizobium_sp._CCBAU_51753	-0.279602		Methylobacterium_durans	Pseudomonas_stutzeri	-0.504205
												Sphingomonas_sp._MM-1	Bradyrhizobium_sp._SK17	-0.274494		Methylobacterium_durans	Pseudomonas_sediminis	-0.501637
												Sphingomonas_sp._MM-1	Bradyrhizobium_sp._CCBAU_051011	-0.280427		Methylobacterium_durans	Pseudomonas_sihuiensis	-0.504304
												Sphingomonas_sp._MM-1	Bradyrhizobium_sp._ORS_278	-0.264989		Methylobacterium_durans	Pseudomonas_toyotomiensis	-0.502674
												Sphingomonas_sp._MM-1	Bradyrhizobium_sp._6(2017)	-0.280662		Methylobacterium_durans	Ralstonia_pickettii	0.226537
												Sphingomonas_sp._MM-1	Bradyrhizobium_sp._CCGE-LA001	-0.221757		Methylobacterium_durans	Bordetella_genomosp._13	-0.565504
												Sphingomonas_sp._MM-1	Bradyrhizobium_erythrophlei	0.332708		Methylobacterium_durans	Microcella_alkaliphila	-0.330259
												Sphingomonas_sp._MM-1	Bradyrhizobium_canariense	-0.230215		Methylobacterium_terrae	Methylobacterium_nodulans	0.623942
												Sphingomonas_sp._MM-1	Bradyrhizobium_paxllaeri	-0.290098		Methylobacterium_terrae	Methylobacterium_indicum	0.625704
												Sphingomonas_sp._MM-1	Bradyrhizobium_icense	-0.285928		Methylobacterium_terrae	Methylorubrum_extorquens	0.613956
												Sphingomonas_sp._MM-1	Bradyrhizobium_japonicum	-0.263056		Methylobacterium_terrae	Methylorubrum_populi	0.507589
												Sphingomonas_sp._MM-1	Bradyrhizobium_genosp._L	-0.269791		Methylobacterium_terrae	Caulobacter_sp._FWC26	0.26092
												Sphingomonas_sp._MM-1	Bradyrhizobium_symbiodeficiens	-0.204933		Methylobacterium_terrae	Caulobacter_flavus	0.212074
												Sphingomonas_sp._MM-1	Bradyrhizobium_oligotrophicum	-0.230875		Methylobacterium_terrae	Caulobacter_vibrioides	0.324581
												Sphingomonas_sp._MM-1	Bradyrhizobium_zhanjiangense	-0.257042		Methylobacterium_terrae	Caulobacter_segnis	0.332705
												Sphingomonas_sp._MM-1	Rhodopseudomonas_palustris	0.341223		Methylobacterium_terrae	Phreatobacter_stygius	0.278186
												Sphingomonas_sp._MM-1	Tardiphaga_robiniae	-0.211444		Methylobacterium_terrae	Pseudomonas_mendocina	-0.610768
												Sphingomonas_sp._MM-1	Afipia_carboxidovorans	-0.21573		Methylobacterium_terrae	Pseudomonas_aeruginosa	-0.601765
												Sphingomonas_sp._MM-1	Nitrobacter_hamburgensis	-0.282462		Methylobacterium_terrae	Pseudomonas_alcaligenes	-0.206019
												Sphingomonas_sp._MM-1	Methylobacterium_brachiatum	-0.325792		Methylobacterium_terrae	Pseudomonas_sp._phDV1	-0.594892
												Sphingomonas_sp._MM-1	Brevundimonas_sp._CS1	-0.278085		Methylobacterium_terrae	Pseudomonas_sp._B11D7D	-0.60234
												Sphingomonas_sp._MM-1	Brevundimonas_sp._SGAir0440	-0.248446		Methylobacterium_terrae	Pseudomonas_sp._MSPm1	-0.597439
												Sphingomonas_sp._AP4-R1	Sphingomonas_sp._DH-S5	0.642675		Methylobacterium_terrae	Pseudomonas_sp._LPH1	-0.596566
												Sphingomonas_sp._AP4-R1	Sphingomonas_sp._NBWT7	0.595694		Methylobacterium_terrae	Pseudomonas_stutzeri	-0.600688
												Sphingomonas_sp._AP4-R1	Sphingomonas_sp._HMP6	0.428398		Methylobacterium_terrae	Pseudomonas_sediminis	-0.604096
												Sphingomonas_sp._AP4-R1	Sphingomonas_sp._HMP9	0.337271		Methylobacterium_terrae	Pseudomonas_sihuiensis	-0.608336
												Sphingomonas_sp._AP4-R1	Sphingomonas_sp._LMO-1	0.433106		Methylobacterium_terrae	Pseudomonas_toyotomiensis	-0.599063
												Sphingomonas_sp._AP4-R1	Sphingomonas_koreensis	0.555496		Methylobacterium_terrae	Ralstonia_pickettii	0.329084
												Sphingomonas_sp._AP4-R1	Sphingomonas_alpina	0.566275		Methylobacterium_terrae	Bordetella_genomosp._13	-0.647573
												Sphingomonas_sp._AP4-R1	Sphingomonas_sanxanigenens	0.524895		Methylobacterium_terrae	Microcella_alkaliphila	-0.244429
												Sphingomonas_sp._AP4-R1	Sphingomonas_paucimobilis	0.535731		Methylobacterium_nodulans	Methylobacterium_indicum	0.587378
												Sphingomonas_sp._AP4-R1	Sphingomonas_taxi	0.704653		Methylobacterium_nodulans	Methylorubrum_extorquens	0.71673
												Sphingomonas_sp._AP4-R1	Sphingomonas_panacisoli	0.663509		Methylobacterium_nodulans	Methylorubrum_populi	0.591977
												Sphingomonas_sp._AP4-R1	Sphingomonas_panacis	0.67165		Methylobacterium_nodulans	Caulobacter_sp._FWC26	0.299657
												Sphingomonas_sp._AP4-R1	Sphingomonas_wittichii	0.525413		Methylobacterium_nodulans	Caulobacter_flavus	0.229922
												Sphingomonas_sp._AP4-R1	Sphingobium_sp._YG1	0.483985		Methylobacterium_nodulans	Caulobacter_vibrioides	0.373597
												Sphingomonas_sp._AP4-R1	Sphingobium_yanoikuyae	0.472587		Methylobacterium_nodulans	Caulobacter_segnis	0.363574
												Sphingomonas_sp._AP4-R1	Sphingosinithalassobacter_sp._CS137	0.635364		Methylobacterium_nodulans	Phreatobacter_stygius	0.329468
												Sphingomonas_sp._AP4-R1	Sphingosinithalassobacter_sp._zrk23	0.708937		Methylobacterium_nodulans	Pseudomonas_mendocina	-0.622194
												Sphingomonas_sp._AP4-R1	Novosphingobium_sp._ABRDHK2	0.563866		Methylobacterium_nodulans	Pseudomonas_aeruginosa	-0.61396
												Sphingomonas_sp._AP4-R1	Bradyrhizobium_sp._PSBB068	-0.442533		Methylobacterium_nodulans	Pseudomonas_alcaligenes	-0.235203
												Sphingomonas_sp._AP4-R1	Bradyrhizobium_sp._CCBAU_53421	-0.284687		Methylobacterium_nodulans	Pseudomonas_sp._phDV1	-0.611411
												Sphingomonas_sp._AP4-R1	Bradyrhizobium_sp._ORS_285	-0.271554		Methylobacterium_nodulans	Pseudomonas_sp._B11D7D	-0.613784
												Sphingomonas_sp._AP4-R1	Bradyrhizobium_sp._CCBAU_51753	-0.288347		Methylobacterium_nodulans	Pseudomonas_sp._MSPm1	-0.612914
												Sphingomonas_sp._AP4-R1	Bradyrhizobium_sp._SK17	-0.289313		Methylobacterium_nodulans	Pseudomonas_sp._LPH1	-0.61298
												Sphingomonas_sp._AP4-R1	Bradyrhizobium_sp._CCBAU_051011	-0.286186		Methylobacterium_nodulans	Pseudomonas_stutzeri	-0.615087
												Sphingomonas_sp._AP4-R1	Bradyrhizobium_sp._ORS_278	-0.271249		Methylobacterium_nodulans	Pseudomonas_sediminis	-0.617015
												Sphingomonas_sp._AP4-R1	Bradyrhizobium_sp._6(2017)	-0.28363		Methylobacterium_nodulans	Pseudomonas_sihuiensis	-0.62013
												Sphingomonas_sp._AP4-R1	Bradyrhizobium_sp._CCGE-LA001	-0.214032		Methylobacterium_nodulans	Pseudomonas_toyotomiensis	-0.615294
												Sphingomonas_sp._AP4-R1	Bradyrhizobium_erythrophlei	0.316196		Methylobacterium_nodulans	Ralstonia_pickettii	0.324189
												Sphingomonas_sp._AP4-R1	Bradyrhizobium_canariense	-0.24344		Methylobacterium_nodulans	Bordetella_genomosp._13	-0.66842
												Sphingomonas_sp._AP4-R1	Bradyrhizobium_paxllaeri	-0.287037		Methylobacterium_nodulans	Microcella_alkaliphila	-0.261006
												Sphingomonas_sp._AP4-R1	Bradyrhizobium_icense	-0.29567		Methylobacterium_indicum	Methylorubrum_extorquens	0.573646
												Sphingomonas_sp._AP4-R1	Bradyrhizobium_japonicum	-0.26267		Methylobacterium_indicum	Methylorubrum_populi	0.471844
												Sphingomonas_sp._AP4-R1	Bradyrhizobium_genosp._L	-0.267415		Methylobacterium_indicum	Caulobacter_sp._FWC26	0.228353
												Sphingomonas_sp._AP4-R1	Bradyrhizobium_symbiodeficiens	-0.204771		Methylobacterium_indicum	Caulobacter_vibrioides	0.290758
												Sphingomonas_sp._AP4-R1	Bradyrhizobium_oligotrophicum	-0.234895		Methylobacterium_indicum	Caulobacter_segnis	0.285703
												Sphingomonas_sp._AP4-R1	Bradyrhizobium_zhanjiangense	-0.253639		Methylobacterium_indicum	Phreatobacter_stygius	0.243569
												Sphingomonas_sp._AP4-R1	Rhodopseudomonas_palustris	0.338914		Methylobacterium_indicum	Pseudomonas_mendocina	-0.578304
												Sphingomonas_sp._AP4-R1	Tardiphaga_robiniae	-0.224126		Methylobacterium_indicum	Pseudomonas_aeruginosa	-0.571759
												Sphingomonas_sp._AP4-R1	Afipia_carboxidovorans	-0.229059		Methylobacterium_indicum	Pseudomonas_sp._phDV1	-0.565614
												Sphingomonas_sp._AP4-R1	Nitrobacter_hamburgensis	-0.28586		Methylobacterium_indicum	Pseudomonas_sp._B11D7D	-0.570778
												Sphingomonas_sp._AP4-R1	Methylobacterium_brachiatum	-0.328041		Methylobacterium_indicum	Pseudomonas_sp._MSPm1	-0.565271
												Sphingomonas_sp._AP4-R1	Brevundimonas_sp._CS1	-0.280174		Methylobacterium_indicum	Pseudomonas_sp._LPH1	-0.569228
												Sphingomonas_sp._AP4-R1	Brevundimonas_sp._SGAir0440	-0.245563		Methylobacterium_indicum	Pseudomonas_stutzeri	-0.572981
												Sphingomonas_sp._AP4-R1	Massilia_oculi	0.204194		Methylobacterium_indicum	Pseudomonas_sediminis	-0.574306
												Sphingomonas_sp._DH-S5	Sphingomonas_sp._NBWT7	0.609823		Methylobacterium_indicum	Pseudomonas_sihuiensis	-0.58097
												Sphingomonas_sp._DH-S5	Sphingomonas_sp._HMP6	0.484407		Methylobacterium_indicum	Pseudomonas_toyotomiensis	-0.57354
												Sphingomonas_sp._DH-S5	Sphingomonas_sp._HMP9	0.365931		Methylobacterium_indicum	Ralstonia_pickettii	0.318221
												Sphingomonas_sp._DH-S5	Sphingomonas_sp._LMO-1	0.47174		Methylobacterium_indicum	Bordetella_genomosp._13	-0.621422
												Sphingomonas_sp._DH-S5	Sphingomonas_koreensis	0.502688		Methylobacterium_indicum	Microcella_alkaliphila	-0.231876
												Sphingomonas_sp._DH-S5	Sphingomonas_alpina	0.514036		Methylorubrum_extorquens	Methylorubrum_populi	0.625911
												Sphingomonas_sp._DH-S5	Sphingomonas_sanxanigenens	0.46039		Methylorubrum_extorquens	Caulobacter_sp._FWC26	0.30318
												Sphingomonas_sp._DH-S5	Sphingomonas_paucimobilis	0.482784		Methylorubrum_extorquens	Caulobacter_flavus	0.243687
												Sphingomonas_sp._DH-S5	Sphingomonas_taxi	0.675058		Methylorubrum_extorquens	Caulobacter_vibrioides	0.383146
												Sphingomonas_sp._DH-S5	Sphingomonas_panacisoli	0.66847		Methylorubrum_extorquens	Caulobacter_segnis	0.372209
												Sphingomonas_sp._DH-S5	Sphingomonas_panacis	0.640989		Methylorubrum_extorquens	Phreatobacter_stygius	0.336044
												Sphingomonas_sp._DH-S5	Sphingomonas_wittichii	0.55568		Methylorubrum_extorquens	Pseudomonas_mendocina	-0.619095
												Sphingomonas_sp._DH-S5	Sphingobium_sp._YG1	0.40395		Methylorubrum_extorquens	Pseudomonas_aeruginosa	-0.61214
												Sphingomonas_sp._DH-S5	Sphingobium_yanoikuyae	0.394869		Methylorubrum_extorquens	Pseudomonas_alcaligenes	-0.242804
												Sphingomonas_sp._DH-S5	Sphingosinithalassobacter_sp._CS137	0.577507		Methylorubrum_extorquens	Pseudomonas_sp._phDV1	-0.612588
												Sphingomonas_sp._DH-S5	Sphingosinithalassobacter_sp._zrk23	0.667661		Methylorubrum_extorquens	Pseudomonas_sp._B11D7D	-0.612237
												Sphingomonas_sp._DH-S5	Novosphingobium_sp._ABRDHK2	0.500997		Methylorubrum_extorquens	Pseudomonas_sp._MSPm1	-0.610254
												Sphingomonas_sp._DH-S5	Bradyrhizobium_sp._BTAi1	0.221121		Methylorubrum_extorquens	Pseudomonas_sp._LPH1	-0.61112
												Sphingomonas_sp._DH-S5	Bradyrhizobium_sp._PSBB068	-0.378117		Methylorubrum_extorquens	Pseudomonas_stutzeri	-0.611084
												Sphingomonas_sp._DH-S5	Bradyrhizobium_sp._CCBAU_53421	-0.240535		Methylorubrum_extorquens	Pseudomonas_sediminis	-0.616446
												Sphingomonas_sp._DH-S5	Bradyrhizobium_sp._ORS_285	-0.22718		Methylorubrum_extorquens	Pseudomonas_sihuiensis	-0.616844
												Sphingomonas_sp._DH-S5	Bradyrhizobium_sp._CCBAU_51753	-0.222074		Methylorubrum_extorquens	Pseudomonas_toyotomiensis	-0.613108
												Sphingomonas_sp._DH-S5	Bradyrhizobium_sp._SK17	-0.226356		Methylorubrum_extorquens	Ralstonia_pickettii	0.324706
												Sphingomonas_sp._DH-S5	Bradyrhizobium_sp._CCBAU_051011	-0.229406		Methylorubrum_extorquens	Bordetella_genomosp._13	-0.665781
												Sphingomonas_sp._DH-S5	Bradyrhizobium_sp._ORS_278	-0.231063		Methylorubrum_extorquens	Microcella_alkaliphila	-0.259123
												Sphingomonas_sp._DH-S5	Bradyrhizobium_sp._6(2017)	-0.228033		Methylorubrum_populi	Caulobacter_sp._FWC26	0.261032
												Sphingomonas_sp._DH-S5	Bradyrhizobium_erythrophlei	0.370283		Methylorubrum_populi	Caulobacter_flavus	0.209412
												Sphingomonas_sp._DH-S5	Bradyrhizobium_paxllaeri	-0.240684		Methylorubrum_populi	Caulobacter_vibrioides	0.335339
												Sphingomonas_sp._DH-S5	Bradyrhizobium_icense	-0.241276		Methylorubrum_populi	Caulobacter_segnis	0.323487
												Sphingomonas_sp._DH-S5	Bradyrhizobium_japonicum	-0.218724		Methylorubrum_populi	Phreatobacter_stygius	0.280235
												Sphingomonas_sp._DH-S5	Bradyrhizobium_genosp._L	-0.229493		Methylorubrum_populi	Pseudomonas_mendocina	-0.561625
												Sphingomonas_sp._DH-S5	Bradyrhizobium_oligotrophicum	-0.208251		Methylorubrum_populi	Pseudomonas_aeruginosa	-0.556795
												Sphingomonas_sp._DH-S5	Bradyrhizobium_zhanjiangense	-0.218797		Methylorubrum_populi	Pseudomonas_alcaligenes	-0.242206
												Sphingomonas_sp._DH-S5	Rhodopseudomonas_palustris	0.332581		Methylorubrum_populi	Pseudomonas_sp._phDV1	-0.556208
												Sphingomonas_sp._DH-S5	Nitrobacter_hamburgensis	-0.237199		Methylorubrum_populi	Pseudomonas_sp._B11D7D	-0.557466
												Sphingomonas_sp._DH-S5	Methylobacterium_brachiatum	-0.265695		Methylorubrum_populi	Pseudomonas_sp._MSPm1	-0.560069
												Sphingomonas_sp._DH-S5	Brevundimonas_sp._CS1	-0.237141		Methylorubrum_populi	Pseudomonas_sp._LPH1	-0.558146
												Sphingomonas_sp._DH-S5	Brevundimonas_sp._SGAir0440	-0.215827		Methylorubrum_populi	Pseudomonas_stutzeri	-0.562443
												Sphingomonas_sp._DH-S5	Pseudomonas_aeruginosa	0.21303		Methylorubrum_populi	Pseudomonas_sediminis	-0.559083
												Sphingomonas_sp._DH-S5	Massilia_oculi	0.230506		Methylorubrum_populi	Pseudomonas_sihuiensis	-0.562622
												Sphingomonas_sp._NBWT7	Sphingomonas_sp._HMP6	0.478371		Methylorubrum_populi	Pseudomonas_toyotomiensis	-0.560064
												Sphingomonas_sp._NBWT7	Sphingomonas_sp._HMP9	0.364094		Methylorubrum_populi	Ralstonia_pickettii	0.266904
												Sphingomonas_sp._NBWT7	Sphingomonas_sp._LMO-1	0.470238		Methylorubrum_populi	Bordetella_genomosp._13	-0.622072
												Sphingomonas_sp._NBWT7	Sphingomonas_koreensis	0.458705		Methylorubrum_populi	Microcella_alkaliphila	-0.26467
												Sphingomonas_sp._NBWT7	Sphingomonas_alpina	0.469045		Caulobacter_sp._K31	Caulobacter_sp._FWC26	0.351974
												Sphingomonas_sp._NBWT7	Sphingomonas_sanxanigenens	0.423333		Caulobacter_sp._K31	Caulobacter_flavus	0.341264
												Sphingomonas_sp._NBWT7	Sphingomonas_paucimobilis	0.43898		Caulobacter_sp._K31	Caulobacter_vibrioides	0.337471
												Sphingomonas_sp._NBWT7	Sphingomonas_taxi	0.604008		Caulobacter_sp._K31	Caulobacter_soli	0.330062
												Sphingomonas_sp._NBWT7	Sphingomonas_panacisoli	0.605409		Caulobacter_sp._K31	Caulobacter_rhizosphaerae	0.339388
												Sphingomonas_sp._NBWT7	Sphingomonas_panacis	0.593582		Caulobacter_sp._K31	Caulobacter_segnis	0.345279
												Sphingomonas_sp._NBWT7	Sphingomonas_wittichii	0.531617		Caulobacter_sp._K31	Caulobacter_henricii	0.248413
												Sphingomonas_sp._NBWT7	Sphingobium_sp._YG1	0.373408		Caulobacter_sp._K31	Phreatobacter_stygius	0.258859
												Sphingomonas_sp._NBWT7	Sphingobium_yanoikuyae	0.368532		Caulobacter_sp._K31	Pseudomonas_mendocina	-0.22787
												Sphingomonas_sp._NBWT7	Sphingosinithalassobacter_sp._CS137	0.519895		Caulobacter_sp._K31	Pseudomonas_aeruginosa	-0.246844
												Sphingomonas_sp._NBWT7	Sphingosinithalassobacter_sp._zrk23	0.602703		Caulobacter_sp._K31	Pseudomonas_sp._phDV1	-0.227293
												Sphingomonas_sp._NBWT7	Novosphingobium_sp._ABRDHK2	0.458494		Caulobacter_sp._K31	Pseudomonas_sp._B11D7D	-0.251141
												Sphingomonas_sp._NBWT7	Bradyrhizobium_sp._BTAi1	0.226779		Caulobacter_sp._K31	Pseudomonas_sp._MSPm1	-0.228661
												Sphingomonas_sp._NBWT7	Bradyrhizobium_sp._PSBB068	-0.350978		Caulobacter_sp._K31	Pseudomonas_sp._LPH1	-0.228193
												Sphingomonas_sp._NBWT7	Bradyrhizobium_sp._CCBAU_53421	-0.224527		Caulobacter_sp._K31	Pseudomonas_stutzeri	-0.240837
												Sphingomonas_sp._NBWT7	Bradyrhizobium_sp._ORS_285	-0.203721		Caulobacter_sp._K31	Pseudomonas_sediminis	-0.239272
												Sphingomonas_sp._NBWT7	Bradyrhizobium_sp._CCBAU_51753	-0.22317		Caulobacter_sp._K31	Pseudomonas_sihuiensis	-0.234381
												Sphingomonas_sp._NBWT7	Bradyrhizobium_sp._SK17	-0.217013		Caulobacter_sp._K31	Pseudomonas_toyotomiensis	-0.228538
												Sphingomonas_sp._NBWT7	Bradyrhizobium_sp._CCBAU_051011	-0.225735		Caulobacter_sp._K31	Bordetella_genomosp._13	-0.247578
												Sphingomonas_sp._NBWT7	Bradyrhizobium_sp._ORS_278	-0.208282		Caulobacter_sp._FWC26	Caulobacter_flavus	0.447335
												Sphingomonas_sp._NBWT7	Bradyrhizobium_sp._6(2017)	-0.217941		Caulobacter_sp._FWC26	Caulobacter_vibrioides	0.53635
												Sphingomonas_sp._NBWT7	Bradyrhizobium_erythrophlei	0.317196		Caulobacter_sp._FWC26	Caulobacter_soli	0.375577
												Sphingomonas_sp._NBWT7	Bradyrhizobium_paxllaeri	-0.225873		Caulobacter_sp._FWC26	Caulobacter_rhizosphaerae	0.365744
												Sphingomonas_sp._NBWT7	Bradyrhizobium_icense	-0.23149		Caulobacter_sp._FWC26	Caulobacter_segnis	0.526425
												Sphingomonas_sp._NBWT7	Bradyrhizobium_japonicum	-0.206902		Caulobacter_sp._FWC26	Caulobacter_henricii	0.268037
												Sphingomonas_sp._NBWT7	Bradyrhizobium_genosp._L	-0.210829		Caulobacter_sp._FWC26	Phreatobacter_stygius	0.436617
												Sphingomonas_sp._NBWT7	Bradyrhizobium_zhanjiangense	-0.207679		Caulobacter_sp._FWC26	Pseudomonas_mendocina	-0.353868
												Sphingomonas_sp._NBWT7	Rhodopseudomonas_palustris	0.311381		Caulobacter_sp._FWC26	Pseudomonas_aeruginosa	-0.381259
												Sphingomonas_sp._NBWT7	Nitrobacter_hamburgensis	-0.220008		Caulobacter_sp._FWC26	Pseudomonas_sp._phDV1	-0.361865
												Sphingomonas_sp._NBWT7	Methylobacterium_brachiatum	-0.249463		Caulobacter_sp._FWC26	Pseudomonas_sp._B11D7D	-0.383488
												Sphingomonas_sp._NBWT7	Brevundimonas_sp._CS1	-0.21751		Caulobacter_sp._FWC26	Pseudomonas_sp._MSPm1	-0.365694
												Sphingomonas_sp._NBWT7	Massilia_oculi	0.208227		Caulobacter_sp._FWC26	Pseudomonas_sp._LPH1	-0.361391
												Sphingomonas_sp._HMP6	Sphingomonas_sp._HMP9	0.406253		Caulobacter_sp._FWC26	Pseudomonas_stutzeri	-0.371588
												Sphingomonas_sp._HMP6	Sphingomonas_sp._LMO-1	0.477916		Caulobacter_sp._FWC26	Pseudomonas_sediminis	-0.370866
												Sphingomonas_sp._HMP6	Sphingomonas_sp._IC081	-0.205693		Caulobacter_sp._FWC26	Pseudomonas_sihuiensis	-0.374424
												Sphingomonas_sp._HMP6	Sphingomonas_koreensis	0.318309		Caulobacter_sp._FWC26	Pseudomonas_toyotomiensis	-0.360845
												Sphingomonas_sp._HMP6	Sphingomonas_alpina	0.323926		Caulobacter_sp._FWC26	Bordetella_genomosp._13	-0.385535
												Sphingomonas_sp._HMP6	Sphingomonas_sanxanigenens	0.286458		Caulobacter_flavus	Caulobacter_vibrioides	0.445624
												Sphingomonas_sp._HMP6	Sphingomonas_paucimobilis	0.303162		Caulobacter_flavus	Caulobacter_soli	0.374277
												Sphingomonas_sp._HMP6	Sphingomonas_taxi	0.432251		Caulobacter_flavus	Caulobacter_rhizosphaerae	0.368829
												Sphingomonas_sp._HMP6	Sphingomonas_panacisoli	0.462262		Caulobacter_flavus	Caulobacter_segnis	0.435959
												Sphingomonas_sp._HMP6	Sphingomonas_panacis	0.445509		Caulobacter_flavus	Caulobacter_henricii	0.264707
												Sphingomonas_sp._HMP6	Sphingomonas_wittichii	0.474156		Caulobacter_flavus	Phreatobacter_stygius	0.347106
												Sphingomonas_sp._HMP6	Sphingobium_sp._YG1	0.226592		Caulobacter_flavus	Pseudomonas_mendocina	-0.286916
												Sphingomonas_sp._HMP6	Sphingobium_yanoikuyae	0.233423		Caulobacter_flavus	Pseudomonas_aeruginosa	-0.306672
												Sphingomonas_sp._HMP6	Sphingosinithalassobacter_sp._CS137	0.362512		Caulobacter_flavus	Pseudomonas_sp._phDV1	-0.285656
												Sphingomonas_sp._HMP6	Sphingosinithalassobacter_sp._zrk23	0.41875		Caulobacter_flavus	Pseudomonas_sp._B11D7D	-0.308134
												Sphingomonas_sp._HMP6	Novosphingobium_sp._ABRDHK2	0.324671		Caulobacter_flavus	Pseudomonas_sp._MSPm1	-0.292986
												Sphingomonas_sp._HMP6	Bradyrhizobium_sp._BTAi1	0.272105		Caulobacter_flavus	Pseudomonas_sp._LPH1	-0.289689
												Sphingomonas_sp._HMP6	Bradyrhizobium_sp._PSBB068	-0.224548		Caulobacter_flavus	Pseudomonas_stutzeri	-0.302203
												Sphingomonas_sp._HMP6	Bradyrhizobium_erythrophlei	0.291025		Caulobacter_flavus	Pseudomonas_sediminis	-0.295724
												Sphingomonas_sp._HMP6	Bradyrhizobium_diazoefficiens	0.222974		Caulobacter_flavus	Pseudomonas_sihuiensis	-0.296892
												Sphingomonas_sp._HMP6	Rhodopseudomonas_palustris	0.256738		Caulobacter_flavus	Pseudomonas_toyotomiensis	-0.283961
												Sphingomonas_sp._HMP9	Sphingomonas_sp._LMO-1	0.425959		Caulobacter_flavus	Bordetella_genomosp._13	-0.317138
												Sphingomonas_sp._HMP9	Sphingomonas_koreensis	0.24364		Caulobacter_vibrioides	Caulobacter_soli	0.374286
												Sphingomonas_sp._HMP9	Sphingomonas_alpina	0.249511		Caulobacter_vibrioides	Caulobacter_rhizosphaerae	0.361319
												Sphingomonas_sp._HMP9	Sphingomonas_sanxanigenens	0.223983		Caulobacter_vibrioides	Caulobacter_segnis	0.609399
												Sphingomonas_sp._HMP9	Sphingomonas_paucimobilis	0.230586		Caulobacter_vibrioides	Caulobacter_henricii	0.269973
												Sphingomonas_sp._HMP9	Sphingomonas_taxi	0.332916		Caulobacter_vibrioides	Phreatobacter_stygius	0.527403
												Sphingomonas_sp._HMP9	Sphingomonas_panacisoli	0.351486		Caulobacter_vibrioides	Pseudomonas_mendocina	-0.409621
												Sphingomonas_sp._HMP9	Sphingomonas_panacis	0.339284		Caulobacter_vibrioides	Pseudomonas_aeruginosa	-0.452092
												Sphingomonas_sp._HMP9	Sphingomonas_wittichii	0.374757		Caulobacter_vibrioides	Pseudomonas_sp._phDV1	-0.430807
												Sphingomonas_sp._HMP9	Sphingosinithalassobacter_sp._CS137	0.278298		Caulobacter_vibrioides	Pseudomonas_sp._B11D7D	-0.457499
												Sphingomonas_sp._HMP9	Sphingosinithalassobacter_sp._zrk23	0.319424		Caulobacter_vibrioides	Pseudomonas_sp._MSPm1	-0.438977
												Sphingomonas_sp._HMP9	Novosphingobium_sp._ABRDHK2	0.258965		Caulobacter_vibrioides	Pseudomonas_sp._LPH1	-0.431396
												Sphingomonas_sp._HMP9	Bradyrhizobium_sp._BTAi1	0.228181		Caulobacter_vibrioides	Pseudomonas_stutzeri	-0.442637
												Sphingomonas_sp._HMP9	Bradyrhizobium_erythrophlei	0.231241		Caulobacter_vibrioides	Pseudomonas_sediminis	-0.445688
												Sphingomonas_sp._HMP9	Rhodopseudomonas_palustris	0.205471		Caulobacter_vibrioides	Pseudomonas_sihuiensis	-0.441
												Sphingomonas_sp._LMO-1	Sphingomonas_sp._IC081	-0.219614		Caulobacter_vibrioides	Pseudomonas_toyotomiensis	-0.432883
												Sphingomonas_sp._LMO-1	Sphingomonas_koreensis	0.315018		Caulobacter_vibrioides	Ralstonia_pickettii	0.201994
												Sphingomonas_sp._LMO-1	Sphingomonas_alpina	0.321074		Caulobacter_vibrioides	Bordetella_genomosp._13	-0.469235
												Sphingomonas_sp._LMO-1	Sphingomonas_sanxanigenens	0.283345		Caulobacter_soli	Caulobacter_rhizosphaerae	0.362869
												Sphingomonas_sp._LMO-1	Sphingomonas_paucimobilis	0.305518		Caulobacter_soli	Caulobacter_segnis	0.376312
												Sphingomonas_sp._LMO-1	Sphingomonas_taxi	0.424851		Caulobacter_soli	Caulobacter_henricii	0.267727
												Sphingomonas_sp._LMO-1	Sphingomonas_panacisoli	0.45184		Caulobacter_soli	Phreatobacter_stygius	0.283103
												Sphingomonas_sp._LMO-1	Sphingomonas_panacis	0.440414		Caulobacter_soli	Pseudomonas_mendocina	-0.237121
												Sphingomonas_sp._LMO-1	Sphingomonas_wittichii	0.475869		Caulobacter_soli	Pseudomonas_aeruginosa	-0.256246
												Sphingomonas_sp._LMO-1	Sphingobium_sp._YG1	0.222294		Caulobacter_soli	Pseudomonas_sp._phDV1	-0.241697
												Sphingomonas_sp._LMO-1	Sphingobium_yanoikuyae	0.224517		Caulobacter_soli	Pseudomonas_sp._B11D7D	-0.259466
												Sphingomonas_sp._LMO-1	Sphingosinithalassobacter_sp._CS137	0.359296		Caulobacter_soli	Pseudomonas_sp._MSPm1	-0.245027
												Sphingomonas_sp._LMO-1	Sphingosinithalassobacter_sp._zrk23	0.41524		Caulobacter_soli	Pseudomonas_sp._LPH1	-0.239422
												Sphingomonas_sp._LMO-1	Novosphingobium_sp._ABRDHK2	0.32176		Caulobacter_soli	Pseudomonas_stutzeri	-0.252963
												Sphingomonas_sp._LMO-1	Bradyrhizobium_sp._BTAi1	0.284654		Caulobacter_soli	Pseudomonas_sediminis	-0.249362
												Sphingomonas_sp._LMO-1	Bradyrhizobium_sp._PSBB068	-0.219861		Caulobacter_soli	Pseudomonas_sihuiensis	-0.249347
												Sphingomonas_sp._LMO-1	Bradyrhizobium_erythrophlei	0.297225		Caulobacter_soli	Pseudomonas_toyotomiensis	-0.24206
												Sphingomonas_sp._LMO-1	Bradyrhizobium_diazoefficiens	0.242087		Caulobacter_soli	Bordetella_genomosp._13	-0.267781
												Sphingomonas_sp._LMO-1	Rhodopseudomonas_palustris	0.256041		Caulobacter_rhizosphaerae	Caulobacter_segnis	0.368432
												Sphingomonas_sp._NIC1	Microbacterium_sp._PM5	0.31942		Caulobacter_rhizosphaerae	Caulobacter_henricii	0.265862
												Sphingomonas_sp._IC081	Sphingomonas_koreensis	0.48027		Caulobacter_rhizosphaerae	Phreatobacter_stygius	0.285172
												Sphingomonas_sp._IC081	Sphingomonas_alpina	0.475661		Caulobacter_rhizosphaerae	Pseudomonas_mendocina	-0.229708
												Sphingomonas_sp._IC081	Sphingomonas_sanxanigenens	0.539355		Caulobacter_rhizosphaerae	Pseudomonas_aeruginosa	-0.251967
												Sphingomonas_sp._IC081	Sphingomonas_paucimobilis	0.49684		Caulobacter_rhizosphaerae	Pseudomonas_sp._phDV1	-0.231004
												Sphingomonas_sp._IC081	Sphingobium_sp._YG1	0.607315		Caulobacter_rhizosphaerae	Pseudomonas_sp._B11D7D	-0.249779
												Sphingomonas_sp._IC081	Sphingobium_sp._RAC03	0.652369		Caulobacter_rhizosphaerae	Pseudomonas_sp._MSPm1	-0.23658
												Sphingomonas_sp._IC081	Sphingobium_yanoikuyae	0.597012		Caulobacter_rhizosphaerae	Pseudomonas_sp._LPH1	-0.231714
												Sphingomonas_sp._IC081	Sphingobium_baderi	0.718704		Caulobacter_rhizosphaerae	Pseudomonas_stutzeri	-0.236199
												Sphingomonas_sp._IC081	Sphingosinithalassobacter_sp._CS137	0.300885		Caulobacter_rhizosphaerae	Pseudomonas_sediminis	-0.242476
												Sphingomonas_sp._IC081	Novosphingobium_sp._ABRDHK2	0.397738		Caulobacter_rhizosphaerae	Pseudomonas_sihuiensis	-0.245175
												Sphingomonas_sp._IC081	Bradyrhizobium_sp._BTAi1	-0.607883		Caulobacter_rhizosphaerae	Pseudomonas_toyotomiensis	-0.234816
												Sphingomonas_sp._IC081	Bradyrhizobium_sp._CCBAU_53421	-0.316749		Caulobacter_rhizosphaerae	Bordetella_genomosp._13	-0.251498
												Sphingomonas_sp._IC081	Bradyrhizobium_sp._ORS_285	-0.282328		Caulobacter_segnis	Caulobacter_henricii	0.265254
												Sphingomonas_sp._IC081	Bradyrhizobium_sp._CCBAU_51753	-0.355363		Caulobacter_segnis	Phreatobacter_stygius	0.505419
												Sphingomonas_sp._IC081	Bradyrhizobium_sp._SK17	-0.361651		Caulobacter_segnis	Pseudomonas_mendocina	-0.399923
												Sphingomonas_sp._IC081	Bradyrhizobium_sp._CCBAU_051011	-0.353472		Caulobacter_segnis	Pseudomonas_aeruginosa	-0.437946
												Sphingomonas_sp._IC081	Bradyrhizobium_sp._ORS_278	-0.270742		Caulobacter_segnis	Pseudomonas_sp._phDV1	-0.417382
												Sphingomonas_sp._IC081	Bradyrhizobium_sp._6(2017)	-0.29248		Caulobacter_segnis	Pseudomonas_sp._B11D7D	-0.441954
												Sphingomonas_sp._IC081	Bradyrhizobium_erythrophlei	-0.437009		Caulobacter_segnis	Pseudomonas_sp._MSPm1	-0.424903
												Sphingomonas_sp._IC081	Bradyrhizobium_diazoefficiens	-0.59719		Caulobacter_segnis	Pseudomonas_sp._LPH1	-0.419304
												Sphingomonas_sp._IC081	Bradyrhizobium_betae	-0.502308		Caulobacter_segnis	Pseudomonas_stutzeri	-0.431449
												Sphingomonas_sp._IC081	Bradyrhizobium_canariense	-0.458095		Caulobacter_segnis	Pseudomonas_sediminis	-0.434304
												Sphingomonas_sp._IC081	Bradyrhizobium_paxllaeri	-0.319037		Caulobacter_segnis	Pseudomonas_sihuiensis	-0.429394
												Sphingomonas_sp._IC081	Bradyrhizobium_icense	-0.339157		Caulobacter_segnis	Pseudomonas_toyotomiensis	-0.410434
												Sphingomonas_sp._IC081	Bradyrhizobium_japonicum	-0.273114		Caulobacter_segnis	Ralstonia_pickettii	0.208114
												Sphingomonas_sp._IC081	Bradyrhizobium_genosp._L	-0.263027		Caulobacter_segnis	Bordetella_genomosp._13	-0.452245
												Sphingomonas_sp._IC081	Bradyrhizobium_oligotrophicum	-0.227262		Phreatobacter_cathodiphilus	Phreatobacter_sp._NMCR1094	0.223027
												Sphingomonas_sp._IC081	Bradyrhizobium_zhanjiangense	-0.245181		Phreatobacter_cathodiphilus	Microbacterium_sp._Y-01	0.66834
												Sphingomonas_sp._IC081	Rhodopseudomonas_palustris	0.260706		Phreatobacter_cathodiphilus	Microbacterium_sp._Nx66	0.666573
												Sphingomonas_sp._IC081	Tardiphaga_robiniae	-0.475938		Phreatobacter_cathodiphilus	Microbacterium_chocolatum	-0.238372
												Sphingomonas_sp._IC081	Afipia_carboxidovorans	-0.469635		Phreatobacter_cathodiphilus	Microcella_alkaliphila	0.346454
												Sphingomonas_sp._IC081	Nitrobacter_hamburgensis	-0.291005		Phreatobacter_cathodiphilus	Gordonia_terrae	0.453574
												Sphingomonas_sp._IC081	Methylobacterium_brachiatum	-0.389491		Phreatobacter_cathodiphilus	Gordonia_sp._JH63	0.467627
												Sphingomonas_sp._IC081	Brevundimonas_sp._CS1	-0.283946		Phreatobacter_sp._NMCR1094	Phreatobacter_stygius	0.266012
												Sphingomonas_sp._IC081	Brevundimonas_sp._SGAir0440	-0.244379		Phreatobacter_sp._NMCR1094	Microbacterium_sp._Y-01	0.273273
												Sphingomonas_koreensis	Sphingomonas_alpina	0.927843		Phreatobacter_sp._NMCR1094	Microbacterium_sp._Nx66	0.290346
												Sphingomonas_koreensis	Sphingomonas_sanxanigenens	0.893248		Phreatobacter_sp._NMCR1094	Gordonia_terrae	0.335509
												Sphingomonas_koreensis	Sphingomonas_paucimobilis	0.862405		Phreatobacter_sp._NMCR1094	Gordonia_sp._JH63	0.324317
												Sphingomonas_koreensis	Sphingomonas_taxi	0.597222		Phreatobacter_stygius	Pseudomonas_mendocina	-0.435684
												Sphingomonas_koreensis	Sphingomonas_panacisoli	0.535324		Phreatobacter_stygius	Pseudomonas_aeruginosa	-0.496483
												Sphingomonas_koreensis	Sphingomonas_panacis	0.543306		Phreatobacter_stygius	Pseudomonas_sp._phDV1	-0.49553
												Sphingomonas_koreensis	Sphingomonas_wittichii	0.400274		Phreatobacter_stygius	Pseudomonas_sp._B11D7D	-0.497109
												Sphingomonas_koreensis	Sphingobium_sp._YG1	0.928663		Phreatobacter_stygius	Pseudomonas_sp._MSPm1	-0.50169
												Sphingomonas_koreensis	Sphingobium_sp._RAC03	0.363793		Phreatobacter_stygius	Pseudomonas_sp._LPH1	-0.495241
												Sphingomonas_koreensis	Sphingobium_yanoikuyae	0.890058		Phreatobacter_stygius	Pseudomonas_stutzeri	-0.502505
												Sphingomonas_koreensis	Sphingobium_baderi	0.405887		Phreatobacter_stygius	Pseudomonas_sediminis	-0.494481
												Sphingomonas_koreensis	Sphingosinithalassobacter_sp._CS137	0.78874		Phreatobacter_stygius	Pseudomonas_sihuiensis	-0.494698
												Sphingomonas_koreensis	Sphingosinithalassobacter_sp._zrk23	0.624053		Phreatobacter_stygius	Pseudomonas_toyotomiensis	-0.493737
												Sphingomonas_koreensis	Novosphingobium_sp._ABRDHK2	0.759727		Phreatobacter_stygius	Ralstonia_pickettii	0.239844
												Sphingomonas_koreensis	Bradyrhizobium_sp._BTAi1	-0.226914		Phreatobacter_stygius	Bordetella_genomosp._13	-0.539285
												Sphingomonas_koreensis	Bradyrhizobium_sp._PSBB068	-0.227542		Pseudomonas_mendocina	Pseudomonas_aeruginosa	0.93456
												Sphingomonas_koreensis	Bradyrhizobium_sp._CCBAU_53421	-0.490404		Pseudomonas_mendocina	Pseudomonas_alcaligenes	0.270857
												Sphingomonas_koreensis	Bradyrhizobium_sp._ORS_285	-0.456256		Pseudomonas_mendocina	Pseudomonas_sp._phDV1	0.911403
												Sphingomonas_koreensis	Bradyrhizobium_sp._CCBAU_51753	-0.49634		Pseudomonas_mendocina	Pseudomonas_sp._B11D7D	0.934167
												Sphingomonas_koreensis	Bradyrhizobium_sp._SK17	-0.486278		Pseudomonas_mendocina	Pseudomonas_sp._MSPm1	0.916689
												Sphingomonas_koreensis	Bradyrhizobium_sp._CCBAU_051011	-0.496693		Pseudomonas_mendocina	Pseudomonas_sp._LPH1	0.913284
												Sphingomonas_koreensis	Bradyrhizobium_sp._ORS_278	-0.448685		Pseudomonas_mendocina	Pseudomonas_stutzeri	0.920584
												Sphingomonas_koreensis	Bradyrhizobium_sp._6(2017)	-0.471033		Pseudomonas_mendocina	Pseudomonas_sediminis	0.92357
												Sphingomonas_koreensis	Bradyrhizobium_sp._CCBAU_51765	-0.313132		Pseudomonas_mendocina	Pseudomonas_sihuiensis	0.923378
												Sphingomonas_koreensis	Bradyrhizobium_sp._CCBAU_53338	-0.31268		Pseudomonas_mendocina	Pseudomonas_toyotomiensis	0.911708
												Sphingomonas_koreensis	Bradyrhizobium_sp._CCGE-LA001	-0.371325		Pseudomonas_mendocina	Ralstonia_insidiosa	-0.230624
												Sphingomonas_koreensis	Bradyrhizobium_sp.	-0.201683		Pseudomonas_mendocina	Ralstonia_pickettii	-0.452811
												Sphingomonas_koreensis	Bradyrhizobium_sp._1(2017)	-0.272688		Pseudomonas_mendocina	Achromobacter_spanius	-0.209461
												Sphingomonas_koreensis	Bradyrhizobium_sp._CCBAU_53340	-0.306878		Pseudomonas_mendocina	Achromobacter_denitrificans	-0.204236
												Sphingomonas_koreensis	Bradyrhizobium_sp._CCBAU_53351	-0.213394		Pseudomonas_mendocina	Bordetella_genomosp._13	0.833933
												Sphingomonas_koreensis	Bradyrhizobium_diazoefficiens	-0.263327		Pseudomonas_mendocina	Microcella_alkaliphila	0.428842
												Sphingomonas_koreensis	Bradyrhizobium_betae	-0.423401		Pseudomonas_aeruginosa	Pseudomonas_alcaligenes	0.28663
												Sphingomonas_koreensis	Bradyrhizobium_canariense	-0.490455		Pseudomonas_aeruginosa	Pseudomonas_sp._phDV1	0.961041
												Sphingomonas_koreensis	Bradyrhizobium_paxllaeri	-0.498836		Pseudomonas_aeruginosa	Pseudomonas_sp._B11D7D	0.980499
												Sphingomonas_koreensis	Bradyrhizobium_icense	-0.492111		Pseudomonas_aeruginosa	Pseudomonas_sp._MSPm1	0.965532
												Sphingomonas_koreensis	Bradyrhizobium_japonicum	-0.447081		Pseudomonas_aeruginosa	Pseudomonas_sp._LPH1	0.96106
												Sphingomonas_koreensis	Bradyrhizobium_genosp._L	-0.446639		Pseudomonas_aeruginosa	Pseudomonas_stutzeri	0.967131
												Sphingomonas_koreensis	Bradyrhizobium_symbiodeficiens	-0.340496		Pseudomonas_aeruginosa	Pseudomonas_sediminis	0.97203
												Sphingomonas_koreensis	Bradyrhizobium_oligotrophicum	-0.391755		Pseudomonas_aeruginosa	Pseudomonas_sihuiensis	0.970586
												Sphingomonas_koreensis	Bradyrhizobium_zhanjiangense	-0.422555		Pseudomonas_aeruginosa	Pseudomonas_toyotomiensis	0.961015
												Sphingomonas_koreensis	Bradyrhizobium_guangdongense	-0.297577		Pseudomonas_aeruginosa	Ralstonia_pickettii	-0.366867
												Sphingomonas_koreensis	Bradyrhizobium_vignae	-0.248037		Pseudomonas_aeruginosa	Achromobacter_spanius	-0.225519
												Sphingomonas_koreensis	Bradyrhizobium_guangzhouense	-0.240853		Pseudomonas_aeruginosa	Achromobacter_denitrificans	-0.222771
												Sphingomonas_koreensis	Bradyrhizobium_genosp._B	-0.230705		Pseudomonas_aeruginosa	Bordetella_genomosp._13	0.872174
												Sphingomonas_koreensis	Bradyrhizobium_cosmicum	-0.295003		Pseudomonas_aeruginosa	Microcella_alkaliphila	0.449824
												Sphingomonas_koreensis	Rhodopseudomonas_palustris	0.554239		Pseudomonas_alcaligenes	Pseudomonas_sp._phDV1	0.291374
												Sphingomonas_koreensis	Tardiphaga_robiniae	-0.481462		Pseudomonas_alcaligenes	Pseudomonas_sp._B11D7D	0.28561
												Sphingomonas_koreensis	Afipia_carboxidovorans	-0.48435		Pseudomonas_alcaligenes	Pseudomonas_sp._MSPm1	0.289894
												Sphingomonas_koreensis	Afipia_sp._GAS231	-0.260993		Pseudomonas_alcaligenes	Pseudomonas_sp._LPH1	0.290225
												Sphingomonas_koreensis	Nitrobacter_hamburgensis	-0.477093		Pseudomonas_alcaligenes	Pseudomonas_stutzeri	0.288027
												Sphingomonas_koreensis	Nitrobacter_winogradskyi	-0.232983		Pseudomonas_alcaligenes	Pseudomonas_sediminis	0.288293
												Sphingomonas_koreensis	Methylobacterium_brachiatum	-0.557683		Pseudomonas_alcaligenes	Pseudomonas_sihuiensis	0.288126
												Sphingomonas_koreensis	Brevundimonas_sp._'scallop'	-0.211521		Pseudomonas_alcaligenes	Pseudomonas_toyotomiensis	0.290476
												Sphingomonas_koreensis	Brevundimonas_sp._CS1	-0.475023		Pseudomonas_alcaligenes	Achromobacter_xylosoxidans	-0.24514
												Sphingomonas_koreensis	Brevundimonas_sp._GW460-12-10-14-LB2	-0.262586		Pseudomonas_alcaligenes	Bordetella_genomosp._13	0.259173
												Sphingomonas_koreensis	Brevundimonas_sp._SGAir0440	-0.426608		Pseudomonas_alcaligenes	Microbacterium_chocolatum	0.340121
												Sphingomonas_alpina	Sphingomonas_sanxanigenens	0.893644		Pseudomonas_alcaligenes	Microcella_alkaliphila	-0.219602
												Sphingomonas_alpina	Sphingomonas_paucimobilis	0.867849		Pseudomonas_alcaligenes	Achromobacter_deleyi	-0.243201
												Sphingomonas_alpina	Sphingomonas_taxi	0.607309		Pseudomonas_sp._phDV1	Pseudomonas_sp._B11D7D	0.95872
												Sphingomonas_alpina	Sphingomonas_panacisoli	0.543526		Pseudomonas_sp._phDV1	Pseudomonas_sp._MSPm1	0.974347
												Sphingomonas_alpina	Sphingomonas_panacis	0.551103		Pseudomonas_sp._phDV1	Pseudomonas_sp._LPH1	0.976934
												Sphingomonas_alpina	Sphingomonas_wittichii	0.408862		Pseudomonas_sp._phDV1	Pseudomonas_stutzeri	0.969767
												Sphingomonas_alpina	Sphingobium_sp._YG1	0.907592		Pseudomonas_sp._phDV1	Pseudomonas_sediminis	0.966316
												Sphingomonas_alpina	Sphingobium_sp._RAC03	0.35985		Pseudomonas_sp._phDV1	Pseudomonas_sihuiensis	0.967163
												Sphingomonas_alpina	Sphingobium_yanoikuyae	0.873356		Pseudomonas_sp._phDV1	Pseudomonas_toyotomiensis	0.975526
												Sphingomonas_alpina	Sphingobium_baderi	0.399621		Pseudomonas_sp._phDV1	Ralstonia_pickettii	-0.342606
												Sphingomonas_alpina	Sphingosinithalassobacter_sp._CS137	0.798727		Pseudomonas_sp._phDV1	Achromobacter_spanius	-0.208872
												Sphingomonas_alpina	Sphingosinithalassobacter_sp._zrk23	0.633201		Pseudomonas_sp._phDV1	Achromobacter_denitrificans	-0.204333
												Sphingomonas_alpina	Novosphingobium_sp._ABRDHK2	0.766148		Pseudomonas_sp._phDV1	Bordetella_genomosp._13	0.899334
												Sphingomonas_alpina	Bradyrhizobium_sp._BTAi1	-0.202796		Pseudomonas_sp._phDV1	Microcella_alkaliphila	0.450922
												Sphingomonas_alpina	Bradyrhizobium_sp._PSBB068	-0.217501		Pseudomonas_sp._B11D7D	Pseudomonas_sp._MSPm1	0.963571
												Sphingomonas_alpina	Bradyrhizobium_sp._CCBAU_53421	-0.482103		Pseudomonas_sp._B11D7D	Pseudomonas_sp._LPH1	0.959289
												Sphingomonas_alpina	Bradyrhizobium_sp._ORS_285	-0.448943		Pseudomonas_sp._B11D7D	Pseudomonas_stutzeri	0.967048
												Sphingomonas_alpina	Bradyrhizobium_sp._CCBAU_51753	-0.49177		Pseudomonas_sp._B11D7D	Pseudomonas_sediminis	0.970433
												Sphingomonas_alpina	Bradyrhizobium_sp._SK17	-0.477711		Pseudomonas_sp._B11D7D	Pseudomonas_sihuiensis	0.970734
												Sphingomonas_alpina	Bradyrhizobium_sp._CCBAU_051011	-0.487866		Pseudomonas_sp._B11D7D	Pseudomonas_toyotomiensis	0.958874
												Sphingomonas_alpina	Bradyrhizobium_sp._ORS_278	-0.444042		Pseudomonas_sp._B11D7D	Ralstonia_pickettii	-0.370126
												Sphingomonas_alpina	Bradyrhizobium_sp._6(2017)	-0.464101		Pseudomonas_sp._B11D7D	Achromobacter_spanius	-0.221687
												Sphingomonas_alpina	Bradyrhizobium_sp._CCBAU_51765	-0.313771		Pseudomonas_sp._B11D7D	Achromobacter_denitrificans	-0.228245
												Sphingomonas_alpina	Bradyrhizobium_sp._CCBAU_53338	-0.312045		Pseudomonas_sp._B11D7D	Bordetella_genomosp._13	0.869053
												Sphingomonas_alpina	Bradyrhizobium_sp._CCGE-LA001	-0.364637		Pseudomonas_sp._B11D7D	Microcella_alkaliphila	0.450617
												Sphingomonas_alpina	Bradyrhizobium_sp.	-0.203328		Pseudomonas_sp._MSPm1	Pseudomonas_sp._LPH1	0.974333
												Sphingomonas_alpina	Bradyrhizobium_sp._1(2017)	-0.27103		Pseudomonas_sp._MSPm1	Pseudomonas_stutzeri	0.971695
												Sphingomonas_alpina	Bradyrhizobium_sp._CCBAU_53340	-0.305285		Pseudomonas_sp._MSPm1	Pseudomonas_sediminis	0.969761
												Sphingomonas_alpina	Bradyrhizobium_sp._CCBAU_53351	-0.217279		Pseudomonas_sp._MSPm1	Pseudomonas_sihuiensis	0.971215
												Sphingomonas_alpina	Bradyrhizobium_diazoefficiens	-0.243102		Pseudomonas_sp._MSPm1	Pseudomonas_toyotomiensis	0.973623
												Sphingomonas_alpina	Bradyrhizobium_betae	-0.432387		Pseudomonas_sp._MSPm1	Ralstonia_pickettii	-0.354536
												Sphingomonas_alpina	Bradyrhizobium_canariense	-0.481452		Pseudomonas_sp._MSPm1	Achromobacter_spanius	-0.211604
												Sphingomonas_alpina	Bradyrhizobium_paxllaeri	-0.487374		Pseudomonas_sp._MSPm1	Achromobacter_denitrificans	-0.209762
												Sphingomonas_alpina	Bradyrhizobium_icense	-0.483461		Pseudomonas_sp._MSPm1	Bordetella_genomosp._13	0.890302
												Sphingomonas_alpina	Bradyrhizobium_japonicum	-0.442727		Pseudomonas_sp._MSPm1	Microcella_alkaliphila	0.450703
												Sphingomonas_alpina	Bradyrhizobium_genosp._L	-0.441696		Pseudomonas_sp._LPH1	Pseudomonas_stutzeri	0.970154
												Sphingomonas_alpina	Bradyrhizobium_symbiodeficiens	-0.342605		Pseudomonas_sp._LPH1	Pseudomonas_sediminis	0.966972
												Sphingomonas_alpina	Bradyrhizobium_oligotrophicum	-0.385244		Pseudomonas_sp._LPH1	Pseudomonas_sihuiensis	0.969074
												Sphingomonas_alpina	Bradyrhizobium_zhanjiangense	-0.41486		Pseudomonas_sp._LPH1	Pseudomonas_toyotomiensis	0.974984
												Sphingomonas_alpina	Bradyrhizobium_guangdongense	-0.299989		Pseudomonas_sp._LPH1	Ralstonia_pickettii	-0.342659
												Sphingomonas_alpina	Bradyrhizobium_vignae	-0.245072		Pseudomonas_sp._LPH1	Achromobacter_spanius	-0.211027
												Sphingomonas_alpina	Bradyrhizobium_guangzhouense	-0.241645		Pseudomonas_sp._LPH1	Achromobacter_denitrificans	-0.205039
												Sphingomonas_alpina	Bradyrhizobium_genosp._B	-0.230572		Pseudomonas_sp._LPH1	Bordetella_genomosp._13	0.897146
												Sphingomonas_alpina	Bradyrhizobium_cosmicum	-0.294049		Pseudomonas_sp._LPH1	Microcella_alkaliphila	0.448633
												Sphingomonas_alpina	Rhodopseudomonas_palustris	0.562311		Pseudomonas_stutzeri	Pseudomonas_sediminis	0.971039
												Sphingomonas_alpina	Tardiphaga_robiniae	-0.471524		Pseudomonas_stutzeri	Pseudomonas_sihuiensis	0.973175
												Sphingomonas_alpina	Afipia_carboxidovorans	-0.473422		Pseudomonas_stutzeri	Pseudomonas_toyotomiensis	0.968991
												Sphingomonas_alpina	Afipia_sp._GAS231	-0.265214		Pseudomonas_stutzeri	Ralstonia_pickettii	-0.35924
												Sphingomonas_alpina	Nitrobacter_hamburgensis	-0.471558		Pseudomonas_stutzeri	Achromobacter_spanius	-0.215792
												Sphingomonas_alpina	Nitrobacter_winogradskyi	-0.232988		Pseudomonas_stutzeri	Achromobacter_denitrificans	-0.214643
												Sphingomonas_alpina	Methylobacterium_brachiatum	-0.54917		Pseudomonas_stutzeri	Bordetella_genomosp._13	0.883825
												Sphingomonas_alpina	Brevundimonas_sp._'scallop'	-0.217722		Pseudomonas_stutzeri	Microcella_alkaliphila	0.450143
												Sphingomonas_alpina	Brevundimonas_sp._CS1	-0.469889		Pseudomonas_sediminis	Pseudomonas_sihuiensis	0.97443
												Sphingomonas_alpina	Brevundimonas_sp._GW460-12-10-14-LB2	-0.255192		Pseudomonas_sediminis	Pseudomonas_toyotomiensis	0.965998
												Sphingomonas_alpina	Brevundimonas_sp._SGAir0440	-0.425535		Pseudomonas_sediminis	Ralstonia_pickettii	-0.363877
												Sphingomonas_sanxanigenens	Sphingomonas_paucimobilis	0.870618		Pseudomonas_sediminis	Achromobacter_spanius	-0.223691
												Sphingomonas_sanxanigenens	Sphingomonas_taxi	0.557858		Pseudomonas_sediminis	Achromobacter_denitrificans	-0.21951
												Sphingomonas_sanxanigenens	Sphingomonas_panacisoli	0.492686		Pseudomonas_sediminis	Bordetella_genomosp._13	0.878545
												Sphingomonas_sanxanigenens	Sphingomonas_panacis	0.507569		Pseudomonas_sediminis	Microcella_alkaliphila	0.450543
												Sphingomonas_sanxanigenens	Sphingomonas_wittichii	0.370473		Pseudomonas_sihuiensis	Pseudomonas_toyotomiensis	0.967921
												Sphingomonas_sanxanigenens	Sphingobium_sp._YG1	0.903115		Pseudomonas_sihuiensis	Ralstonia_pickettii	-0.359785
												Sphingomonas_sanxanigenens	Sphingobium_sp._RAC03	0.421221		Pseudomonas_sihuiensis	Achromobacter_spanius	-0.217182
												Sphingomonas_sanxanigenens	Sphingobium_yanoikuyae	0.889984		Pseudomonas_sihuiensis	Achromobacter_denitrificans	-0.216918
												Sphingomonas_sanxanigenens	Sphingobium_baderi	0.462005		Pseudomonas_sihuiensis	Bordetella_genomosp._13	0.883893
												Sphingomonas_sanxanigenens	Sphingosinithalassobacter_sp._CS137	0.759323		Pseudomonas_sihuiensis	Microcella_alkaliphila	0.453417
												Sphingomonas_sanxanigenens	Sphingosinithalassobacter_sp._zrk23	0.580514		Pseudomonas_toyotomiensis	Ralstonia_pickettii	-0.346205
												Sphingomonas_sanxanigenens	Novosphingobium_sp._ABRDHK2	0.769061		Pseudomonas_toyotomiensis	Achromobacter_spanius	-0.212031
												Sphingomonas_sanxanigenens	Bradyrhizobium_sp._BTAi1	-0.254474		Pseudomonas_toyotomiensis	Achromobacter_denitrificans	-0.207297
												Sphingomonas_sanxanigenens	Bradyrhizobium_sp._CCBAU_53421	-0.488084		Pseudomonas_toyotomiensis	Bordetella_genomosp._13	0.89608
												Sphingomonas_sanxanigenens	Bradyrhizobium_sp._ORS_285	-0.442383		Pseudomonas_toyotomiensis	Microcella_alkaliphila	0.450507
												Sphingomonas_sanxanigenens	Bradyrhizobium_sp._CCBAU_51753	-0.499486		Ralstonia_insidiosa	Ralstonia_pickettii	0.292464
												Sphingomonas_sanxanigenens	Bradyrhizobium_sp._SK17	-0.501601		Ralstonia_insidiosa	Ralstonia_mannitolilytica	0.261268
												Sphingomonas_sanxanigenens	Bradyrhizobium_sp._CCBAU_051011	-0.500107		Ralstonia_insidiosa	Paraburkholderia_fungorum	0.201403
												Sphingomonas_sanxanigenens	Bradyrhizobium_sp._ORS_278	-0.433775		Ralstonia_pickettii	Ralstonia_mannitolilytica	0.242391
												Sphingomonas_sanxanigenens	Bradyrhizobium_sp._6(2017)	-0.470911		Ralstonia_pickettii	Bordetella_genomosp._13	-0.378847
												Sphingomonas_sanxanigenens	Bradyrhizobium_sp._CCBAU_51765	-0.287994		Ralstonia_solanacearum	Microcella_alkaliphila	0.233185
												Sphingomonas_sanxanigenens	Bradyrhizobium_sp._CCBAU_53338	-0.294269		Ralstonia_solanacearum	Staphylococcus_cohnii	0.676565
												Sphingomonas_sanxanigenens	Bradyrhizobium_sp._CCGE-LA001	-0.349391		Ralstonia_solanacearum	Staphylococcus_haemolyticus	0.823136
												Sphingomonas_sanxanigenens	Bradyrhizobium_sp._1(2017)	-0.25179		Achromobacter_xylosoxidans	Achromobacter_spanius	0.224697
												Sphingomonas_sanxanigenens	Bradyrhizobium_sp._CCBAU_53340	-0.292813		Achromobacter_xylosoxidans	Achromobacter_denitrificans	0.211541
												Sphingomonas_sanxanigenens	Bradyrhizobium_sp._CCBAU_53351	-0.205623		Achromobacter_xylosoxidans	Bordetella_genomosp._13	0.276744
												Sphingomonas_sanxanigenens	Bradyrhizobium_diazoefficiens	-0.296692		Achromobacter_xylosoxidans	Microbacterium_chocolatum	-0.351119
												Sphingomonas_sanxanigenens	Bradyrhizobium_betae	-0.465166		Achromobacter_xylosoxidans	Microcella_alkaliphila	0.462181
												Sphingomonas_sanxanigenens	Bradyrhizobium_canariense	-0.513759		Achromobacter_xylosoxidans	Achromobacter_deleyi	0.943294
												Sphingomonas_sanxanigenens	Bradyrhizobium_paxllaeri	-0.495102		Achromobacter_spanius	Achromobacter_denitrificans	0.482876
												Sphingomonas_sanxanigenens	Bradyrhizobium_icense	-0.495239		Achromobacter_spanius	Achromobacter_deleyi	0.222932
												Sphingomonas_sanxanigenens	Bradyrhizobium_japonicum	-0.436557		Achromobacter_denitrificans	Achromobacter_deleyi	0.213334
												Sphingomonas_sanxanigenens	Bradyrhizobium_genosp._L	-0.437379		Bordetella_genomosp._13	Microcella_alkaliphila	0.42863
												Sphingomonas_sanxanigenens	Bradyrhizobium_symbiodeficiens	-0.32428		Bordetella_genomosp._13	Achromobacter_deleyi	0.281803
												Sphingomonas_sanxanigenens	Bradyrhizobium_oligotrophicum	-0.378257		Microbacterium_sp._Y-01	Microbacterium_sp._Nx66	0.832704
												Sphingomonas_sanxanigenens	Bradyrhizobium_zhanjiangense	-0.414557		Microbacterium_sp._Y-01	Microcella_alkaliphila	0.206869
												Sphingomonas_sanxanigenens	Bradyrhizobium_guangdongense	-0.286781		Microbacterium_sp._Y-01	Gordonia_terrae	0.568953
												Sphingomonas_sanxanigenens	Bradyrhizobium_vignae	-0.230029		Microbacterium_sp._Y-01	Gordonia_sp._JH63	0.576258
												Sphingomonas_sanxanigenens	Bradyrhizobium_guangzhouense	-0.229173		Microbacterium_sp._Nx66	Gordonia_terrae	0.581303
												Sphingomonas_sanxanigenens	Bradyrhizobium_genosp._B	-0.225108		Microbacterium_sp._Nx66	Gordonia_sp._JH63	0.591773
												Sphingomonas_sanxanigenens	Bradyrhizobium_cosmicum	-0.277889		Microbacterium_chocolatum	Microcella_alkaliphila	-0.544831
												Sphingomonas_sanxanigenens	Rhodopseudomonas_palustris	0.571748		Microbacterium_chocolatum	Achromobacter_deleyi	-0.34806
												Sphingomonas_sanxanigenens	Tardiphaga_robiniae	-0.507913		Microcella_alkaliphila	Achromobacter_deleyi	0.4566
												Sphingomonas_sanxanigenens	Afipia_carboxidovorans	-0.506961		Microcella_alkaliphila	Staphylococcus_haemolyticus	0.263889
												Sphingomonas_sanxanigenens	Afipia_sp._GAS231	-0.251266		Gordonia_terrae	Gordonia_sp._JH63	0.677999
												Sphingomonas_sanxanigenens	Nitrobacter_hamburgensis	-0.469881		Staphylococcus_cohnii	Staphylococcus_haemolyticus	0.694955
												Sphingomonas_sanxanigenens	Nitrobacter_winogradskyi	-0.213193
												Sphingomonas_sanxanigenens	Methylobacterium_brachiatum	-0.572057
												Sphingomonas_sanxanigenens	Brevundimonas_sp._'scallop'	-0.201519
												Sphingomonas_sanxanigenens	Brevundimonas_sp._CS1	-0.457148
												Sphingomonas_sanxanigenens	Brevundimonas_sp._GW460-12-10-14-LB2	-0.2475
												Sphingomonas_sanxanigenens	Brevundimonas_sp._SGAir0440	-0.407016
												Sphingomonas_paucimobilis	Sphingomonas_taxi	0.568775
												Sphingomonas_paucimobilis	Sphingomonas_panacisoli	0.507497
												Sphingomonas_paucimobilis	Sphingomonas_panacis	0.520479
												Sphingomonas_paucimobilis	Sphingomonas_wittichii	0.385362
												Sphingomonas_paucimobilis	Sphingobium_sp._YG1	0.862062
												Sphingomonas_paucimobilis	Sphingobium_sp._RAC03	0.395974
												Sphingomonas_paucimobilis	Sphingobium_yanoikuyae	0.845637
												Sphingomonas_paucimobilis	Sphingobium_baderi	0.440342
												Sphingomonas_paucimobilis	Sphingosinithalassobacter_sp._CS137	0.750977
												Sphingomonas_paucimobilis	Sphingosinithalassobacter_sp._zrk23	0.589272
												Sphingomonas_paucimobilis	Novosphingobium_sp._ABRDHK2	0.766355
												Sphingomonas_paucimobilis	Bradyrhizobium_sp._BTAi1	-0.215105
												Sphingomonas_paucimobilis	Bradyrhizobium_sp._CCBAU_53421	-0.464556
												Sphingomonas_paucimobilis	Bradyrhizobium_sp._ORS_285	-0.43263
												Sphingomonas_paucimobilis	Bradyrhizobium_sp._CCBAU_51753	-0.483126
												Sphingomonas_paucimobilis	Bradyrhizobium_sp._SK17	-0.474846
												Sphingomonas_paucimobilis	Bradyrhizobium_sp._CCBAU_051011	-0.477344
												Sphingomonas_paucimobilis	Bradyrhizobium_sp._ORS_278	-0.413073
												Sphingomonas_paucimobilis	Bradyrhizobium_sp._6(2017)	-0.443395
												Sphingomonas_paucimobilis	Bradyrhizobium_sp._CCBAU_51765	-0.277902
												Sphingomonas_paucimobilis	Bradyrhizobium_sp._CCBAU_53338	-0.278935
												Sphingomonas_paucimobilis	Bradyrhizobium_sp._CCGE-LA001	-0.338169
												Sphingomonas_paucimobilis	Bradyrhizobium_sp._1(2017)	-0.237786
												Sphingomonas_paucimobilis	Bradyrhizobium_sp._CCBAU_53340	-0.282762
												Sphingomonas_paucimobilis	Bradyrhizobium_diazoefficiens	-0.257819
												Sphingomonas_paucimobilis	Bradyrhizobium_betae	-0.451247
												Sphingomonas_paucimobilis	Bradyrhizobium_canariense	-0.480654
												Sphingomonas_paucimobilis	Bradyrhizobium_paxllaeri	-0.472125
												Sphingomonas_paucimobilis	Bradyrhizobium_icense	-0.473884
												Sphingomonas_paucimobilis	Bradyrhizobium_japonicum	-0.424885
												Sphingomonas_paucimobilis	Bradyrhizobium_genosp._L	-0.414177
												Sphingomonas_paucimobilis	Bradyrhizobium_symbiodeficiens	-0.305191
												Sphingomonas_paucimobilis	Bradyrhizobium_oligotrophicum	-0.364738
												Sphingomonas_paucimobilis	Bradyrhizobium_zhanjiangense	-0.390967
												Sphingomonas_paucimobilis	Bradyrhizobium_guangdongense	-0.269548
												Sphingomonas_paucimobilis	Bradyrhizobium_vignae	-0.21554
												Sphingomonas_paucimobilis	Bradyrhizobium_guangzhouense	-0.219354
												Sphingomonas_paucimobilis	Bradyrhizobium_genosp._B	-0.214931
												Sphingomonas_paucimobilis	Bradyrhizobium_cosmicum	-0.258265
												Sphingomonas_paucimobilis	Rhodopseudomonas_palustris	0.554785
												Sphingomonas_paucimobilis	Tardiphaga_robiniae	-0.476296
												Sphingomonas_paucimobilis	Afipia_carboxidovorans	-0.473399
												Sphingomonas_paucimobilis	Afipia_sp._GAS231	-0.239434
												Sphingomonas_paucimobilis	Nitrobacter_hamburgensis	-0.453372
												Sphingomonas_paucimobilis	Nitrobacter_winogradskyi	-0.209533
												Sphingomonas_paucimobilis	Methylobacterium_brachiatum	-0.539072
												Sphingomonas_paucimobilis	Brevundimonas_sp._CS1	-0.439284
												Sphingomonas_paucimobilis	Brevundimonas_sp._GW460-12-10-14-LB2	-0.235382
												Sphingomonas_paucimobilis	Brevundimonas_sp._SGAir0440	-0.390657
												Sphingomonas_taxi	Sphingomonas_panacisoli	0.692911
												Sphingomonas_taxi	Sphingomonas_panacis	0.700543
												Sphingomonas_taxi	Sphingomonas_wittichii	0.533902
												Sphingomonas_taxi	Sphingobium_sp._YG1	0.515246
												Sphingomonas_taxi	Sphingobium_yanoikuyae	0.496422
												Sphingomonas_taxi	Sphingosinithalassobacter_sp._CS137	0.680911
												Sphingomonas_taxi	Sphingosinithalassobacter_sp._zrk23	0.754342
												Sphingomonas_taxi	Novosphingobium_sp._ABRDHK2	0.572472
												Sphingomonas_taxi	Bradyrhizobium_sp._PSBB068	-0.468009
												Sphingomonas_taxi	Bradyrhizobium_sp._CCBAU_53421	-0.304522
												Sphingomonas_taxi	Bradyrhizobium_sp._ORS_285	-0.28818
												Sphingomonas_taxi	Bradyrhizobium_sp._CCBAU_51753	-0.295626
												Sphingomonas_taxi	Bradyrhizobium_sp._SK17	-0.292512
												Sphingomonas_taxi	Bradyrhizobium_sp._CCBAU_051011	-0.296431
												Sphingomonas_taxi	Bradyrhizobium_sp._ORS_278	-0.285745
												Sphingomonas_taxi	Bradyrhizobium_sp._6(2017)	-0.297269
												Sphingomonas_taxi	Bradyrhizobium_sp._CCBAU_51765	-0.205768
												Sphingomonas_taxi	Bradyrhizobium_sp._CCBAU_53338	-0.202896
												Sphingomonas_taxi	Bradyrhizobium_sp._CCGE-LA001	-0.236168
												Sphingomonas_taxi	Bradyrhizobium_sp._CCBAU_53340	-0.203188
												Sphingomonas_taxi	Bradyrhizobium_erythrophlei	0.3327
												Sphingomonas_taxi	Bradyrhizobium_canariense	-0.249721
												Sphingomonas_taxi	Bradyrhizobium_paxllaeri	-0.307452
												Sphingomonas_taxi	Bradyrhizobium_icense	-0.302799
												Sphingomonas_taxi	Bradyrhizobium_japonicum	-0.28376
												Sphingomonas_taxi	Bradyrhizobium_genosp._L	-0.285139
												Sphingomonas_taxi	Bradyrhizobium_symbiodeficiens	-0.229242
												Sphingomonas_taxi	Bradyrhizobium_oligotrophicum	-0.25418
												Sphingomonas_taxi	Bradyrhizobium_zhanjiangense	-0.26876
												Sphingomonas_taxi	Rhodopseudomonas_palustris	0.347707
												Sphingomonas_taxi	Tardiphaga_robiniae	-0.222914
												Sphingomonas_taxi	Afipia_carboxidovorans	-0.232399
												Sphingomonas_taxi	Nitrobacter_hamburgensis	-0.297104
												Sphingomonas_taxi	Methylobacterium_brachiatum	-0.342653
												Sphingomonas_taxi	Brevundimonas_sp._CS1	-0.29037
												Sphingomonas_taxi	Brevundimonas_sp._SGAir0440	-0.260398
												Sphingomonas_taxi	Massilia_oculi	0.205727
												Sphingomonas_panacisoli	Sphingomonas_panacis	0.660716
												Sphingomonas_panacisoli	Sphingomonas_wittichii	0.538964
												Sphingomonas_panacisoli	Sphingobium_sp._YG1	0.446271
												Sphingomonas_panacisoli	Sphingobium_yanoikuyae	0.430455
												Sphingomonas_panacisoli	Sphingosinithalassobacter_sp._CS137	0.609223
												Sphingomonas_panacisoli	Sphingosinithalassobacter_sp._zrk23	0.693207
												Sphingomonas_panacisoli	Novosphingobium_sp._ABRDHK2	0.523716
												Sphingomonas_panacisoli	Bradyrhizobium_sp._PSBB068	-0.418546
												Sphingomonas_panacisoli	Bradyrhizobium_sp._CCBAU_53421	-0.264615
												Sphingomonas_panacisoli	Bradyrhizobium_sp._ORS_285	-0.246781
												Sphingomonas_panacisoli	Bradyrhizobium_sp._CCBAU_51753	-0.25435
												Sphingomonas_panacisoli	Bradyrhizobium_sp._SK17	-0.247744
												Sphingomonas_panacisoli	Bradyrhizobium_sp._CCBAU_051011	-0.249274
												Sphingomonas_panacisoli	Bradyrhizobium_sp._ORS_278	-0.243974
												Sphingomonas_panacisoli	Bradyrhizobium_sp._6(2017)	-0.257875
												Sphingomonas_panacisoli	Bradyrhizobium_sp._CCGE-LA001	-0.209023
												Sphingomonas_panacisoli	Bradyrhizobium_erythrophlei	0.342373
												Sphingomonas_panacisoli	Bradyrhizobium_paxllaeri	-0.270882
												Sphingomonas_panacisoli	Bradyrhizobium_icense	-0.266177
												Sphingomonas_panacisoli	Bradyrhizobium_japonicum	-0.247777
												Sphingomonas_panacisoli	Bradyrhizobium_genosp._L	-0.252046
												Sphingomonas_panacisoli	Bradyrhizobium_oligotrophicum	-0.216368
												Sphingomonas_panacisoli	Bradyrhizobium_zhanjiangense	-0.240116
												Sphingomonas_panacisoli	Rhodopseudomonas_palustris	0.334468
												Sphingomonas_panacisoli	Nitrobacter_hamburgensis	-0.26617
												Sphingomonas_panacisoli	Methylobacterium_brachiatum	-0.29202
												Sphingomonas_panacisoli	Brevundimonas_sp._CS1	-0.262868
												Sphingomonas_panacisoli	Brevundimonas_sp._SGAir0440	-0.231788
												Sphingomonas_panacisoli	Pseudomonas_aeruginosa	0.207085
												Sphingomonas_panacisoli	Massilia_oculi	0.220946
												Sphingomonas_panacis	Sphingomonas_wittichii	0.526895
												Sphingomonas_panacis	Sphingobium_sp._YG1	0.462146
												Sphingomonas_panacis	Sphingobium_yanoikuyae	0.451964
												Sphingomonas_panacis	Sphingosinithalassobacter_sp._CS137	0.622639
												Sphingomonas_panacis	Sphingosinithalassobacter_sp._zrk23	0.703286
												Sphingomonas_panacis	Novosphingobium_sp._ABRDHK2	0.540821
												Sphingomonas_panacis	Bradyrhizobium_sp._PSBB068	-0.421231
												Sphingomonas_panacis	Bradyrhizobium_sp._CCBAU_53421	-0.265661
												Sphingomonas_panacis	Bradyrhizobium_sp._ORS_285	-0.256507
												Sphingomonas_panacis	Bradyrhizobium_sp._CCBAU_51753	-0.270179
												Sphingomonas_panacis	Bradyrhizobium_sp._SK17	-0.264477
												Sphingomonas_panacis	Bradyrhizobium_sp._CCBAU_051011	-0.261885
												Sphingomonas_panacis	Bradyrhizobium_sp._ORS_278	-0.249722
												Sphingomonas_panacis	Bradyrhizobium_sp._6(2017)	-0.263669
												Sphingomonas_panacis	Bradyrhizobium_sp._CCGE-LA001	-0.215349
												Sphingomonas_panacis	Bradyrhizobium_erythrophlei	0.337354
												Sphingomonas_panacis	Bradyrhizobium_canariense	-0.212387
												Sphingomonas_panacis	Bradyrhizobium_paxllaeri	-0.27919
												Sphingomonas_panacis	Bradyrhizobium_icense	-0.273613
												Sphingomonas_panacis	Bradyrhizobium_japonicum	-0.245755
												Sphingomonas_panacis	Bradyrhizobium_genosp._L	-0.25603
												Sphingomonas_panacis	Bradyrhizobium_symbiodeficiens	-0.201798
												Sphingomonas_panacis	Bradyrhizobium_oligotrophicum	-0.219904
												Sphingomonas_panacis	Bradyrhizobium_zhanjiangense	-0.241067
												Sphingomonas_panacis	Rhodopseudomonas_palustris	0.341466
												Sphingomonas_panacis	Nitrobacter_hamburgensis	-0.265159
												Sphingomonas_panacis	Methylobacterium_brachiatum	-0.310329
												Sphingomonas_panacis	Brevundimonas_sp._CS1	-0.259498
												Sphingomonas_panacis	Brevundimonas_sp._SGAir0440	-0.238033
												Sphingomonas_panacis	Massilia_oculi	0.20953
												Sphingomonas_wittichii	Sphingobium_sp._YG1	0.320244
												Sphingomonas_wittichii	Sphingobium_yanoikuyae	0.321011
												Sphingomonas_wittichii	Sphingosinithalassobacter_sp._CS137	0.455757
												Sphingomonas_wittichii	Sphingosinithalassobacter_sp._zrk23	0.521754
												Sphingomonas_wittichii	Novosphingobium_sp._ABRDHK2	0.406033
												Sphingomonas_wittichii	Bradyrhizobium_sp._BTAi1	0.241004
												Sphingomonas_wittichii	Bradyrhizobium_sp._PSBB068	-0.305412
												Sphingomonas_wittichii	Bradyrhizobium_sp._SK17	-0.203038
												Sphingomonas_wittichii	Bradyrhizobium_sp._CCBAU_051011	-0.208099
												Sphingomonas_wittichii	Bradyrhizobium_erythrophlei	0.294204
												Sphingomonas_wittichii	Bradyrhizobium_icense	-0.210194
												Sphingomonas_wittichii	Rhodopseudomonas_palustris	0.290252
												Sphingomonas_wittichii	Methylobacterium_brachiatum	-0.220904
												Sphingobium_sp._YG1	Sphingobium_sp._RAC03	0.460578
												Sphingobium_sp._YG1	Sphingobium_yanoikuyae	0.937493
												Sphingobium_sp._YG1	Sphingobium_baderi	0.510086
												Sphingobium_sp._YG1	Sphingosinithalassobacter_sp._CS137	0.740045
												Sphingobium_sp._YG1	Sphingosinithalassobacter_sp._zrk23	0.545293
												Sphingobium_sp._YG1	Novosphingobium_sp._ABRDHK2	0.745373
												Sphingobium_sp._YG1	Bradyrhizobium_sp._BTAi1	-0.353157
												Sphingobium_sp._YG1	Bradyrhizobium_sp._PSBB068	-0.222016
												Sphingobium_sp._YG1	Bradyrhizobium_sp._CCBAU_53421	-0.525548
												Sphingobium_sp._YG1	Bradyrhizobium_sp._ORS_285	-0.480975
												Sphingobium_sp._YG1	Bradyrhizobium_sp._CCBAU_51753	-0.544519
												Sphingobium_sp._YG1	Bradyrhizobium_sp._SK17	-0.536237
												Sphingobium_sp._YG1	Bradyrhizobium_sp._CCBAU_051011	-0.545608
												Sphingobium_sp._YG1	Bradyrhizobium_sp._ORS_278	-0.465844
												Sphingobium_sp._YG1	Bradyrhizobium_sp._6(2017)	-0.498307
												Sphingobium_sp._YG1	Bradyrhizobium_sp._CCBAU_51765	-0.308864
												Sphingobium_sp._YG1	Bradyrhizobium_sp._CCBAU_53338	-0.310671
												Sphingobium_sp._YG1	Bradyrhizobium_sp._CCGE-LA001	-0.373906
												Sphingobium_sp._YG1	Bradyrhizobium_sp._1(2017)	-0.266576
												Sphingobium_sp._YG1	Bradyrhizobium_sp._CCBAU_53340	-0.309256
												Sphingobium_sp._YG1	Bradyrhizobium_sp._CCBAU_53351	-0.210929
												Sphingobium_sp._YG1	Bradyrhizobium_diazoefficiens	-0.385177
												Sphingobium_sp._YG1	Bradyrhizobium_betae	-0.497719
												Sphingobium_sp._YG1	Bradyrhizobium_canariense	-0.569391
												Sphingobium_sp._YG1	Bradyrhizobium_paxllaeri	-0.530356
												Sphingobium_sp._YG1	Bradyrhizobium_icense	-0.537051
												Sphingobium_sp._YG1	Bradyrhizobium_japonicum	-0.470024
												Sphingobium_sp._YG1	Bradyrhizobium_genosp._L	-0.462125
												Sphingobium_sp._YG1	Bradyrhizobium_symbiodeficiens	-0.339408
												Sphingobium_sp._YG1	Bradyrhizobium_oligotrophicum	-0.403429
												Sphingobium_sp._YG1	Bradyrhizobium_zhanjiangense	-0.438999
												Sphingobium_sp._YG1	Bradyrhizobium_guangdongense	-0.30117
												Sphingobium_sp._YG1	Bradyrhizobium_vignae	-0.241626
												Sphingobium_sp._YG1	Bradyrhizobium_guangzhouense	-0.2386
												Sphingobium_sp._YG1	Bradyrhizobium_genosp._B	-0.227395
												Sphingobium_sp._YG1	Bradyrhizobium_cosmicum	-0.289018
												Sphingobium_sp._YG1	Rhodopseudomonas_palustris	0.528474
												Sphingobium_sp._YG1	Tardiphaga_robiniae	-0.562751
												Sphingobium_sp._YG1	Afipia_carboxidovorans	-0.563941
												Sphingobium_sp._YG1	Afipia_sp._GAS231	-0.264091
												Sphingobium_sp._YG1	Nitrobacter_hamburgensis	-0.498504
												Sphingobium_sp._YG1	Nitrobacter_winogradskyi	-0.22592
												Sphingobium_sp._YG1	Methylobacterium_brachiatum	-0.618212
												Sphingobium_sp._YG1	Brevundimonas_sp._'scallop'	-0.212578
												Sphingobium_sp._YG1	Brevundimonas_sp._CS1	-0.494694
												Sphingobium_sp._YG1	Brevundimonas_sp._GW460-12-10-14-LB2	-0.260219
												Sphingobium_sp._YG1	Brevundimonas_sp._SGAir0440	-0.439042
												Sphingobium_sp._RAC03	Sphingobium_yanoikuyae	0.462014
												Sphingobium_sp._RAC03	Sphingobium_baderi	0.640019
												Sphingobium_sp._RAC03	Novosphingobium_sp._ABRDHK2	0.316422
												Sphingobium_sp._RAC03	Bradyrhizobium_sp._BTAi1	-0.461163
												Sphingobium_sp._RAC03	Bradyrhizobium_sp._PSBB068	0.257583
												Sphingobium_sp._RAC03	Bradyrhizobium_sp._CCBAU_53421	-0.222618
												Sphingobium_sp._RAC03	Bradyrhizobium_sp._ORS_285	-0.204737
												Sphingobium_sp._RAC03	Bradyrhizobium_sp._CCBAU_51753	-0.251938
												Sphingobium_sp._RAC03	Bradyrhizobium_sp._SK17	-0.258391
												Sphingobium_sp._RAC03	Bradyrhizobium_sp._CCBAU_051011	-0.255461
												Sphingobium_sp._RAC03	Bradyrhizobium_sp._6(2017)	-0.208913
												Sphingobium_sp._RAC03	Bradyrhizobium_erythrophlei	-0.442511
												Sphingobium_sp._RAC03	Bradyrhizobium_diazoefficiens	-0.438973
												Sphingobium_sp._RAC03	Bradyrhizobium_betae	-0.380455
												Sphingobium_sp._RAC03	Bradyrhizobium_canariense	-0.332013
												Sphingobium_sp._RAC03	Bradyrhizobium_paxllaeri	-0.228131
												Sphingobium_sp._RAC03	Bradyrhizobium_icense	-0.245661
												Sphingobium_sp._RAC03	Rhodopseudomonas_palustris	0.245483
												Sphingobium_sp._RAC03	Tardiphaga_robiniae	-0.345789
												Sphingobium_sp._RAC03	Afipia_carboxidovorans	-0.345142
												Sphingobium_sp._RAC03	Nitrobacter_hamburgensis	-0.20402
												Sphingobium_sp._RAC03	Methylobacterium_brachiatum	-0.276037
												Sphingobium_yanoikuyae	Sphingobium_baderi	0.5113
												Sphingobium_yanoikuyae	Sphingosinithalassobacter_sp._CS137	0.716147
												Sphingobium_yanoikuyae	Sphingosinithalassobacter_sp._zrk23	0.523224
												Sphingobium_yanoikuyae	Novosphingobium_sp._ABRDHK2	0.745202
												Sphingobium_yanoikuyae	Bradyrhizobium_sp._BTAi1	-0.33753
												Sphingobium_yanoikuyae	Bradyrhizobium_sp._PSBB068	-0.204689
												Sphingobium_yanoikuyae	Bradyrhizobium_sp._CCBAU_53421	-0.513374
												Sphingobium_yanoikuyae	Bradyrhizobium_sp._ORS_285	-0.472245
												Sphingobium_yanoikuyae	Bradyrhizobium_sp._CCBAU_51753	-0.531673
												Sphingobium_yanoikuyae	Bradyrhizobium_sp._SK17	-0.530867
												Sphingobium_yanoikuyae	Bradyrhizobium_sp._CCBAU_051011	-0.534272
												Sphingobium_yanoikuyae	Bradyrhizobium_sp._ORS_278	-0.447964
												Sphingobium_yanoikuyae	Bradyrhizobium_sp._6(2017)	-0.481297
												Sphingobium_yanoikuyae	Bradyrhizobium_sp._CCBAU_51765	-0.292378
												Sphingobium_yanoikuyae	Bradyrhizobium_sp._CCBAU_53338	-0.292414
												Sphingobium_yanoikuyae	Bradyrhizobium_sp._CCGE-LA001	-0.351869
												Sphingobium_yanoikuyae	Bradyrhizobium_sp._1(2017)	-0.247057
												Sphingobium_yanoikuyae	Bradyrhizobium_sp._CCBAU_53340	-0.286489
												Sphingobium_yanoikuyae	Bradyrhizobium_sp._CCBAU_53351	-0.200285
												Sphingobium_yanoikuyae	Bradyrhizobium_diazoefficiens	-0.37233
												Sphingobium_yanoikuyae	Bradyrhizobium_betae	-0.496634
												Sphingobium_yanoikuyae	Bradyrhizobium_canariense	-0.56254
												Sphingobium_yanoikuyae	Bradyrhizobium_paxllaeri	-0.517515
												Sphingobium_yanoikuyae	Bradyrhizobium_icense	-0.530894
												Sphingobium_yanoikuyae	Bradyrhizobium_japonicum	-0.442446
												Sphingobium_yanoikuyae	Bradyrhizobium_genosp._L	-0.448346
												Sphingobium_yanoikuyae	Bradyrhizobium_symbiodeficiens	-0.318925
												Sphingobium_yanoikuyae	Bradyrhizobium_oligotrophicum	-0.382797
												Sphingobium_yanoikuyae	Bradyrhizobium_zhanjiangense	-0.420482
												Sphingobium_yanoikuyae	Bradyrhizobium_guangdongense	-0.277639
												Sphingobium_yanoikuyae	Bradyrhizobium_vignae	-0.228923
												Sphingobium_yanoikuyae	Bradyrhizobium_guangzhouense	-0.224933
												Sphingobium_yanoikuyae	Bradyrhizobium_genosp._B	-0.21875
												Sphingobium_yanoikuyae	Bradyrhizobium_cosmicum	-0.272266
												Sphingobium_yanoikuyae	Rhodopseudomonas_palustris	0.546205
												Sphingobium_yanoikuyae	Tardiphaga_robiniae	-0.558598
												Sphingobium_yanoikuyae	Afipia_carboxidovorans	-0.562228
												Sphingobium_yanoikuyae	Afipia_sp._GAS231	-0.247325
												Sphingobium_yanoikuyae	Nitrobacter_hamburgensis	-0.484777
												Sphingobium_yanoikuyae	Nitrobacter_winogradskyi	-0.209338
												Sphingobium_yanoikuyae	Methylobacterium_brachiatum	-0.615712
												Sphingobium_yanoikuyae	Brevundimonas_sp._CS1	-0.474159
												Sphingobium_yanoikuyae	Brevundimonas_sp._GW460-12-10-14-LB2	-0.241986
												Sphingobium_yanoikuyae	Brevundimonas_sp._SGAir0440	-0.411729
												Sphingobium_baderi	Sphingosinithalassobacter_sp._CS137	0.232516
												Sphingobium_baderi	Novosphingobium_sp._ABRDHK2	0.353257
												Sphingobium_baderi	Bradyrhizobium_sp._BTAi1	-0.511086
												Sphingobium_baderi	Bradyrhizobium_sp._CCBAU_53421	-0.254256
												Sphingobium_baderi	Bradyrhizobium_sp._ORS_285	-0.224792
												Sphingobium_baderi	Bradyrhizobium_sp._CCBAU_51753	-0.288572
												Sphingobium_baderi	Bradyrhizobium_sp._SK17	-0.294438
												Sphingobium_baderi	Bradyrhizobium_sp._CCBAU_051011	-0.29199
												Sphingobium_baderi	Bradyrhizobium_sp._ORS_278	-0.215342
												Sphingobium_baderi	Bradyrhizobium_sp._6(2017)	-0.234265
												Sphingobium_baderi	Bradyrhizobium_erythrophlei	-0.449843
												Sphingobium_baderi	Bradyrhizobium_diazoefficiens	-0.503181
												Sphingobium_baderi	Bradyrhizobium_betae	-0.433872
												Sphingobium_baderi	Bradyrhizobium_canariense	-0.375822
												Sphingobium_baderi	Bradyrhizobium_paxllaeri	-0.255076
												Sphingobium_baderi	Bradyrhizobium_icense	-0.276272
												Sphingobium_baderi	Bradyrhizobium_japonicum	-0.21784
												Sphingobium_baderi	Bradyrhizobium_genosp._L	-0.213922
												Sphingobium_baderi	Rhodopseudomonas_palustris	0.256165
												Sphingobium_baderi	Tardiphaga_robiniae	-0.39411
												Sphingobium_baderi	Afipia_carboxidovorans	-0.386088
												Sphingobium_baderi	Nitrobacter_hamburgensis	-0.234039
												Sphingobium_baderi	Methylobacterium_brachiatum	-0.315315
												Sphingobium_baderi	Brevundimonas_sp._CS1	-0.227887
												Sphingosinithalassobacter_sp._CS137	Sphingosinithalassobacter_sp._zrk23	0.705212
												Sphingosinithalassobacter_sp._CS137	Novosphingobium_sp._ABRDHK2	0.724933
												Sphingosinithalassobacter_sp._CS137	Bradyrhizobium_sp._PSBB068	-0.336543
												Sphingosinithalassobacter_sp._CS137	Bradyrhizobium_sp._CCBAU_53421	-0.405599
												Sphingosinithalassobacter_sp._CS137	Bradyrhizobium_sp._ORS_285	-0.376622
												Sphingosinithalassobacter_sp._CS137	Bradyrhizobium_sp._CCBAU_51753	-0.407552
												Sphingosinithalassobacter_sp._CS137	Bradyrhizobium_sp._SK17	-0.39585
												Sphingosinithalassobacter_sp._CS137	Bradyrhizobium_sp._CCBAU_051011	-0.4032
												Sphingosinithalassobacter_sp._CS137	Bradyrhizobium_sp._ORS_278	-0.37198
												Sphingosinithalassobacter_sp._CS137	Bradyrhizobium_sp._6(2017)	-0.395279
												Sphingosinithalassobacter_sp._CS137	Bradyrhizobium_sp._CCBAU_51765	-0.266684
												Sphingosinithalassobacter_sp._CS137	Bradyrhizobium_sp._CCBAU_53338	-0.263161
												Sphingosinithalassobacter_sp._CS137	Bradyrhizobium_sp._CCGE-LA001	-0.315746
												Sphingosinithalassobacter_sp._CS137	Bradyrhizobium_sp._1(2017)	-0.228607
												Sphingosinithalassobacter_sp._CS137	Bradyrhizobium_sp._CCBAU_53340	-0.262089
												Sphingosinithalassobacter_sp._CS137	Bradyrhizobium_betae	-0.345364
												Sphingosinithalassobacter_sp._CS137	Bradyrhizobium_canariense	-0.382125
												Sphingosinithalassobacter_sp._CS137	Bradyrhizobium_paxllaeri	-0.412395
												Sphingosinithalassobacter_sp._CS137	Bradyrhizobium_icense	-0.399706
												Sphingosinithalassobacter_sp._CS137	Bradyrhizobium_japonicum	-0.368712
												Sphingosinithalassobacter_sp._CS137	Bradyrhizobium_genosp._L	-0.374158
												Sphingosinithalassobacter_sp._CS137	Bradyrhizobium_symbiodeficiens	-0.291978
												Sphingosinithalassobacter_sp._CS137	Bradyrhizobium_oligotrophicum	-0.324527
												Sphingosinithalassobacter_sp._CS137	Bradyrhizobium_zhanjiangense	-0.35594
												Sphingosinithalassobacter_sp._CS137	Bradyrhizobium_guangdongense	-0.256134
												Sphingosinithalassobacter_sp._CS137	Bradyrhizobium_vignae	-0.214267
												Sphingosinithalassobacter_sp._CS137	Bradyrhizobium_guangzhouense	-0.20758
												Sphingosinithalassobacter_sp._CS137	Bradyrhizobium_cosmicum	-0.25399
												Sphingosinithalassobacter_sp._CS137	Rhodopseudomonas_palustris	0.477286
												Sphingosinithalassobacter_sp._CS137	Tardiphaga_robiniae	-0.371308
												Sphingosinithalassobacter_sp._CS137	Afipia_carboxidovorans	-0.371553
												Sphingosinithalassobacter_sp._CS137	Afipia_sp._GAS231	-0.225082
												Sphingosinithalassobacter_sp._CS137	Nitrobacter_hamburgensis	-0.398766
												Sphingosinithalassobacter_sp._CS137	Nitrobacter_winogradskyi	-0.202905
												Sphingosinithalassobacter_sp._CS137	Methylobacterium_brachiatum	-0.467978
												Sphingosinithalassobacter_sp._CS137	Brevundimonas_sp._CS1	-0.396552
												Sphingosinithalassobacter_sp._CS137	Brevundimonas_sp._GW460-12-10-14-LB2	-0.228012
												Sphingosinithalassobacter_sp._CS137	Brevundimonas_sp._SGAir0440	-0.353455
												Sphingosinithalassobacter_sp._zrk23	Novosphingobium_sp._ABRDHK2	0.593114
												Sphingosinithalassobacter_sp._zrk23	Bradyrhizobium_sp._PSBB068	-0.49217
												Sphingosinithalassobacter_sp._zrk23	Bradyrhizobium_sp._CCBAU_53421	-0.329828
												Sphingosinithalassobacter_sp._zrk23	Bradyrhizobium_sp._ORS_285	-0.306736
												Sphingosinithalassobacter_sp._zrk23	Bradyrhizobium_sp._CCBAU_51753	-0.31349
												Sphingosinithalassobacter_sp._zrk23	Bradyrhizobium_sp._SK17	-0.309856
												Sphingosinithalassobacter_sp._zrk23	Bradyrhizobium_sp._CCBAU_051011	-0.317319
												Sphingosinithalassobacter_sp._zrk23	Bradyrhizobium_sp._ORS_278	-0.300773
												Sphingosinithalassobacter_sp._zrk23	Bradyrhizobium_sp._6(2017)	-0.322105
												Sphingosinithalassobacter_sp._zrk23	Bradyrhizobium_sp._CCBAU_51765	-0.216166
												Sphingosinithalassobacter_sp._zrk23	Bradyrhizobium_sp._CCBAU_53338	-0.215499
												Sphingosinithalassobacter_sp._zrk23	Bradyrhizobium_sp._CCGE-LA001	-0.250426
												Sphingosinithalassobacter_sp._zrk23	Bradyrhizobium_sp._CCBAU_53340	-0.204076
												Sphingosinithalassobacter_sp._zrk23	Bradyrhizobium_erythrophlei	0.322688
												Sphingosinithalassobacter_sp._zrk23	Bradyrhizobium_betae	-0.224744
												Sphingosinithalassobacter_sp._zrk23	Bradyrhizobium_canariense	-0.273565
												Sphingosinithalassobacter_sp._zrk23	Bradyrhizobium_paxllaeri	-0.330725
												Sphingosinithalassobacter_sp._zrk23	Bradyrhizobium_icense	-0.319954
												Sphingosinithalassobacter_sp._zrk23	Bradyrhizobium_japonicum	-0.295796
												Sphingosinithalassobacter_sp._zrk23	Bradyrhizobium_genosp._L	-0.30434
												Sphingosinithalassobacter_sp._zrk23	Bradyrhizobium_symbiodeficiens	-0.235002
												Sphingosinithalassobacter_sp._zrk23	Bradyrhizobium_oligotrophicum	-0.270897
												Sphingosinithalassobacter_sp._zrk23	Bradyrhizobium_zhanjiangense	-0.284855
												Sphingosinithalassobacter_sp._zrk23	Bradyrhizobium_guangdongense	-0.206153
												Sphingosinithalassobacter_sp._zrk23	Bradyrhizobium_cosmicum	-0.202745
												Sphingosinithalassobacter_sp._zrk23	Rhodopseudomonas_palustris	0.352054
												Sphingosinithalassobacter_sp._zrk23	Tardiphaga_robiniae	-0.254045
												Sphingosinithalassobacter_sp._zrk23	Afipia_carboxidovorans	-0.258657
												Sphingosinithalassobacter_sp._zrk23	Nitrobacter_hamburgensis	-0.312478
												Sphingosinithalassobacter_sp._zrk23	Methylobacterium_brachiatum	-0.365823
												Sphingosinithalassobacter_sp._zrk23	Brevundimonas_sp._CS1	-0.309553
												Sphingosinithalassobacter_sp._zrk23	Brevundimonas_sp._SGAir0440	-0.283878
												Novosphingobium_sp._ABRDHK2	Bradyrhizobium_sp._PSBB068	-0.201489
												Novosphingobium_sp._ABRDHK2	Bradyrhizobium_sp._CCBAU_53421	-0.413711
												Novosphingobium_sp._ABRDHK2	Bradyrhizobium_sp._ORS_285	-0.373412
												Novosphingobium_sp._ABRDHK2	Bradyrhizobium_sp._CCBAU_51753	-0.424697
												Novosphingobium_sp._ABRDHK2	Bradyrhizobium_sp._SK17	-0.427102
												Novosphingobium_sp._ABRDHK2	Bradyrhizobium_sp._CCBAU_051011	-0.424229
												Novosphingobium_sp._ABRDHK2	Bradyrhizobium_sp._ORS_278	-0.364012
												Novosphingobium_sp._ABRDHK2	Bradyrhizobium_sp._6(2017)	-0.398154
												Novosphingobium_sp._ABRDHK2	Bradyrhizobium_sp._CCBAU_51765	-0.246579
												Novosphingobium_sp._ABRDHK2	Bradyrhizobium_sp._CCBAU_53338	-0.245704
												Novosphingobium_sp._ABRDHK2	Bradyrhizobium_sp._CCGE-LA001	-0.288206
												Novosphingobium_sp._ABRDHK2	Bradyrhizobium_sp._1(2017)	-0.203399
												Novosphingobium_sp._ABRDHK2	Bradyrhizobium_sp._CCBAU_53340	-0.246729
												Novosphingobium_sp._ABRDHK2	Bradyrhizobium_diazoefficiens	-0.203128
												Novosphingobium_sp._ABRDHK2	Bradyrhizobium_betae	-0.409443
												Novosphingobium_sp._ABRDHK2	Bradyrhizobium_canariense	-0.429851
												Novosphingobium_sp._ABRDHK2	Bradyrhizobium_paxllaeri	-0.408548
												Novosphingobium_sp._ABRDHK2	Bradyrhizobium_icense	-0.42679
												Novosphingobium_sp._ABRDHK2	Bradyrhizobium_japonicum	-0.368783
												Novosphingobium_sp._ABRDHK2	Bradyrhizobium_genosp._L	-0.369142
												Novosphingobium_sp._ABRDHK2	Bradyrhizobium_symbiodeficiens	-0.280128
												Novosphingobium_sp._ABRDHK2	Bradyrhizobium_oligotrophicum	-0.30976
												Novosphingobium_sp._ABRDHK2	Bradyrhizobium_zhanjiangense	-0.346624
												Novosphingobium_sp._ABRDHK2	Bradyrhizobium_guangdongense	-0.232845
												Novosphingobium_sp._ABRDHK2	Bradyrhizobium_cosmicum	-0.221508
												Novosphingobium_sp._ABRDHK2	Rhodopseudomonas_palustris	0.512998
												Novosphingobium_sp._ABRDHK2	Tardiphaga_robiniae	-0.417393
												Novosphingobium_sp._ABRDHK2	Afipia_carboxidovorans	-0.414555
												Novosphingobium_sp._ABRDHK2	Afipia_sp._GAS231	-0.207338
												Novosphingobium_sp._ABRDHK2	Nitrobacter_hamburgensis	-0.393253
												Novosphingobium_sp._ABRDHK2	Methylobacterium_brachiatum	-0.480959
												Novosphingobium_sp._ABRDHK2	Brevundimonas_sp._CS1	-0.385913
												Novosphingobium_sp._ABRDHK2	Brevundimonas_sp._GW460-12-10-14-LB2	-0.205571
												Novosphingobium_sp._ABRDHK2	Brevundimonas_sp._SGAir0440	-0.335482
												Bradyrhizobium_sp._BTAi1	Bradyrhizobium_sp._CCBAU_53421	0.330559
												Bradyrhizobium_sp._BTAi1	Bradyrhizobium_sp._ORS_285	0.300216
												Bradyrhizobium_sp._BTAi1	Bradyrhizobium_sp._CCBAU_51753	0.371878
												Bradyrhizobium_sp._BTAi1	Bradyrhizobium_sp._SK17	0.389185
												Bradyrhizobium_sp._BTAi1	Bradyrhizobium_sp._CCBAU_051011	0.379935
												Bradyrhizobium_sp._BTAi1	Bradyrhizobium_sp._ORS_278	0.287894
												Bradyrhizobium_sp._BTAi1	Bradyrhizobium_sp._6(2017)	0.314274
												Bradyrhizobium_sp._BTAi1	Bradyrhizobium_sp._CCGE-LA001	0.216615
												Bradyrhizobium_sp._BTAi1	Bradyrhizobium_erythrophlei	0.584757
												Bradyrhizobium_sp._BTAi1	Bradyrhizobium_diazoefficiens	0.746464
												Bradyrhizobium_sp._BTAi1	Bradyrhizobium_betae	0.534914
												Bradyrhizobium_sp._BTAi1	Bradyrhizobium_canariense	0.507273
												Bradyrhizobium_sp._BTAi1	Bradyrhizobium_paxllaeri	0.334052
												Bradyrhizobium_sp._BTAi1	Bradyrhizobium_icense	0.358838
												Bradyrhizobium_sp._BTAi1	Bradyrhizobium_japonicum	0.295517
												Bradyrhizobium_sp._BTAi1	Bradyrhizobium_genosp._L	0.283267
												Bradyrhizobium_sp._BTAi1	Bradyrhizobium_oligotrophicum	0.247686
												Bradyrhizobium_sp._BTAi1	Bradyrhizobium_zhanjiangense	0.26619
												Bradyrhizobium_sp._BTAi1	Rhodopseudomonas_palustris	0.207652
												Bradyrhizobium_sp._BTAi1	Tardiphaga_robiniae	0.532885
												Bradyrhizobium_sp._BTAi1	Afipia_carboxidovorans	0.523138
												Bradyrhizobium_sp._BTAi1	Nitrobacter_hamburgensis	0.305711
												Bradyrhizobium_sp._BTAi1	Methylobacterium_brachiatum	0.242773
												Bradyrhizobium_sp._BTAi1	Brevundimonas_sp._CS1	0.282111
												Bradyrhizobium_sp._BTAi1	Brevundimonas_sp._SGAir0440	0.248534
												Bradyrhizobium_sp._PSBB068	Bradyrhizobium_sp._CCBAU_53421	0.287376
												Bradyrhizobium_sp._PSBB068	Bradyrhizobium_sp._ORS_285	0.267799
												Bradyrhizobium_sp._PSBB068	Bradyrhizobium_sp._CCBAU_51753	0.304601
												Bradyrhizobium_sp._PSBB068	Bradyrhizobium_sp._SK17	0.313761
												Bradyrhizobium_sp._PSBB068	Bradyrhizobium_sp._CCBAU_051011	0.31055
												Bradyrhizobium_sp._PSBB068	Bradyrhizobium_sp._ORS_278	0.250818
												Bradyrhizobium_sp._PSBB068	Bradyrhizobium_sp._6(2017)	0.268708
												Bradyrhizobium_sp._PSBB068	Bradyrhizobium_erythrophlei	-0.286618
												Bradyrhizobium_sp._PSBB068	Bradyrhizobium_canariense	0.294863
												Bradyrhizobium_sp._PSBB068	Bradyrhizobium_paxllaeri	0.283044
												Bradyrhizobium_sp._PSBB068	Bradyrhizobium_icense	0.309826
												Bradyrhizobium_sp._PSBB068	Bradyrhizobium_japonicum	0.259369
												Bradyrhizobium_sp._PSBB068	Bradyrhizobium_genosp._L	0.258975
												Bradyrhizobium_sp._PSBB068	Bradyrhizobium_oligotrophicum	0.230503
												Bradyrhizobium_sp._PSBB068	Bradyrhizobium_zhanjiangense	0.246124
												Bradyrhizobium_sp._PSBB068	Tardiphaga_robiniae	0.269696
												Bradyrhizobium_sp._PSBB068	Afipia_carboxidovorans	0.276216
												Bradyrhizobium_sp._PSBB068	Nitrobacter_hamburgensis	0.269802
												Bradyrhizobium_sp._PSBB068	Methylobacterium_brachiatum	0.239834
												Bradyrhizobium_sp._PSBB068	Brevundimonas_sp._CS1	0.242189
												Bradyrhizobium_sp._PSBB068	Brevundimonas_sp._SGAir0440	0.218052
												Bradyrhizobium_sp._CCBAU_53421	Bradyrhizobium_sp._ORS_285	0.494181
												Bradyrhizobium_sp._CCBAU_53421	Bradyrhizobium_sp._CCBAU_51753	0.536106
												Bradyrhizobium_sp._CCBAU_53421	Bradyrhizobium_sp._SK17	0.541206
												Bradyrhizobium_sp._CCBAU_53421	Bradyrhizobium_sp._CCBAU_051011	0.536905
												Bradyrhizobium_sp._CCBAU_53421	Bradyrhizobium_sp._ORS_278	0.491808
												Bradyrhizobium_sp._CCBAU_53421	Bradyrhizobium_sp._6(2017)	0.500173
												Bradyrhizobium_sp._CCBAU_53421	Bradyrhizobium_sp._CCBAU_51765	0.33673
												Bradyrhizobium_sp._CCBAU_53421	Bradyrhizobium_sp._CCBAU_53338	0.335507
												Bradyrhizobium_sp._CCBAU_53421	Bradyrhizobium_sp._CCGE-LA001	0.391968
												Bradyrhizobium_sp._CCBAU_53421	Bradyrhizobium_sp.	0.220834
												Bradyrhizobium_sp._CCBAU_53421	Bradyrhizobium_sp._1(2017)	0.28062
												Bradyrhizobium_sp._CCBAU_53421	Bradyrhizobium_sp._CCBAU_53340	0.33758
												Bradyrhizobium_sp._CCBAU_53421	Bradyrhizobium_sp._CCBAU_53351	0.217374
												Bradyrhizobium_sp._CCBAU_53421	Bradyrhizobium_diazoefficiens	0.360123
												Bradyrhizobium_sp._CCBAU_53421	Bradyrhizobium_betae	0.439465
												Bradyrhizobium_sp._CCBAU_53421	Bradyrhizobium_canariense	0.510598
												Bradyrhizobium_sp._CCBAU_53421	Bradyrhizobium_paxllaeri	0.523693
												Bradyrhizobium_sp._CCBAU_53421	Bradyrhizobium_icense	0.532166
												Bradyrhizobium_sp._CCBAU_53421	Bradyrhizobium_japonicum	0.485718
												Bradyrhizobium_sp._CCBAU_53421	Bradyrhizobium_genosp._L	0.473377
												Bradyrhizobium_sp._CCBAU_53421	Bradyrhizobium_symbiodeficiens	0.367832
												Bradyrhizobium_sp._CCBAU_53421	Bradyrhizobium_oligotrophicum	0.416409
												Bradyrhizobium_sp._CCBAU_53421	Bradyrhizobium_zhanjiangense	0.467238
												Bradyrhizobium_sp._CCBAU_53421	Bradyrhizobium_guangdongense	0.3135
												Bradyrhizobium_sp._CCBAU_53421	Bradyrhizobium_arachidis	0.203773
												Bradyrhizobium_sp._CCBAU_53421	Bradyrhizobium_vignae	0.259856
												Bradyrhizobium_sp._CCBAU_53421	Bradyrhizobium_guangzhouense	0.265851
												Bradyrhizobium_sp._CCBAU_53421	Bradyrhizobium_genosp._B	0.256885
												Bradyrhizobium_sp._CCBAU_53421	Bradyrhizobium_cosmicum	0.308528
												Bradyrhizobium_sp._CCBAU_53421	Tardiphaga_robiniae	0.492905
												Bradyrhizobium_sp._CCBAU_53421	Afipia_carboxidovorans	0.502361
												Bradyrhizobium_sp._CCBAU_53421	Afipia_sp._GAS231	0.282858
												Bradyrhizobium_sp._CCBAU_53421	Nitrobacter_hamburgensis	0.504634
												Bradyrhizobium_sp._CCBAU_53421	Nitrobacter_winogradskyi	0.243401
												Bradyrhizobium_sp._CCBAU_53421	Methylobacterium_brachiatum	0.353205
												Bradyrhizobium_sp._CCBAU_53421	Brevundimonas_sp._'scallop'	0.218844
												Bradyrhizobium_sp._CCBAU_53421	Brevundimonas_sp._CS1	0.458154
												Bradyrhizobium_sp._CCBAU_53421	Brevundimonas_sp._GW460-12-10-14-LB2	0.262099
												Bradyrhizobium_sp._CCBAU_53421	Brevundimonas_sp._SGAir0440	0.417955
												Bradyrhizobium_sp._ORS_285	Bradyrhizobium_sp._CCBAU_51753	0.50822
												Bradyrhizobium_sp._ORS_285	Bradyrhizobium_sp._SK17	0.508358
												Bradyrhizobium_sp._ORS_285	Bradyrhizobium_sp._CCBAU_051011	0.507362
												Bradyrhizobium_sp._ORS_285	Bradyrhizobium_sp._ORS_278	0.466645
												Bradyrhizobium_sp._ORS_285	Bradyrhizobium_sp._6(2017)	0.473943
												Bradyrhizobium_sp._ORS_285	Bradyrhizobium_sp._CCBAU_51765	0.335653
												Bradyrhizobium_sp._ORS_285	Bradyrhizobium_sp._CCBAU_53338	0.334412
												Bradyrhizobium_sp._ORS_285	Bradyrhizobium_sp._CCGE-LA001	0.390459
												Bradyrhizobium_sp._ORS_285	Bradyrhizobium_sp.	0.214825
												Bradyrhizobium_sp._ORS_285	Bradyrhizobium_sp._1(2017)	0.281656
												Bradyrhizobium_sp._ORS_285	Bradyrhizobium_sp._CCBAU_53340	0.333757
												Bradyrhizobium_sp._ORS_285	Bradyrhizobium_sp._CCBAU_53351	0.2212
												Bradyrhizobium_sp._ORS_285	Bradyrhizobium_diazoefficiens	0.325993
												Bradyrhizobium_sp._ORS_285	Bradyrhizobium_betae	0.3986
												Bradyrhizobium_sp._ORS_285	Bradyrhizobium_canariense	0.467003
												Bradyrhizobium_sp._ORS_285	Bradyrhizobium_paxllaeri	0.504191
												Bradyrhizobium_sp._ORS_285	Bradyrhizobium_icense	0.507719
												Bradyrhizobium_sp._ORS_285	Bradyrhizobium_japonicum	0.469007
												Bradyrhizobium_sp._ORS_285	Bradyrhizobium_genosp._L	0.469574
												Bradyrhizobium_sp._ORS_285	Bradyrhizobium_symbiodeficiens	0.367641
												Bradyrhizobium_sp._ORS_285	Bradyrhizobium_oligotrophicum	0.4085
												Bradyrhizobium_sp._ORS_285	Bradyrhizobium_zhanjiangense	0.439436
												Bradyrhizobium_sp._ORS_285	Bradyrhizobium_guangdongense	0.318631
												Bradyrhizobium_sp._ORS_285	Bradyrhizobium_arachidis	0.210708
												Bradyrhizobium_sp._ORS_285	Bradyrhizobium_vignae	0.257478
												Bradyrhizobium_sp._ORS_285	Bradyrhizobium_guangzhouense	0.270587
												Bradyrhizobium_sp._ORS_285	Bradyrhizobium_genosp._B	0.250503
												Bradyrhizobium_sp._ORS_285	Bradyrhizobium_cosmicum	0.314804
												Bradyrhizobium_sp._ORS_285	Tardiphaga_robiniae	0.457455
												Bradyrhizobium_sp._ORS_285	Afipia_carboxidovorans	0.462929
												Bradyrhizobium_sp._ORS_285	Afipia_sp._GAS231	0.289672
												Bradyrhizobium_sp._ORS_285	Nitrobacter_hamburgensis	0.486232
												Bradyrhizobium_sp._ORS_285	Nitrobacter_winogradskyi	0.247968
												Bradyrhizobium_sp._ORS_285	Methylobacterium_brachiatum	0.303919
												Bradyrhizobium_sp._ORS_285	Brevundimonas_sp._'scallop'	0.220447
												Bradyrhizobium_sp._ORS_285	Brevundimonas_sp._CS1	0.423573
												Bradyrhizobium_sp._ORS_285	Brevundimonas_sp._GW460-12-10-14-LB2	0.251832
												Bradyrhizobium_sp._ORS_285	Brevundimonas_sp._SGAir0440	0.399261
												Bradyrhizobium_sp._CCBAU_51753	Bradyrhizobium_sp._SK17	0.578778
												Bradyrhizobium_sp._CCBAU_51753	Bradyrhizobium_sp._CCBAU_051011	0.565707
												Bradyrhizobium_sp._CCBAU_51753	Bradyrhizobium_sp._ORS_278	0.473405
												Bradyrhizobium_sp._CCBAU_51753	Bradyrhizobium_sp._6(2017)	0.504505
												Bradyrhizobium_sp._CCBAU_51753	Bradyrhizobium_sp._CCBAU_51765	0.323088
												Bradyrhizobium_sp._CCBAU_51753	Bradyrhizobium_sp._CCBAU_53338	0.321699
												Bradyrhizobium_sp._CCBAU_51753	Bradyrhizobium_sp._CCGE-LA001	0.37957
												Bradyrhizobium_sp._CCBAU_51753	Bradyrhizobium_sp.	0.205976
												Bradyrhizobium_sp._CCBAU_51753	Bradyrhizobium_sp._1(2017)	0.276748
												Bradyrhizobium_sp._CCBAU_51753	Bradyrhizobium_sp._CCBAU_53340	0.328022
												Bradyrhizobium_sp._CCBAU_51753	Bradyrhizobium_sp._CCBAU_53351	0.222741
												Bradyrhizobium_sp._CCBAU_51753	Bradyrhizobium_erythrophlei	0.2115
												Bradyrhizobium_sp._CCBAU_51753	Bradyrhizobium_diazoefficiens	0.405361
												Bradyrhizobium_sp._CCBAU_51753	Bradyrhizobium_betae	0.493314
												Bradyrhizobium_sp._CCBAU_51753	Bradyrhizobium_canariense	0.568335
												Bradyrhizobium_sp._CCBAU_51753	Bradyrhizobium_paxllaeri	0.526828
												Bradyrhizobium_sp._CCBAU_51753	Bradyrhizobium_icense	0.555954
												Bradyrhizobium_sp._CCBAU_51753	Bradyrhizobium_japonicum	0.487402
												Bradyrhizobium_sp._CCBAU_51753	Bradyrhizobium_genosp._L	0.478736
												Bradyrhizobium_sp._CCBAU_51753	Bradyrhizobium_symbiodeficiens	0.362906
												Bradyrhizobium_sp._CCBAU_51753	Bradyrhizobium_oligotrophicum	0.417135
												Bradyrhizobium_sp._CCBAU_51753	Bradyrhizobium_zhanjiangense	0.45223
												Bradyrhizobium_sp._CCBAU_51753	Bradyrhizobium_guangdongense	0.308298
												Bradyrhizobium_sp._CCBAU_51753	Bradyrhizobium_vignae	0.248737
												Bradyrhizobium_sp._CCBAU_51753	Bradyrhizobium_guangzhouense	0.260576
												Bradyrhizobium_sp._CCBAU_51753	Bradyrhizobium_genosp._B	0.244618
												Bradyrhizobium_sp._CCBAU_51753	Bradyrhizobium_cosmicum	0.305426
												Bradyrhizobium_sp._CCBAU_51753	Tardiphaga_robiniae	0.559671
												Bradyrhizobium_sp._CCBAU_51753	Afipia_carboxidovorans	0.562169
												Bradyrhizobium_sp._CCBAU_51753	Afipia_sp._GAS231	0.278891
												Bradyrhizobium_sp._CCBAU_51753	Nitrobacter_hamburgensis	0.504164
												Bradyrhizobium_sp._CCBAU_51753	Nitrobacter_winogradskyi	0.233785
												Bradyrhizobium_sp._CCBAU_51753	Methylobacterium_brachiatum	0.374269
												Bradyrhizobium_sp._CCBAU_51753	Brevundimonas_sp._'scallop'	0.205284
												Bradyrhizobium_sp._CCBAU_51753	Brevundimonas_sp._CS1	0.455145
												Bradyrhizobium_sp._CCBAU_51753	Brevundimonas_sp._GW460-12-10-14-LB2	0.254167
												Bradyrhizobium_sp._CCBAU_51753	Brevundimonas_sp._SGAir0440	0.408108
												Bradyrhizobium_sp._SK17	Bradyrhizobium_sp._CCBAU_051011	0.582069
												Bradyrhizobium_sp._SK17	Bradyrhizobium_sp._ORS_278	0.484444
												Bradyrhizobium_sp._SK17	Bradyrhizobium_sp._6(2017)	0.519877
												Bradyrhizobium_sp._SK17	Bradyrhizobium_sp._CCBAU_51765	0.316003
												Bradyrhizobium_sp._SK17	Bradyrhizobium_sp._CCBAU_53338	0.328344
												Bradyrhizobium_sp._SK17	Bradyrhizobium_sp._CCGE-LA001	0.373727
												Bradyrhizobium_sp._SK17	Bradyrhizobium_sp.	0.208042
												Bradyrhizobium_sp._SK17	Bradyrhizobium_sp._1(2017)	0.274055
												Bradyrhizobium_sp._SK17	Bradyrhizobium_sp._CCBAU_53340	0.325227
												Bradyrhizobium_sp._SK17	Bradyrhizobium_sp._CCBAU_53351	0.213528
												Bradyrhizobium_sp._SK17	Bradyrhizobium_erythrophlei	0.228492
												Bradyrhizobium_sp._SK17	Bradyrhizobium_diazoefficiens	0.418063
												Bradyrhizobium_sp._SK17	Bradyrhizobium_betae	0.514342
												Bradyrhizobium_sp._SK17	Bradyrhizobium_canariense	0.593947
												Bradyrhizobium_sp._SK17	Bradyrhizobium_paxllaeri	0.535538
												Bradyrhizobium_sp._SK17	Bradyrhizobium_icense	0.570852
												Bradyrhizobium_sp._SK17	Bradyrhizobium_japonicum	0.486974
												Bradyrhizobium_sp._SK17	Bradyrhizobium_genosp._L	0.472899
												Bradyrhizobium_sp._SK17	Bradyrhizobium_symbiodeficiens	0.355958
												Bradyrhizobium_sp._SK17	Bradyrhizobium_oligotrophicum	0.41564
												Bradyrhizobium_sp._SK17	Bradyrhizobium_zhanjiangense	0.457534
												Bradyrhizobium_sp._SK17	Bradyrhizobium_guangdongense	0.300401
												Bradyrhizobium_sp._SK17	Bradyrhizobium_arachidis	0.202585
												Bradyrhizobium_sp._SK17	Bradyrhizobium_vignae	0.254918
												Bradyrhizobium_sp._SK17	Bradyrhizobium_guangzhouense	0.255934
												Bradyrhizobium_sp._SK17	Bradyrhizobium_genosp._B	0.242851
												Bradyrhizobium_sp._SK17	Bradyrhizobium_cosmicum	0.302547
												Bradyrhizobium_sp._SK17	Tardiphaga_robiniae	0.570357
												Bradyrhizobium_sp._SK17	Afipia_carboxidovorans	0.580132
												Bradyrhizobium_sp._SK17	Afipia_sp._GAS231	0.279196
												Bradyrhizobium_sp._SK17	Nitrobacter_hamburgensis	0.512715
												Bradyrhizobium_sp._SK17	Nitrobacter_winogradskyi	0.229096
												Bradyrhizobium_sp._SK17	Methylobacterium_brachiatum	0.376811
												Bradyrhizobium_sp._SK17	Brevundimonas_sp._'scallop'	0.20056
												Bradyrhizobium_sp._SK17	Brevundimonas_sp._CS1	0.443569
												Bradyrhizobium_sp._SK17	Brevundimonas_sp._GW460-12-10-14-LB2	0.251607
												Bradyrhizobium_sp._SK17	Brevundimonas_sp._SGAir0440	0.402416
												Bradyrhizobium_sp._CCBAU_051011	Bradyrhizobium_sp._ORS_278	0.488543
												Bradyrhizobium_sp._CCBAU_051011	Bradyrhizobium_sp._6(2017)	0.519554
												Bradyrhizobium_sp._CCBAU_051011	Bradyrhizobium_sp._CCBAU_51765	0.318835
												Bradyrhizobium_sp._CCBAU_051011	Bradyrhizobium_sp._CCBAU_53338	0.332073
												Bradyrhizobium_sp._CCBAU_051011	Bradyrhizobium_sp._CCGE-LA001	0.382154
												Bradyrhizobium_sp._CCBAU_051011	Bradyrhizobium_sp.	0.204042
												Bradyrhizobium_sp._CCBAU_051011	Bradyrhizobium_sp._1(2017)	0.270703
												Bradyrhizobium_sp._CCBAU_051011	Bradyrhizobium_sp._CCBAU_53340	0.319738
												Bradyrhizobium_sp._CCBAU_051011	Bradyrhizobium_sp._CCBAU_53351	0.206831
												Bradyrhizobium_sp._CCBAU_051011	Bradyrhizobium_erythrophlei	0.221344
												Bradyrhizobium_sp._CCBAU_051011	Bradyrhizobium_diazoefficiens	0.41319
												Bradyrhizobium_sp._CCBAU_051011	Bradyrhizobium_betae	0.496206
												Bradyrhizobium_sp._CCBAU_051011	Bradyrhizobium_canariense	0.586508
												Bradyrhizobium_sp._CCBAU_051011	Bradyrhizobium_paxllaeri	0.539749
												Bradyrhizobium_sp._CCBAU_051011	Bradyrhizobium_icense	0.573722
												Bradyrhizobium_sp._CCBAU_051011	Bradyrhizobium_japonicum	0.482644
												Bradyrhizobium_sp._CCBAU_051011	Bradyrhizobium_genosp._L	0.488842
												Bradyrhizobium_sp._CCBAU_051011	Bradyrhizobium_symbiodeficiens	0.359856
												Bradyrhizobium_sp._CCBAU_051011	Bradyrhizobium_oligotrophicum	0.41147
												Bradyrhizobium_sp._CCBAU_051011	Bradyrhizobium_zhanjiangense	0.462109
												Bradyrhizobium_sp._CCBAU_051011	Bradyrhizobium_guangdongense	0.307019
												Bradyrhizobium_sp._CCBAU_051011	Bradyrhizobium_vignae	0.254273
												Bradyrhizobium_sp._CCBAU_051011	Bradyrhizobium_guangzhouense	0.249739
												Bradyrhizobium_sp._CCBAU_051011	Bradyrhizobium_genosp._B	0.242723
												Bradyrhizobium_sp._CCBAU_051011	Bradyrhizobium_cosmicum	0.303515
												Bradyrhizobium_sp._CCBAU_051011	Tardiphaga_robiniae	0.566051
												Bradyrhizobium_sp._CCBAU_051011	Afipia_carboxidovorans	0.576133
												Bradyrhizobium_sp._CCBAU_051011	Afipia_sp._GAS231	0.267082
												Bradyrhizobium_sp._CCBAU_051011	Nitrobacter_hamburgensis	0.522791
												Bradyrhizobium_sp._CCBAU_051011	Nitrobacter_winogradskyi	0.239343
												Bradyrhizobium_sp._CCBAU_051011	Methylobacterium_brachiatum	0.374389
												Bradyrhizobium_sp._CCBAU_051011	Brevundimonas_sp._'scallop'	0.200542
												Bradyrhizobium_sp._CCBAU_051011	Brevundimonas_sp._CS1	0.437358
												Bradyrhizobium_sp._CCBAU_051011	Brevundimonas_sp._GW460-12-10-14-LB2	0.244041
												Bradyrhizobium_sp._CCBAU_051011	Brevundimonas_sp._SGAir0440	0.409663
												Bradyrhizobium_sp._ORS_278	Bradyrhizobium_sp._6(2017)	0.473732
												Bradyrhizobium_sp._ORS_278	Bradyrhizobium_sp._CCBAU_51765	0.334314
												Bradyrhizobium_sp._ORS_278	Bradyrhizobium_sp._CCBAU_53338	0.342079
												Bradyrhizobium_sp._ORS_278	Bradyrhizobium_sp._CCGE-LA001	0.382986
												Bradyrhizobium_sp._ORS_278	Bradyrhizobium_sp.	0.223584
												Bradyrhizobium_sp._ORS_278	Bradyrhizobium_sp._1(2017)	0.284827
												Bradyrhizobium_sp._ORS_278	Bradyrhizobium_sp._CCBAU_53340	0.333499
												Bradyrhizobium_sp._ORS_278	Bradyrhizobium_sp._CCBAU_53351	0.233738
												Bradyrhizobium_sp._ORS_278	Bradyrhizobium_diazoefficiens	0.310368
												Bradyrhizobium_sp._ORS_278	Bradyrhizobium_betae	0.382565
												Bradyrhizobium_sp._ORS_278	Bradyrhizobium_canariense	0.443717
												Bradyrhizobium_sp._ORS_278	Bradyrhizobium_paxllaeri	0.481994
												Bradyrhizobium_sp._ORS_278	Bradyrhizobium_icense	0.488046
												Bradyrhizobium_sp._ORS_278	Bradyrhizobium_japonicum	0.463961
												Bradyrhizobium_sp._ORS_278	Bradyrhizobium_genosp._L	0.45317
												Bradyrhizobium_sp._ORS_278	Bradyrhizobium_symbiodeficiens	0.364802
												Bradyrhizobium_sp._ORS_278	Bradyrhizobium_oligotrophicum	0.411629
												Bradyrhizobium_sp._ORS_278	Bradyrhizobium_zhanjiangense	0.436923
												Bradyrhizobium_sp._ORS_278	Bradyrhizobium_guangdongense	0.309665
												Bradyrhizobium_sp._ORS_278	Bradyrhizobium_arachidis	0.210824
												Bradyrhizobium_sp._ORS_278	Bradyrhizobium_vignae	0.271223
												Bradyrhizobium_sp._ORS_278	Bradyrhizobium_guangzhouense	0.272896
												Bradyrhizobium_sp._ORS_278	Bradyrhizobium_genosp._B	0.250228
												Bradyrhizobium_sp._ORS_278	Bradyrhizobium_cosmicum	0.314082
												Bradyrhizobium_sp._ORS_278	Tardiphaga_robiniae	0.433231
												Bradyrhizobium_sp._ORS_278	Afipia_carboxidovorans	0.433062
												Bradyrhizobium_sp._ORS_278	Afipia_sp._GAS231	0.28717
												Bradyrhizobium_sp._ORS_278	Nitrobacter_hamburgensis	0.47995
												Bradyrhizobium_sp._ORS_278	Nitrobacter_winogradskyi	0.255072
												Bradyrhizobium_sp._ORS_278	Methylobacterium_brachiatum	0.288318
												Bradyrhizobium_sp._ORS_278	Brevundimonas_sp._'scallop'	0.219939
												Bradyrhizobium_sp._ORS_278	Brevundimonas_sp._CS1	0.421444
												Bradyrhizobium_sp._ORS_278	Brevundimonas_sp._GW460-12-10-14-LB2	0.254091
												Bradyrhizobium_sp._ORS_278	Brevundimonas_sp._SGAir0440	0.389861
												Bradyrhizobium_sp._6(2017)	Bradyrhizobium_sp._CCBAU_51765	0.339856
												Bradyrhizobium_sp._6(2017)	Bradyrhizobium_sp._CCBAU_53338	0.333297
												Bradyrhizobium_sp._6(2017)	Bradyrhizobium_sp._CCGE-LA001	0.384538
												Bradyrhizobium_sp._6(2017)	Bradyrhizobium_sp.	0.226312
												Bradyrhizobium_sp._6(2017)	Bradyrhizobium_sp._1(2017)	0.285045
												Bradyrhizobium_sp._6(2017)	Bradyrhizobium_sp._CCBAU_53340	0.343706
												Bradyrhizobium_sp._6(2017)	Bradyrhizobium_sp._CCBAU_53351	0.233253
												Bradyrhizobium_sp._6(2017)	Bradyrhizobium_diazoefficiens	0.33492
												Bradyrhizobium_sp._6(2017)	Bradyrhizobium_betae	0.413615
												Bradyrhizobium_sp._6(2017)	Bradyrhizobium_canariense	0.480731
												Bradyrhizobium_sp._6(2017)	Bradyrhizobium_paxllaeri	0.513445
												Bradyrhizobium_sp._6(2017)	Bradyrhizobium_icense	0.518114
												Bradyrhizobium_sp._6(2017)	Bradyrhizobium_japonicum	0.476358
												Bradyrhizobium_sp._6(2017)	Bradyrhizobium_genosp._L	0.474585
												Bradyrhizobium_sp._6(2017)	Bradyrhizobium_symbiodeficiens	0.373128
												Bradyrhizobium_sp._6(2017)	Bradyrhizobium_oligotrophicum	0.416863
												Bradyrhizobium_sp._6(2017)	Bradyrhizobium_zhanjiangense	0.449786
												Bradyrhizobium_sp._6(2017)	Bradyrhizobium_guangdongense	0.323854
												Bradyrhizobium_sp._6(2017)	Bradyrhizobium_arachidis	0.206531
												Bradyrhizobium_sp._6(2017)	Bradyrhizobium_vignae	0.26911
												Bradyrhizobium_sp._6(2017)	Bradyrhizobium_guangzhouense	0.266524
												Bradyrhizobium_sp._6(2017)	Bradyrhizobium_genosp._B	0.260046
												Bradyrhizobium_sp._6(2017)	Bradyrhizobium_cosmicum	0.318823
												Bradyrhizobium_sp._6(2017)	Tardiphaga_robiniae	0.473701
												Bradyrhizobium_sp._6(2017)	Afipia_carboxidovorans	0.478518
												Bradyrhizobium_sp._6(2017)	Afipia_sp._GAS231	0.291413
												Bradyrhizobium_sp._6(2017)	Nitrobacter_hamburgensis	0.487406
												Bradyrhizobium_sp._6(2017)	Nitrobacter_winogradskyi	0.250408
												Bradyrhizobium_sp._6(2017)	Methylobacterium_brachiatum	0.32156
												Bradyrhizobium_sp._6(2017)	Brevundimonas_sp._'scallop'	0.21704
												Bradyrhizobium_sp._6(2017)	Brevundimonas_sp._CS1	0.437955
												Bradyrhizobium_sp._6(2017)	Brevundimonas_sp._GW460-12-10-14-LB2	0.263949
												Bradyrhizobium_sp._6(2017)	Brevundimonas_sp._SGAir0440	0.394188
												Bradyrhizobium_sp._CCBAU_51765	Bradyrhizobium_sp._CCBAU_53338	0.285072
												Bradyrhizobium_sp._CCBAU_51765	Bradyrhizobium_sp._CCGE-LA001	0.324691
												Bradyrhizobium_sp._CCBAU_51765	Bradyrhizobium_sp._1(2017)	0.239019
												Bradyrhizobium_sp._CCBAU_51765	Bradyrhizobium_sp._CCBAU_53340	0.284674
												Bradyrhizobium_sp._CCBAU_51765	Bradyrhizobium_sp._CCBAU_53351	0.204536
												Bradyrhizobium_sp._CCBAU_51765	Bradyrhizobium_betae	0.23863
												Bradyrhizobium_sp._CCBAU_51765	Bradyrhizobium_canariense	0.28003
												Bradyrhizobium_sp._CCBAU_51765	Bradyrhizobium_paxllaeri	0.32547
												Bradyrhizobium_sp._CCBAU_51765	Bradyrhizobium_icense	0.312677
												Bradyrhizobium_sp._CCBAU_51765	Bradyrhizobium_japonicum	0.33147
												Bradyrhizobium_sp._CCBAU_51765	Bradyrhizobium_genosp._L	0.338331
												Bradyrhizobium_sp._CCBAU_51765	Bradyrhizobium_symbiodeficiens	0.306411
												Bradyrhizobium_sp._CCBAU_51765	Bradyrhizobium_oligotrophicum	0.315864
												Bradyrhizobium_sp._CCBAU_51765	Bradyrhizobium_zhanjiangense	0.334723
												Bradyrhizobium_sp._CCBAU_51765	Bradyrhizobium_guangdongense	0.282977
												Bradyrhizobium_sp._CCBAU_51765	Bradyrhizobium_vignae	0.223473
												Bradyrhizobium_sp._CCBAU_51765	Bradyrhizobium_guangzhouense	0.231597
												Bradyrhizobium_sp._CCBAU_51765	Bradyrhizobium_genosp._B	0.229703
												Bradyrhizobium_sp._CCBAU_51765	Bradyrhizobium_cosmicum	0.271314
												Bradyrhizobium_sp._CCBAU_51765	Tardiphaga_robiniae	0.271202
												Bradyrhizobium_sp._CCBAU_51765	Afipia_carboxidovorans	0.274833
												Bradyrhizobium_sp._CCBAU_51765	Afipia_sp._GAS231	0.250613
												Bradyrhizobium_sp._CCBAU_51765	Nitrobacter_hamburgensis	0.333335
												Bradyrhizobium_sp._CCBAU_51765	Nitrobacter_winogradskyi	0.2305
												Bradyrhizobium_sp._CCBAU_51765	Brevundimonas_sp._CS1	0.310142
												Bradyrhizobium_sp._CCBAU_51765	Brevundimonas_sp._GW460-12-10-14-LB2	0.213274
												Bradyrhizobium_sp._CCBAU_51765	Brevundimonas_sp._SGAir0440	0.290467
												Bradyrhizobium_sp._CCBAU_53338	Bradyrhizobium_sp._CCGE-LA001	0.314026
												Bradyrhizobium_sp._CCBAU_53338	Bradyrhizobium_sp._1(2017)	0.250756
												Bradyrhizobium_sp._CCBAU_53338	Bradyrhizobium_sp._CCBAU_53340	0.288985
												Bradyrhizobium_sp._CCBAU_53338	Bradyrhizobium_betae	0.241979
												Bradyrhizobium_sp._CCBAU_53338	Bradyrhizobium_canariense	0.284926
												Bradyrhizobium_sp._CCBAU_53338	Bradyrhizobium_paxllaeri	0.335817
												Bradyrhizobium_sp._CCBAU_53338	Bradyrhizobium_icense	0.324486
												Bradyrhizobium_sp._CCBAU_53338	Bradyrhizobium_japonicum	0.341493
												Bradyrhizobium_sp._CCBAU_53338	Bradyrhizobium_genosp._L	0.342412
												Bradyrhizobium_sp._CCBAU_53338	Bradyrhizobium_symbiodeficiens	0.292311
												Bradyrhizobium_sp._CCBAU_53338	Bradyrhizobium_oligotrophicum	0.32036
												Bradyrhizobium_sp._CCBAU_53338	Bradyrhizobium_zhanjiangense	0.319505
												Bradyrhizobium_sp._CCBAU_53338	Bradyrhizobium_guangdongense	0.264696
												Bradyrhizobium_sp._CCBAU_53338	Bradyrhizobium_arachidis	0.209933
												Bradyrhizobium_sp._CCBAU_53338	Bradyrhizobium_vignae	0.225894
												Bradyrhizobium_sp._CCBAU_53338	Bradyrhizobium_guangzhouense	0.235689
												Bradyrhizobium_sp._CCBAU_53338	Bradyrhizobium_genosp._B	0.233012
												Bradyrhizobium_sp._CCBAU_53338	Bradyrhizobium_cosmicum	0.269245
												Bradyrhizobium_sp._CCBAU_53338	Tardiphaga_robiniae	0.276196
												Bradyrhizobium_sp._CCBAU_53338	Afipia_carboxidovorans	0.280922
												Bradyrhizobium_sp._CCBAU_53338	Afipia_sp._GAS231	0.248515
												Bradyrhizobium_sp._CCBAU_53338	Nitrobacter_hamburgensis	0.331334
												Bradyrhizobium_sp._CCBAU_53338	Nitrobacter_winogradskyi	0.215546
												Bradyrhizobium_sp._CCBAU_53338	Brevundimonas_sp._CS1	0.291803
												Bradyrhizobium_sp._CCBAU_53338	Brevundimonas_sp._GW460-12-10-14-LB2	0.221709
												Bradyrhizobium_sp._CCBAU_53338	Brevundimonas_sp._SGAir0440	0.300248
												Bradyrhizobium_sp._CCGE-LA001	Bradyrhizobium_sp.	0.218485
												Bradyrhizobium_sp._CCGE-LA001	Bradyrhizobium_sp._1(2017)	0.281114
												Bradyrhizobium_sp._CCGE-LA001	Bradyrhizobium_sp._CCBAU_53340	0.312512
												Bradyrhizobium_sp._CCGE-LA001	Bradyrhizobium_sp._CCBAU_53351	0.211538
												Bradyrhizobium_sp._CCGE-LA001	Bradyrhizobium_diazoefficiens	0.232125
												Bradyrhizobium_sp._CCGE-LA001	Bradyrhizobium_betae	0.28981
												Bradyrhizobium_sp._CCGE-LA001	Bradyrhizobium_canariense	0.341224
												Bradyrhizobium_sp._CCGE-LA001	Bradyrhizobium_paxllaeri	0.395899
												Bradyrhizobium_sp._CCGE-LA001	Bradyrhizobium_icense	0.374274
												Bradyrhizobium_sp._CCGE-LA001	Bradyrhizobium_japonicum	0.387996
												Bradyrhizobium_sp._CCGE-LA001	Bradyrhizobium_genosp._L	0.393012
												Bradyrhizobium_sp._CCGE-LA001	Bradyrhizobium_symbiodeficiens	0.349427
												Bradyrhizobium_sp._CCGE-LA001	Bradyrhizobium_oligotrophicum	0.36874
												Bradyrhizobium_sp._CCGE-LA001	Bradyrhizobium_zhanjiangense	0.372598
												Bradyrhizobium_sp._CCGE-LA001	Bradyrhizobium_guangdongense	0.297765
												Bradyrhizobium_sp._CCGE-LA001	Bradyrhizobium_arachidis	0.203932
												Bradyrhizobium_sp._CCGE-LA001	Bradyrhizobium_vignae	0.258999
												Bradyrhizobium_sp._CCGE-LA001	Bradyrhizobium_guangzhouense	0.2594
												Bradyrhizobium_sp._CCGE-LA001	Bradyrhizobium_genosp._B	0.246899
												Bradyrhizobium_sp._CCGE-LA001	Bradyrhizobium_cosmicum	0.27697
												Bradyrhizobium_sp._CCGE-LA001	Tardiphaga_robiniae	0.326608
												Bradyrhizobium_sp._CCGE-LA001	Afipia_carboxidovorans	0.330623
												Bradyrhizobium_sp._CCGE-LA001	Afipia_sp._GAS231	0.271408
												Bradyrhizobium_sp._CCGE-LA001	Nitrobacter_hamburgensis	0.397934
												Bradyrhizobium_sp._CCGE-LA001	Nitrobacter_winogradskyi	0.247221
												Bradyrhizobium_sp._CCGE-LA001	Methylobacterium_brachiatum	0.200074
												Bradyrhizobium_sp._CCGE-LA001	Brevundimonas_sp._'scallop'	0.201858
												Bradyrhizobium_sp._CCGE-LA001	Brevundimonas_sp._CS1	0.349946
												Bradyrhizobium_sp._CCGE-LA001	Brevundimonas_sp._GW460-12-10-14-LB2	0.237207
												Bradyrhizobium_sp._CCGE-LA001	Brevundimonas_sp._SGAir0440	0.342385
												Bradyrhizobium_sp.	Bradyrhizobium_sp._CCBAU_53340	0.202558
												Bradyrhizobium_sp.	Bradyrhizobium_paxllaeri	0.221291
												Bradyrhizobium_sp.	Bradyrhizobium_icense	0.214987
												Bradyrhizobium_sp.	Bradyrhizobium_japonicum	0.222901
												Bradyrhizobium_sp.	Bradyrhizobium_genosp._L	0.223939
												Bradyrhizobium_sp.	Bradyrhizobium_symbiodeficiens	0.217382
												Bradyrhizobium_sp.	Bradyrhizobium_oligotrophicum	0.229836
												Bradyrhizobium_sp.	Bradyrhizobium_zhanjiangense	0.225529
												Bradyrhizobium_sp.	Nitrobacter_hamburgensis	0.221666
												Bradyrhizobium_sp.	Brevundimonas_sp._CS1	0.209862
												Bradyrhizobium_sp.	Brevundimonas_sp._SGAir0440	0.219248
												Bradyrhizobium_sp._1(2017)	Bradyrhizobium_sp._CCBAU_53340	0.255105
												Bradyrhizobium_sp._1(2017)	Bradyrhizobium_betae	0.209254
												Bradyrhizobium_sp._1(2017)	Bradyrhizobium_canariense	0.235811
												Bradyrhizobium_sp._1(2017)	Bradyrhizobium_paxllaeri	0.27622
												Bradyrhizobium_sp._1(2017)	Bradyrhizobium_icense	0.278677
												Bradyrhizobium_sp._1(2017)	Bradyrhizobium_japonicum	0.295355
												Bradyrhizobium_sp._1(2017)	Bradyrhizobium_genosp._L	0.288384
												Bradyrhizobium_sp._1(2017)	Bradyrhizobium_symbiodeficiens	0.271604
												Bradyrhizobium_sp._1(2017)	Bradyrhizobium_oligotrophicum	0.270965
												Bradyrhizobium_sp._1(2017)	Bradyrhizobium_zhanjiangense	0.278674
												Bradyrhizobium_sp._1(2017)	Bradyrhizobium_guangdongense	0.246038
												Bradyrhizobium_sp._1(2017)	Bradyrhizobium_vignae	0.213536
												Bradyrhizobium_sp._1(2017)	Bradyrhizobium_genosp._B	0.203692
												Bradyrhizobium_sp._1(2017)	Bradyrhizobium_cosmicum	0.241532
												Bradyrhizobium_sp._1(2017)	Tardiphaga_robiniae	0.234014
												Bradyrhizobium_sp._1(2017)	Afipia_carboxidovorans	0.229282
												Bradyrhizobium_sp._1(2017)	Afipia_sp._GAS231	0.217456
												Bradyrhizobium_sp._1(2017)	Nitrobacter_hamburgensis	0.278446
												Bradyrhizobium_sp._1(2017)	Brevundimonas_sp._CS1	0.276112
												Bradyrhizobium_sp._1(2017)	Brevundimonas_sp._SGAir0440	0.262783
												Bradyrhizobium_sp._CCBAU_53340	Bradyrhizobium_sp._CCBAU_53351	0.203827
												Bradyrhizobium_sp._CCBAU_53340	Bradyrhizobium_betae	0.246374
												Bradyrhizobium_sp._CCBAU_53340	Bradyrhizobium_canariense	0.278416
												Bradyrhizobium_sp._CCBAU_53340	Bradyrhizobium_paxllaeri	0.339161
												Bradyrhizobium_sp._CCBAU_53340	Bradyrhizobium_icense	0.322265
												Bradyrhizobium_sp._CCBAU_53340	Bradyrhizobium_japonicum	0.339072
												Bradyrhizobium_sp._CCBAU_53340	Bradyrhizobium_genosp._L	0.344787
												Bradyrhizobium_sp._CCBAU_53340	Bradyrhizobium_symbiodeficiens	0.305276
												Bradyrhizobium_sp._CCBAU_53340	Bradyrhizobium_oligotrophicum	0.31972
												Bradyrhizobium_sp._CCBAU_53340	Bradyrhizobium_zhanjiangense	0.314875
												Bradyrhizobium_sp._CCBAU_53340	Bradyrhizobium_guangdongense	0.265544
												Bradyrhizobium_sp._CCBAU_53340	Bradyrhizobium_vignae	0.240117
												Bradyrhizobium_sp._CCBAU_53340	Bradyrhizobium_guangzhouense	0.249541
												Bradyrhizobium_sp._CCBAU_53340	Bradyrhizobium_genosp._B	0.23354
												Bradyrhizobium_sp._CCBAU_53340	Bradyrhizobium_cosmicum	0.273909
												Bradyrhizobium_sp._CCBAU_53340	Tardiphaga_robiniae	0.279292
												Bradyrhizobium_sp._CCBAU_53340	Afipia_carboxidovorans	0.279579
												Bradyrhizobium_sp._CCBAU_53340	Afipia_sp._GAS231	0.238029
												Bradyrhizobium_sp._CCBAU_53340	Nitrobacter_hamburgensis	0.339784
												Bradyrhizobium_sp._CCBAU_53340	Nitrobacter_winogradskyi	0.220546
												Bradyrhizobium_sp._CCBAU_53340	Brevundimonas_sp._CS1	0.306915
												Bradyrhizobium_sp._CCBAU_53340	Brevundimonas_sp._GW460-12-10-14-LB2	0.225022
												Bradyrhizobium_sp._CCBAU_53340	Brevundimonas_sp._SGAir0440	0.293686
												Bradyrhizobium_sp._CCBAU_53351	Bradyrhizobium_paxllaeri	0.234348
												Bradyrhizobium_sp._CCBAU_53351	Bradyrhizobium_icense	0.206147
												Bradyrhizobium_sp._CCBAU_53351	Bradyrhizobium_japonicum	0.221299
												Bradyrhizobium_sp._CCBAU_53351	Bradyrhizobium_genosp._L	0.241498
												Bradyrhizobium_sp._CCBAU_53351	Bradyrhizobium_oligotrophicum	0.219996
												Bradyrhizobium_sp._CCBAU_53351	Bradyrhizobium_zhanjiangense	0.237299
												Bradyrhizobium_sp._CCBAU_53351	Nitrobacter_hamburgensis	0.227091
												Bradyrhizobium_sp._CCBAU_53351	Brevundimonas_sp._CS1	0.205597
												Bradyrhizobium_sp._CCBAU_53351	Brevundimonas_sp._SGAir0440	0.200708
												Bradyrhizobium_erythrophlei	Bradyrhizobium_diazoefficiens	0.53262
												Bradyrhizobium_erythrophlei	Bradyrhizobium_betae	0.357849
												Bradyrhizobium_erythrophlei	Bradyrhizobium_canariense	0.308143
												Bradyrhizobium_erythrophlei	Bradyrhizobium_icense	0.209685
												Bradyrhizobium_erythrophlei	Rhodopseudomonas_palustris	0.325785
												Bradyrhizobium_erythrophlei	Tardiphaga_robiniae	0.321304
												Bradyrhizobium_erythrophlei	Afipia_carboxidovorans	0.317251
												Bradyrhizobium_diazoefficiens	Bradyrhizobium_betae	0.581653
												Bradyrhizobium_diazoefficiens	Bradyrhizobium_canariense	0.54649
												Bradyrhizobium_diazoefficiens	Bradyrhizobium_paxllaeri	0.359305
												Bradyrhizobium_diazoefficiens	Bradyrhizobium_icense	0.392205
												Bradyrhizobium_diazoefficiens	Bradyrhizobium_japonicum	0.313718
												Bradyrhizobium_diazoefficiens	Bradyrhizobium_genosp._L	0.307214
												Bradyrhizobium_diazoefficiens	Bradyrhizobium_symbiodeficiens	0.218754
												Bradyrhizobium_diazoefficiens	Bradyrhizobium_oligotrophicum	0.270562
												Bradyrhizobium_diazoefficiens	Bradyrhizobium_zhanjiangense	0.289108
												Bradyrhizobium_diazoefficiens	Tardiphaga_robiniae	0.572074
												Bradyrhizobium_diazoefficiens	Afipia_carboxidovorans	0.563495
												Bradyrhizobium_diazoefficiens	Nitrobacter_hamburgensis	0.334487
												Bradyrhizobium_diazoefficiens	Methylobacterium_brachiatum	0.259614
												Bradyrhizobium_diazoefficiens	Brevundimonas_sp._CS1	0.306558
												Bradyrhizobium_diazoefficiens	Brevundimonas_sp._SGAir0440	0.269936
												Bradyrhizobium_betae	Bradyrhizobium_canariense	0.652264
												Bradyrhizobium_betae	Bradyrhizobium_paxllaeri	0.435847
												Bradyrhizobium_betae	Bradyrhizobium_icense	0.479397
												Bradyrhizobium_betae	Bradyrhizobium_japonicum	0.38657
												Bradyrhizobium_betae	Bradyrhizobium_genosp._L	0.375748
												Bradyrhizobium_betae	Bradyrhizobium_symbiodeficiens	0.265192
												Bradyrhizobium_betae	Bradyrhizobium_oligotrophicum	0.3251
												Bradyrhizobium_betae	Bradyrhizobium_zhanjiangense	0.355906
												Bradyrhizobium_betae	Bradyrhizobium_guangdongense	0.231004
												Bradyrhizobium_betae	Bradyrhizobium_cosmicum	0.227788
												Bradyrhizobium_betae	Tardiphaga_robiniae	0.678119
												Bradyrhizobium_betae	Afipia_carboxidovorans	0.671469
												Bradyrhizobium_betae	Afipia_sp._GAS231	0.211305
												Bradyrhizobium_betae	Nitrobacter_hamburgensis	0.408161
												Bradyrhizobium_betae	Methylobacterium_brachiatum	0.343264
												Bradyrhizobium_betae	Brevundimonas_sp._CS1	0.375207
												Bradyrhizobium_betae	Brevundimonas_sp._SGAir0440	0.325144
												Bradyrhizobium_canariense	Bradyrhizobium_paxllaeri	0.510233
												Bradyrhizobium_canariense	Bradyrhizobium_icense	0.56121
												Bradyrhizobium_canariense	Bradyrhizobium_japonicum	0.448798
												Bradyrhizobium_canariense	Bradyrhizobium_genosp._L	0.439562
												Bradyrhizobium_canariense	Bradyrhizobium_symbiodeficiens	0.317539
												Bradyrhizobium_canariense	Bradyrhizobium_oligotrophicum	0.382421
												Bradyrhizobium_canariense	Bradyrhizobium_zhanjiangense	0.414276
												Bradyrhizobium_canariense	Bradyrhizobium_guangdongense	0.268491
												Bradyrhizobium_canariense	Bradyrhizobium_vignae	0.226204
												Bradyrhizobium_canariense	Bradyrhizobium_guangzhouense	0.222287
												Bradyrhizobium_canariense	Bradyrhizobium_genosp._B	0.211538
												Bradyrhizobium_canariense	Bradyrhizobium_cosmicum	0.267895
												Bradyrhizobium_canariense	Tardiphaga_robiniae	0.736316
												Bradyrhizobium_canariense	Afipia_carboxidovorans	0.731405
												Bradyrhizobium_canariense	Afipia_sp._GAS231	0.244659
												Bradyrhizobium_canariense	Nitrobacter_hamburgensis	0.476941
												Bradyrhizobium_canariense	Nitrobacter_winogradskyi	0.20245
												Bradyrhizobium_canariense	Methylobacterium_brachiatum	0.408577
												Bradyrhizobium_canariense	Brevundimonas_sp._CS1	0.430867
												Bradyrhizobium_canariense	Brevundimonas_sp._GW460-12-10-14-LB2	0.226349
												Bradyrhizobium_canariense	Brevundimonas_sp._SGAir0440	0.3829
												Bradyrhizobium_paxllaeri	Bradyrhizobium_icense	0.538625
												Bradyrhizobium_paxllaeri	Bradyrhizobium_japonicum	0.496898
												Bradyrhizobium_paxllaeri	Bradyrhizobium_genosp._L	0.4861
												Bradyrhizobium_paxllaeri	Bradyrhizobium_symbiodeficiens	0.364571
												Bradyrhizobium_paxllaeri	Bradyrhizobium_oligotrophicum	0.427355
												Bradyrhizobium_paxllaeri	Bradyrhizobium_zhanjiangense	0.46234
												Bradyrhizobium_paxllaeri	Bradyrhizobium_guangdongense	0.321061
												Bradyrhizobium_paxllaeri	Bradyrhizobium_arachidis	0.208297
												Bradyrhizobium_paxllaeri	Bradyrhizobium_vignae	0.259017
												Bradyrhizobium_paxllaeri	Bradyrhizobium_guangzhouense	0.266426
												Bradyrhizobium_paxllaeri	Bradyrhizobium_genosp._B	0.253628
												Bradyrhizobium_paxllaeri	Bradyrhizobium_cosmicum	0.314764
												Bradyrhizobium_paxllaeri	Tardiphaga_robiniae	0.497626
												Bradyrhizobium_paxllaeri	Afipia_carboxidovorans	0.506345
												Bradyrhizobium_paxllaeri	Afipia_sp._GAS231	0.287036
												Bradyrhizobium_paxllaeri	Nitrobacter_hamburgensis	0.505602
												Bradyrhizobium_paxllaeri	Nitrobacter_winogradskyi	0.249558
												Bradyrhizobium_paxllaeri	Methylobacterium_brachiatum	0.341845
												Bradyrhizobium_paxllaeri	Brevundimonas_sp._'scallop'	0.211455
												Bradyrhizobium_paxllaeri	Brevundimonas_sp._CS1	0.441938
												Bradyrhizobium_paxllaeri	Brevundimonas_sp._GW460-12-10-14-LB2	0.256516
												Bradyrhizobium_paxllaeri	Brevundimonas_sp._SGAir0440	0.397344
												Bradyrhizobium_icense	Bradyrhizobium_japonicum	0.483743
												Bradyrhizobium_icense	Bradyrhizobium_genosp._L	0.479
												Bradyrhizobium_icense	Bradyrhizobium_symbiodeficiens	0.360819
[truncated: 190 more rows]

## Sheet: Source Data Ext. Data Fig. 1
(Taxon)_(Reference genome accession)	Subject ID	Kraken2 reads assigned	Log10(Kraken2 reads assigned)	Bowtie2 reads mapped	Log10(Bowtie2 reads mapped)	studentised residuals
Acinetobacter_baumannii_NZ_CP043953.1	0116-0053	7673	3.88497	32066	4.50604	1.07841
Acinetobacter_baumannii_NZ_CP043953.1	WHB4240	168	2.22531	244	2.38739	0.838024
Acinetobacter_baumannii_NZ_CP043953.1	WHB4251	183	2.26245	274	2.43775	0.846329
Acinetobacter_baumannii_NZ_CP043953.1	WHB4438	379	2.57864	520	2.716	0.752975
Acinetobacter_baumannii_NZ_CP043953.1	WHB4828	190	2.27875	240	2.38021	0.76287
Corynebacterium_imitans_NZ_LT906467.1	WHB3881	16	1.20412	6	0.778151	0.365274
Corynebacterium_imitans_NZ_LT906467.1	WHB9812	1976	3.29579	1718	3.23502	0.422556
Corynebacterium_segmentosum_NZ_LR134408.1	WHB6459	14476	4.16065	2706	3.43233	-0.445095
Corynebacterium_segmentosum_NZ_LR134408.1	WHB6776	215	2.33244	74	1.86923	0.139844
Corynebacterium_segmentosum_NZ_LR134408.1	WHB6849	31	1.49136	4	0.60206	-0.188901
Corynebacterium_segmentosum_NZ_LR134408.1	WHB8186	79	1.89763	52	1.716	0.516888
Corynebacterium_segmentosum_NZ_LR134408.1	WHB8568	38	1.57978	34	1.53148	0.716225
Cupriavidus_metallidurans_NZ_FYAX01000013.1	WHB6155	152	2.18184	16	1.20412	-0.394602
Cupriavidus_metallidurans_NZ_FYAX01000013.1	WHB9217	297	2.47276	24	1.38021	-0.565673
Cupriavidus_metallidurans_NZ_FYAX01000013.1	WHB9583	5506	3.74084	502	2.7007	-0.716008
Cupriavidus_metallidurans_NZ_FYAX01000013.1	WHB9649	1972	3.29491	174	2.24055	-0.657115
Cupriavidus_metallidurans_NZ_FYAX01000013.1	WHB9882	835	2.92169	86	1.9345	-0.523081
Cutibacterium_acnes_NC_021085.1	0816-0079	3047	3.48387	2018	3.30492	0.264223
Cutibacterium_acnes_NC_021085.1	WHB10746	1830	3.26245	3158	3.49941	0.752341
Cutibacterium_acnes_NC_021085.1	WHB6459	2940	3.46835	5078	3.70569	0.720466
Cutibacterium_acnes_NC_021085.1	WHB8433	22596	4.35403	13222	4.1213	0.0667258
Cutibacterium_acnes_NC_021085.1	WHB8505	5170	3.71349	9010	3.95472	0.686576
Fannyhessea_vaginae_NZ_UFSV01000001.1	WHB4035	10395	4.01682	8082	3.90752	0.255736
Fannyhessea_vaginae_NZ_UFSV01000001.1	WHB4163	87	1.93952	66	1.81954	0.577228
Fannyhessea_vaginae_NZ_UFSV01000001.1	WHB4206	78	1.89209	40	1.60206	0.399583
Fannyhessea_vaginae_NZ_UFSV01000001.1	WHB4370	347	2.54033	332	2.52114	0.58855
Fannyhessea_vaginae_NZ_UFSV01000001.1	WHB4515	125	2.09691	92	1.96379	0.53688
Fusobacterium_nucleatum_NZ_LN831027.1	WHB4593	78	1.89209	0.01	-2	-3.71689
Fusobacterium_nucleatum_NZ_LN831027.1	WHB4594	194199	5.28825	10460	4.01953	-1.25585
Fusobacterium_nucleatum_NZ_LN831027.1	WHB4596	61	1.78533	0.01	-2	-3.56464
Fusobacterium_nucleatum_NZ_LN831027.1	WHB4598	59	1.77085	4	0.60206	-0.538197
Fusobacterium_nucleatum_NZ_LN831027.1	WHB9179	426	2.62941	152	2.18184	0.109136
Fusobacterium_pseudoperiodonticum_NZ_CP024702.1	WHB4150	23	1.36173	16	1.20412	0.633435
Fusobacterium_pseudoperiodonticum_NZ_CP024702.1	WHB4594	3638	3.56086	5134	3.71046	0.610103
Fusobacterium_pseudoperiodonticum_NZ_CP024702.1	WHB6247	42	1.62325	18	1.25527	0.358901
Fusobacterium_pseudoperiodonticum_NZ_CP024702.1	WHB9179	558	2.74663	348	2.54158	0.35333
Gardnerella_vaginalis_NZ_PKJK01000001.1	WHB3907	1102	3.04218	880	2.94448	0.422671
Gardnerella_vaginalis_NZ_PKJK01000001.1	WHB3999	550	2.74036	710	2.85126	0.697938
Gardnerella_vaginalis_NZ_PKJK01000001.1	WHB4370	666	2.82347	36	1.5563	-0.812337
Gardnerella_vaginalis_NZ_PKJK01000001.1	WHB4851	522	2.71767	348	2.54158	0.389415
Gardnerella_vaginalis_NZ_PKJK01000001.1	WHB9812	2123	3.32695	112	2.04922	-0.906764
Haemophilus_parainfluenzae_NZ_GL872339.1	WHB10687	211	2.32428	182	2.26007	0.574678
Haemophilus_parainfluenzae_NZ_GL872339.1	WHB4150	72	1.85733	38	1.57978	0.418917
Haemophilus_parainfluenzae_NZ_GL872339.1	WHB8397	1140	3.0569	394	2.5955	0.0257052
Haemophilus_parainfluenzae_NZ_GL872339.1	WHB9179	12183	4.08575	1712	3.2335	-0.568449
Haemophilus_parainfluenzae_NZ_GL872339.1	WHH4854	78	1.89209	6	0.778151	-0.49728
Hepatitis_B_virus_genB_JX661488.1	WHB10658	57	1.75587	0.01	-2	-3.523
Hepatitis_B_virus_genB_JX661488.1	WHB7233	21	1.32222	2	0.30103	-0.306471
Hepatitis_B_virus_genB_JX661488.1	WHH4833	4979	3.69714	136	2.13354	-1.28582
Human_betaherpesvirus_6A_NC_001664.4	WHB4439	7026	3.84671	8162	3.9118	0.473122
Human_betaherpesvirus_6A_NC_001664.4	WHB4706	6376	3.80455	6544	3.81584	0.420935
Human_betaherpesvirus_6A_NC_001664.4	WHB7185	4810	3.68215	5558	3.74492	0.496324
Human_betaherpesvirus_6A_NC_001664.4	WHH1669	7843	3.89448	8164	3.9119	0.413535
Human_betaherpesvirus_6A_NC_001664.4	WHH1879	8770	3.943	9274	3.96727	0.413425
Human_betaherpesvirus_6B_NC_000898.1	WHB3815	7530	3.87679	12556	4.09885	0.640291
Human_betaherpesvirus_6B_NC_000898.1	WHB4247	7617	3.88178	12596	4.10023	0.635565
Human_betaherpesvirus_6B_NC_000898.1	WHB4851	8476	3.92819	13888	4.14264	0.62401
Human_betaherpesvirus_6B_NC_000898.1	WHB5092	7522	3.87633	12530	4.09795	0.639881
Human_betaherpesvirus_6B_NC_000898.1	WHH836	5818	3.76477	8448	3.92675	0.59186
Human_mastadenovirus_C_NC_001405.1	WHB6121	17475	4.24242	114	2.0569	-2.09316
Human_mastadenovirus_C_NC_001405.1	WHB6123	2254	3.35295	10	1	-2.11385
Human_mastadenovirus_C_NC_001405.1	WHB6875	3501	3.54419	5772	3.76133	0.686524
Human_mastadenovirus_C_NC_001405.1	WHB7553	2774	3.44311	116	2.06446	-1.03725
Human_mastadenovirus_C_NC_001405.1	WHB8397	2612	3.41697	130	2.11394	-0.94966
Lactobacillus_crispatus_NZ_CP039266.1	WHB10710	7799	3.89204	8154	3.91137	0.416007
Lactobacillus_crispatus_NZ_CP039266.1	WHB3995	467	2.66932	510	2.70757	0.630238
Lactobacillus_crispatus_NZ_CP039266.1	WHB4211	676	2.82995	672	2.82737	0.55997
Lactobacillus_crispatus_NZ_CP039266.1	WHB4450	1125	3.05115	1246	3.09552	0.575743
Lactobacillus_crispatus_NZ_CP039266.1	WHB4505	586	2.7679	652	2.81425	0.62318
Lactobacillus_iners_GCF_009556455.1	WHB4109	501	2.69984	652	2.81425	0.708304
Lactobacillus_iners_GCF_009556455.1	WHB4359	413	2.61595	552	2.74194	0.734505
Lactobacillus_iners_GCF_009556455.1	WHB4613	608	2.7839	826	2.91698	0.715116
Lactobacillus_iners_GCF_009556455.1	WHB4851	536	2.72916	680	2.83251	0.691509
Lactobacillus_iners_GCF_009556455.1	WHB9812	1104	3.04297	1588	3.20085	0.700742
Moraxella_osloensis_NZ_CP014234.1	WHB7729	1338	3.12646	248	2.39445	-0.278955
Moraxella_osloensis_NZ_CP014234.1	WHH1248	2402	3.38057	318	2.50243	-0.479132
Moraxella_osloensis_NZ_CP014234.1	WHH1302	815	2.91116	122	2.08636	-0.344967
Moraxella_osloensis_NZ_CP014234.1	WHH1526	784	2.89432	102	2.0086	-0.408394
Moraxella_osloensis_NZ_CP014234.1	WHH1876	983	2.99255	160	2.20412	-0.318606
Mycolicibacterium_aubagnense_NZ_AP022577.1	WHB10072	1387	3.14208	258	2.41162	-0.279797
Mycolicibacterium_aubagnense_NZ_AP022577.1	WHB10255	1229	3.08955	282	2.45025	-0.172425
Mycolicibacterium_aubagnense_NZ_AP022577.1	WHB11022	1315	3.11893	360	2.5563	-0.0939815
Mycolicibacterium_aubagnense_NZ_AP022577.1	WHB9850	1938	3.28735	518	2.71433	-0.132349
Mycolicibacterium_aubagnense_NZ_AP022577.1	WHB9851	1729	3.23779	356	2.55145	-0.247371
Neisseria_elongata_GCF_003351545.1	WHB4130	16	1.20412	4	0.60206	0.171954
Neisseria_elongata_GCF_003351545.1	WHB4150	14	1.14613	12	1.07918	0.770881
Neisseria_elongata_GCF_003351545.1	WHB8397	170	2.23045	76	1.88081	0.279569
Neisseria_elongata_GCF_003351545.1	WHB9179	1488	3.1726	822	2.91487	0.228138
Neisseria_elongata_GCF_003351545.1	WHH1631	21	1.32222	2	0.30103	-0.306471
Neisseria_flavescens_NZ_CP039886.1	WHB1051	12	1.07918	18	1.25527	1.05269
Neisseria_flavescens_NZ_CP039886.1	WHB4130	16	1.20412	6	0.778151	0.365274
Neisseria_flavescens_NZ_CP039886.1	WHB4150	43	1.63347	58	1.76343	0.903052
Neisseria_flavescens_NZ_CP039886.1	WHB6247	25	1.39794	22	1.34242	0.739543
Neisseria_flavescens_NZ_CP039886.1	WHB9179	3787	3.5783	4176	3.62076	0.490442
Neisseria_meningitidis_GCF_008330805.1	WHB4150	14	1.14613	16	1.20412	0.909267
Neisseria_meningitidis_GCF_008330805.1	WHB9179	1166	3.0667	454	2.65706	0.0802626
Neisseria_mucosa_NZ_UGRT01000001.1	WHB4130	48	1.68124	4	0.60206	-0.42628
Neisseria_mucosa_NZ_UGRT01000001.1	WHB4150	42	1.62325	28	1.44716	0.568737
Neisseria_mucosa_NZ_UGRT01000001.1	WHB4573	28	1.44716	0.01	-2	-3.09487
Neisseria_mucosa_NZ_UGRT01000001.1	WHB6247	38	1.57978	22	1.34242	0.508961
Neisseria_mucosa_NZ_UGRT01000001.1	WHB9179	4683	3.67052	492	2.69197	-0.636747
Neisseria_subflava_NZ_CP039887.1	WHB1051	98	1.99123	42	1.62325	0.29849
Neisseria_subflava_NZ_CP039887.1	WHB4130	64	1.80618	18	1.25527	0.129505
Neisseria_subflava_NZ_CP039887.1	WHB4150	151	2.17898	72	1.85733	0.318324
Neisseria_subflava_NZ_CP039887.1	WHB6247	128	2.10721	104	2.01703	0.582001
Neisseria_subflava_NZ_CP039887.1	WHB9179	15385	4.1871	6608	3.82007	-0.0535137
Prevotella_melaninogenica_NC_014370.1	WHB3907	854	2.93146	264	2.4216	-0.00672339
Prevotella_melaninogenica_NC_014370.1	WHB3939	141	2.14922	34	1.53148	0.0015905
Prevotella_melaninogenica_NC_014370.1	WHB5008	79	1.89763	26	1.41497	0.188954
Prevotella_melaninogenica_NC_014370.1	WHB8397	150	2.17609	26	1.41497	-0.158354
Prevotella_melaninogenica_NC_014370.1	WHB9179	3549	3.55011	1352	3.13098	-0.00746634
Prevotella_oral_taxon_299_NC_022124.1	WHB4373	79	1.89763	40	1.60206	0.392645
Prevotella_oral_taxon_299_NC_022124.1	WHB9179	2518	3.40106	156	2.19312	-0.842657
Rickettsia_Tillamook_23_NZ_CP060138.1	WHB6775	12	1.07918	14	1.14613	0.931237
Rickettsia_Tillamook_23_NZ_CP060138.1	WHB9978	2923	3.46583	3150	3.49831	0.497233
Staphylococcus_epidermidis_NZ_CP035288.1	WHB4219	992	2.99651	1598	3.20358	0.761813
Staphylococcus_epidermidis_NZ_CP035288.1	WHB4398	546	2.73719	302	2.48001	0.298278
Staphylococcus_epidermidis_NZ_CP035288.1	WHB6459	9140	3.96095	11672	4.06715	0.500301
Staphylococcus_epidermidis_NZ_CP035288.1	WHB6651	830	2.91908	1358	3.1329	0.781554
Staphylococcus_epidermidis_NZ_CP035288.1	WHB8186	232	2.36549	360	2.5563	0.846269
Torque_teno_virus_6_NC_014094.1	WHB7619	496	2.69548	0.01	-2	-4.94593
Torque_teno_virus_6_NC_014094.1	WHB9685	39	1.59106	0.01	-2	-3.29264

## Sheet: Source Data Ext. Data Fig. 2
Taxa	Batch Information	Batch name/lot number	Prevalence
Abiotrophia defectiva	extraction_kit	Chemagic DNA Blood Kit (Perkin Elmer, MA)
Abiotrophia defectiva	extraction_kit	Maxwell RSC Blood DNA Kit (AS1400)	0.000464253
Abiotrophia defectiva	extraction_kit	QIAamp DNA Blood Mini Kit
Abiotrophia defectiva	extraction_kit	QIAsymphony DSP DNA Midi Kit
Abiotrophia defectiva	extraction_kit	QIAsymphony DSP DNA Mini Kit (192)
Abiotrophia defectiva	extraction_kit	abGENIX Whole Blood Genomic DNA Extraction Kit
Abiotrophia defectiva	hiseq_xtm_sbs_kit_300_cycles_v2__box_1of_2__lot	20235982
Abiotrophia defectiva	hiseq_xtm_sbs_kit_300_cycles_v2__box_1of_2__lot	20293078
Abiotrophia defectiva	hiseq_xtm_sbs_kit_300_cycles_v2__box_1of_2__lot	20304523
Abiotrophia defectiva	hiseq_xtm_sbs_kit_300_cycles_v2__box_1of_2__lot	20305232
Abiotrophia defectiva	hiseq_xtm_sbs_kit_300_cycles_v2__box_1of_2__lot	20305982
Abiotrophia defectiva	hiseq_xtm_sbs_kit_300_cycles_v2__box_1of_2__lot	20314080
Abiotrophia defectiva	hiseq_xtm_sbs_kit_300_cycles_v2__box_1of_2__lot	20314082
Abiotrophia defectiva	hiseq_xtm_sbs_kit_300_cycles_v2__box_1of_2__lot	20319700
Abiotrophia defectiva	hiseq_xtm_sbs_kit_300_cycles_v2__box_1of_2__lot	20322799
Abiotrophia defectiva	hiseq_xtm_sbs_kit_300_cycles_v2__box_1of_2__lot	20324969
Abiotrophia defectiva	hiseq_xtm_sbs_kit_300_cycles_v2__box_1of_2__lot	20331242
Abiotrophia defectiva	hiseq_xtm_sbs_kit_300_cycles_v2__box_1of_2__lot	20336598
Abiotrophia defectiva	hiseq_xtm_sbs_kit_300_cycles_v2__box_1of_2__lot	20340295
Abiotrophia defectiva	hiseq_xtm_sbs_kit_300_cycles_v2__box_1of_2__lot	20340296
Abiotrophia defectiva	hiseq_xtm_sbs_kit_300_cycles_v2__box_1of_2__lot	20340298
Abiotrophia defectiva	hiseq_xtm_sbs_kit_300_cycles_v2__box_1of_2__lot	20340301
Abiotrophia defectiva	hiseq_xtm_sbs_kit_300_cycles_v2__box_1of_2__lot	20340396
Abiotrophia defectiva	hiseq_xtm_sbs_kit_300_cycles_v2__box_1of_2__lot	20359560
Abiotrophia defectiva	hiseq_xtm_sbs_kit_300_cycles_v2__box_1of_2__lot	20363558
Abiotrophia defectiva	hiseq_xtm_sbs_kit_300_cycles_v2__box_1of_2__lot	20363559
Abiotrophia defectiva	hiseq_xtm_sbs_kit_300_cycles_v2__box_1of_2__lot	20364059
Abiotrophia defectiva	hiseq_xtm_sbs_kit_300_cycles_v2__box_1of_2__lot	20371255
Abiotrophia defectiva	hiseq_xtm_sbs_kit_300_cycles_v2__box_1of_2__lot	20372370
Abiotrophia defectiva	hiseq_xtm_sbs_kit_300_cycles_v2__box_1of_2__lot	20374156
Abiotrophia defectiva	hiseq_xtm_sbs_kit_300_cycles_v2__box_1of_2__lot	20382082	0.00174825
Abiotrophia defectiva	hiseq_xtm_sbs_kit_300_cycles_v2__box_1of_2__lot	20382949
Abiotrophia defectiva	hiseq_xtm_sbs_kit_300_cycles_v2__box_1of_2__lot	20385645
Abiotrophia defectiva	hiseq_xtm_sbs_kit_300_cycles_v2__box_1of_2__lot	20385649
Abiotrophia defectiva	hiseq_xtm_sbs_kit_300_cycles_v2__box_1of_2__lot	20392970
Abiotrophia defectiva	hiseq_xtm_sbs_kit_300_cycles_v2__box_1of_2__lot	20392972
Abiotrophia defectiva	hiseq_xtm_sbs_kit_300_cycles_v2__box_1of_2__lot	20396095
Abiotrophia defectiva	hiseq_xtm_sbs_kit_300_cycles_v2__box_1of_2__lot	20396283
Abiotrophia defectiva	hiseq_xtm_sbs_kit_300_cycles_v2__box_1of_2__lot	20396286
Achromobacter deleyi	extraction_kit	Chemagic DNA Blood Kit (Perkin Elmer, MA)	0.239423
Achromobacter deleyi	extraction_kit	Maxwell RSC Blood DNA Kit (AS1400)
Achromobacter deleyi	extraction_kit	QIAamp DNA Blood Mini Kit
Achromobacter deleyi	extraction_kit	QIAsymphony DSP DNA Midi Kit
Achromobacter deleyi	extraction_kit	QIAsymphony DSP DNA Mini Kit (192)
Achromobacter deleyi	extraction_kit	abGENIX Whole Blood Genomic DNA Extraction Kit	0.130587
Achromobacter deleyi	hiseq_xtm_sbs_kit_300_cycles_v2__box_1of_2__lot	20235982	1
Achromobacter deleyi	hiseq_xtm_sbs_kit_300_cycles_v2__box_1of_2__lot	20293078	0.413043
Achromobacter deleyi	hiseq_xtm_sbs_kit_300_cycles_v2__box_1of_2__lot	20304523	0.352941
Achromobacter deleyi	hiseq_xtm_sbs_kit_300_cycles_v2__box_1of_2__lot	20305232	0.5
Achromobacter deleyi	hiseq_xtm_sbs_kit_300_cycles_v2__box_1of_2__lot	20305982	0.574324
Achromobacter deleyi	hiseq_xtm_sbs_kit_300_cycles_v2__box_1of_2__lot	20314080	0.177665
Achromobacter deleyi	hiseq_xtm_sbs_kit_300_cycles_v2__box_1of_2__lot	20314082	0.00303951
Achromobacter deleyi	hiseq_xtm_sbs_kit_300_cycles_v2__box_1of_2__lot	20319700
Achromobacter deleyi	hiseq_xtm_sbs_kit_300_cycles_v2__box_1of_2__lot	20322799
Achromobacter deleyi	hiseq_xtm_sbs_kit_300_cycles_v2__box_1of_2__lot	20324969
Achromobacter deleyi	hiseq_xtm_sbs_kit_300_cycles_v2__box_1of_2__lot	20331242
Achromobacter deleyi	hiseq_xtm_sbs_kit_300_cycles_v2__box_1of_2__lot	20336598
Achromobacter deleyi	hiseq_xtm_sbs_kit_300_cycles_v2__box_1of_2__lot	20340295
Achromobacter deleyi	hiseq_xtm_sbs_kit_300_cycles_v2__box_1of_2__lot	20340296
Achromobacter deleyi	hiseq_xtm_sbs_kit_300_cycles_v2__box_1of_2__lot	20340298
Achromobacter deleyi	hiseq_xtm_sbs_kit_300_cycles_v2__box_1of_2__lot	20340301
Achromobacter deleyi	hiseq_xtm_sbs_kit_300_cycles_v2__box_1of_2__lot	20340396
Achromobacter deleyi	hiseq_xtm_sbs_kit_300_cycles_v2__box_1of_2__lot	20359560
Achromobacter deleyi	hiseq_xtm_sbs_kit_300_cycles_v2__box_1of_2__lot	20363558	0.0320233
Achromobacter deleyi	hiseq_xtm_sbs_kit_300_cycles_v2__box_1of_2__lot	20363559	0.513245
Achromobacter deleyi	hiseq_xtm_sbs_kit_300_cycles_v2__box_1of_2__lot	20364059	0.574713
Achromobacter deleyi	hiseq_xtm_sbs_kit_300_cycles_v2__box_1of_2__lot	20371255
Achromobacter deleyi	hiseq_xtm_sbs_kit_300_cycles_v2__box_1of_2__lot	20372370
Achromobacter deleyi	hiseq_xtm_sbs_kit_300_cycles_v2__box_1of_2__lot	20374156	0.221053
Achromobacter deleyi	hiseq_xtm_sbs_kit_300_cycles_v2__box_1of_2__lot	20382082
Achromobacter deleyi	hiseq_xtm_sbs_kit_300_cycles_v2__box_1of_2__lot	20382949
Achromobacter deleyi	hiseq_xtm_sbs_kit_300_cycles_v2__box_1of_2__lot	20385645
Achromobacter deleyi	hiseq_xtm_sbs_kit_300_cycles_v2__box_1of_2__lot	20385649
Achromobacter deleyi	hiseq_xtm_sbs_kit_300_cycles_v2__box_1of_2__lot	20392970
Achromobacter deleyi	hiseq_xtm_sbs_kit_300_cycles_v2__box_1of_2__lot	20392972
Achromobacter deleyi	hiseq_xtm_sbs_kit_300_cycles_v2__box_1of_2__lot	20396095
Achromobacter deleyi	hiseq_xtm_sbs_kit_300_cycles_v2__box_1of_2__lot	20396283
Achromobacter deleyi	hiseq_xtm_sbs_kit_300_cycles_v2__box_1of_2__lot	20396286
Achromobacter denitrificans	extraction_kit	Chemagic DNA Blood Kit (Perkin Elmer, MA)	0.0201923
Achromobacter denitrificans	extraction_kit	Maxwell RSC Blood DNA Kit (AS1400)
Achromobacter denitrificans	extraction_kit	QIAamp DNA Blood Mini Kit
Achromobacter denitrificans	extraction_kit	QIAsymphony DSP DNA Midi Kit
Achromobacter denitrificans	extraction_kit	QIAsymphony DSP DNA Mini Kit (192)
Achromobacter denitrificans	extraction_kit	abGENIX Whole Blood Genomic DNA Extraction Kit	0.129273
Achromobacter denitrificans	hiseq_xtm_sbs_kit_300_cycles_v2__box_1of_2__lot	20235982
Achromobacter denitrificans	hiseq_xtm_sbs_kit_300_cycles_v2__box_1of_2__lot	20293078
Achromobacter denitrificans	hiseq_xtm_sbs_kit_300_cycles_v2__box_1of_2__lot	20304523	0.0672269
Achromobacter denitrificans	hiseq_xtm_sbs_kit_300_cycles_v2__box_1of_2__lot	20305232
Achromobacter denitrificans	hiseq_xtm_sbs_kit_300_cycles_v2__box_1of_2__lot	20305982
Achromobacter denitrificans	hiseq_xtm_sbs_kit_300_cycles_v2__box_1of_2__lot	20314080	0.0253807
Achromobacter denitrificans	hiseq_xtm_sbs_kit_300_cycles_v2__box_1of_2__lot	20314082
Achromobacter denitrificans	hiseq_xtm_sbs_kit_300_cycles_v2__box_1of_2__lot	20319700
Achromobacter denitrificans	hiseq_xtm_sbs_kit_300_cycles_v2__box_1of_2__lot	20322799
Achromobacter denitrificans	hiseq_xtm_sbs_kit_300_cycles_v2__box_1of_2__lot	20324969
Achromobacter denitrificans	hiseq_xtm_sbs_kit_300_cycles_v2__box_1of_2__lot	20331242
Achromobacter denitrificans	hiseq_xtm_sbs_kit_300_cycles_v2__box_1of_2__lot	20336598
Achromobacter denitrificans	hiseq_xtm_sbs_kit_300_cycles_v2__box_1of_2__lot	20340295
Achromobacter denitrificans	hiseq_xtm_sbs_kit_300_cycles_v2__box_1of_2__lot	20340296
Achromobacter denitrificans	hiseq_xtm_sbs_kit_300_cycles_v2__box_1of_2__lot	20340298
Achromobacter denitrificans	hiseq_xtm_sbs_kit_300_cycles_v2__box_1of_2__lot	20340301
Achromobacter denitrificans	hiseq_xtm_sbs_kit_300_cycles_v2__box_1of_2__lot	20340396
Achromobacter denitrificans	hiseq_xtm_sbs_kit_300_cycles_v2__box_1of_2__lot	20359560
Achromobacter denitrificans	hiseq_xtm_sbs_kit_300_cycles_v2__box_1of_2__lot	20363558	0.0320233
Achromobacter denitrificans	hiseq_xtm_sbs_kit_300_cycles_v2__box_1of_2__lot	20363559	0.509934
Achromobacter denitrificans	hiseq_xtm_sbs_kit_300_cycles_v2__box_1of_2__lot	20364059	0.563218
Achromobacter denitrificans	hiseq_xtm_sbs_kit_300_cycles_v2__box_1of_2__lot	20371255
Achromobacter denitrificans	hiseq_xtm_sbs_kit_300_cycles_v2__box_1of_2__lot	20372370
Achromobacter denitrificans	hiseq_xtm_sbs_kit_300_cycles_v2__box_1of_2__lot	20374156	0.221053
Achromobacter denitrificans	hiseq_xtm_sbs_kit_300_cycles_v2__box_1of_2__lot	20382082
Achromobacter denitrificans	hiseq_xtm_sbs_kit_300_cycles_v2__box_1of_2__lot	20382949
Achromobacter denitrificans	hiseq_xtm_sbs_kit_300_cycles_v2__box_1of_2__lot	20385645
Achromobacter denitrificans	hiseq_xtm_sbs_kit_300_cycles_v2__box_1of_2__lot	20385649
Achromobacter denitrificans	hiseq_xtm_sbs_kit_300_cycles_v2__box_1of_2__lot	20392970
Achromobacter denitrificans	hiseq_xtm_sbs_kit_300_cycles_v2__box_1of_2__lot	20392972
Achromobacter denitrificans	hiseq_xtm_sbs_kit_300_cycles_v2__box_1of_2__lot	20396095
Achromobacter denitrificans	hiseq_xtm_sbs_kit_300_cycles_v2__box_1of_2__lot	20396283
Achromobacter denitrificans	hiseq_xtm_sbs_kit_300_cycles_v2__box_1of_2__lot	20396286
Achromobacter insolitus	extraction_kit	Chemagic DNA Blood Kit (Perkin Elmer, MA)
Achromobacter insolitus	extraction_kit	Maxwell RSC Blood DNA Kit (AS1400)
Achromobacter insolitus	extraction_kit	QIAamp DNA Blood Mini Kit
Achromobacter insolitus	extraction_kit	QIAsymphony DSP DNA Midi Kit
Achromobacter insolitus	extraction_kit	QIAsymphony DSP DNA Mini Kit (192)
Achromobacter insolitus	extraction_kit	abGENIX Whole Blood Genomic DNA Extraction Kit	0.0297984
Achromobacter insolitus	hiseq_xtm_sbs_kit_300_cycles_v2__box_1of_2__lot	20235982
Achromobacter insolitus	hiseq_xtm_sbs_kit_300_cycles_v2__box_1of_2__lot	20293078
Achromobacter insolitus	hiseq_xtm_sbs_kit_300_cycles_v2__box_1of_2__lot	20304523
Achromobacter insolitus	hiseq_xtm_sbs_kit_300_cycles_v2__box_1of_2__lot	20305232
Achromobacter insolitus	hiseq_xtm_sbs_kit_300_cycles_v2__box_1of_2__lot	20305982
Achromobacter insolitus	hiseq_xtm_sbs_kit_300_cycles_v2__box_1of_2__lot	20314080
Achromobacter insolitus	hiseq_xtm_sbs_kit_300_cycles_v2__box_1of_2__lot	20314082
Achromobacter insolitus	hiseq_xtm_sbs_kit_300_cycles_v2__box_1of_2__lot	20319700
Achromobacter insolitus	hiseq_xtm_sbs_kit_300_cycles_v2__box_1of_2__lot	20322799
Achromobacter insolitus	hiseq_xtm_sbs_kit_300_cycles_v2__box_1of_2__lot	20324969
Achromobacter insolitus	hiseq_xtm_sbs_kit_300_cycles_v2__box_1of_2__lot	20331242
Achromobacter insolitus	hiseq_xtm_sbs_kit_300_cycles_v2__box_1of_2__lot	20336598
Achromobacter insolitus	hiseq_xtm_sbs_kit_300_cycles_v2__box_1of_2__lot	20340295
Achromobacter insolitus	hiseq_xtm_sbs_kit_300_cycles_v2__box_1of_2__lot	20340296
Achromobacter insolitus	hiseq_xtm_sbs_kit_300_cycles_v2__box_1of_2__lot	20340298
Achromobacter insolitus	hiseq_xtm_sbs_kit_300_cycles_v2__box_1of_2__lot	20340301
Achromobacter insolitus	hiseq_xtm_sbs_kit_300_cycles_v2__box_1of_2__lot	20340396
Achromobacter insolitus	hiseq_xtm_sbs_kit_300_cycles_v2__box_1of_2__lot	20359560
Achromobacter insolitus	hiseq_xtm_sbs_kit_300_cycles_v2__box_1of_2__lot	20363558	0.00727802
Achromobacter insolitus	hiseq_xtm_sbs_kit_300_cycles_v2__box_1of_2__lot	20363559	0.0960265
Achromobacter insolitus	hiseq_xtm_sbs_kit_300_cycles_v2__box_1of_2__lot	20364059	0.149425
Achromobacter insolitus	hiseq_xtm_sbs_kit_300_cycles_v2__box_1of_2__lot	20371255
Achromobacter insolitus	hiseq_xtm_sbs_kit_300_cycles_v2__box_1of_2__lot	20372370
Achromobacter insolitus	hiseq_xtm_sbs_kit_300_cycles_v2__box_1of_2__lot	20374156	0.0842105
Achromobacter insolitus	hiseq_xtm_sbs_kit_300_cycles_v2__box_1of_2__lot	20382082
Achromobacter insolitus	hiseq_xtm_sbs_kit_300_cycles_v2__box_1of_2__lot	20382949
Achromobacter insolitus	hiseq_xtm_sbs_kit_300_cycles_v2__box_1of_2__lot	20385645
Achromobacter insolitus	hiseq_xtm_sbs_kit_300_cycles_v2__box_1of_2__lot	20385649
Achromobacter insolitus	hiseq_xtm_sbs_kit_300_cycles_v2__box_1of_2__lot	20392970
Achromobacter insolitus	hiseq_xtm_sbs_kit_300_cycles_v2__box_1of_2__lot	20392972
Achromobacter insolitus	hiseq_xtm_sbs_kit_300_cycles_v2__box_1of_2__lot	20396095
Achromobacter insolitus	hiseq_xtm_sbs_kit_300_cycles_v2__box_1of_2__lot	20396283
Achromobacter insolitus	hiseq_xtm_sbs_kit_300_cycles_v2__box_1of_2__lot	20396286
Achromobacter pestifer	extraction_kit	Chemagic DNA Blood Kit (Perkin Elmer, MA)
Achromobacter pestifer	extraction_kit	Maxwell RSC Blood DNA Kit (AS1400)
Achromobacter pestifer	extraction_kit	QIAamp DNA Blood Mini Kit
Achromobacter pestifer	extraction_kit	QIAsymphony DSP DNA Midi Kit
Achromobacter pestifer	extraction_kit	QIAsymphony DSP DNA Mini Kit (192)
Achromobacter pestifer	extraction_kit	abGENIX Whole Blood Genomic DNA Extraction Kit	0.0135846
Achromobacter pestifer	hiseq_xtm_sbs_kit_300_cycles_v2__box_1of_2__lot	20235982
Achromobacter pestifer	hiseq_xtm_sbs_kit_300_cycles_v2__box_1of_2__lot	20293078
Achromobacter pestifer	hiseq_xtm_sbs_kit_300_cycles_v2__box_1of_2__lot	20304523
Achromobacter pestifer	hiseq_xtm_sbs_kit_300_cycles_v2__box_1of_2__lot	20305232
Achromobacter pestifer	hiseq_xtm_sbs_kit_300_cycles_v2__box_1of_2__lot	20305982
Achromobacter pestifer	hiseq_xtm_sbs_kit_300_cycles_v2__box_1of_2__lot	20314080
Achromobacter pestifer	hiseq_xtm_sbs_kit_300_cycles_v2__box_1of_2__lot	20314082
Achromobacter pestifer	hiseq_xtm_sbs_kit_300_cycles_v2__box_1of_2__lot	20319700
Achromobacter pestifer	hiseq_xtm_sbs_kit_300_cycles_v2__box_1of_2__lot	20322799
Achromobacter pestifer	hiseq_xtm_sbs_kit_300_cycles_v2__box_1of_2__lot	20324969
Achromobacter pestifer	hiseq_xtm_sbs_kit_300_cycles_v2__box_1of_2__lot	20331242
Achromobacter pestifer	hiseq_xtm_sbs_kit_300_cycles_v2__box_1of_2__lot	20336598
Achromobacter pestifer	hiseq_xtm_sbs_kit_300_cycles_v2__box_1of_2__lot	20340295
Achromobacter pestifer	hiseq_xtm_sbs_kit_300_cycles_v2__box_1of_2__lot	20340296
Achromobacter pestifer	hiseq_xtm_sbs_kit_300_cycles_v2__box_1of_2__lot	20340298
Achromobacter pestifer	hiseq_xtm_sbs_kit_300_cycles_v2__box_1of_2__lot	20340301
Achromobacter pestifer	hiseq_xtm_sbs_kit_300_cycles_v2__box_1of_2__lot	20340396
Achromobacter pestifer	hiseq_xtm_sbs_kit_300_cycles_v2__box_1of_2__lot	20359560
Achromobacter pestifer	hiseq_xtm_sbs_kit_300_cycles_v2__box_1of_2__lot	20363558	0.0116448
Achromobacter pestifer	hiseq_xtm_sbs_kit_300_cycles_v2__box_1of_2__lot	20363559	0.0397351
Achromobacter pestifer	hiseq_xtm_sbs_kit_300_cycles_v2__box_1of_2__lot	20364059	0.0517241
Achromobacter pestifer	hiseq_xtm_sbs_kit_300_cycles_v2__box_1of_2__lot	20371255
Achromobacter pestifer	hiseq_xtm_sbs_kit_300_cycles_v2__box_1of_2__lot	20372370
Achromobacter pestifer	hiseq_xtm_sbs_kit_300_cycles_v2__box_1of_2__lot	20374156	0.0210526
Achromobacter pestifer	hiseq_xtm_sbs_kit_300_cycles_v2__box_1of_2__lot	20382082
Achromobacter pestifer	hiseq_xtm_sbs_kit_300_cycles_v2__box_1of_2__lot	20382949
Achromobacter pestifer	hiseq_xtm_sbs_kit_300_cycles_v2__box_1of_2__lot	20385645
Achromobacter pestifer	hiseq_xtm_sbs_kit_300_cycles_v2__box_1of_2__lot	20385649
Achromobacter pestifer	hiseq_xtm_sbs_kit_300_cycles_v2__box_1of_2__lot	20392970
Achromobacter pestifer	hiseq_xtm_sbs_kit_300_cycles_v2__box_1of_2__lot	20392972
Achromobacter pestifer	hiseq_xtm_sbs_kit_300_cycles_v2__box_1of_2__lot	20396095
Achromobacter pestifer	hiseq_xtm_sbs_kit_300_cycles_v2__box_1of_2__lot	20396283
Achromobacter pestifer	hiseq_xtm_sbs_kit_300_cycles_v2__box_1of_2__lot	20396286
Achromobacter sp. AONIH1	extraction_kit	Chemagic DNA Blood Kit (Perkin Elmer, MA)
Achromobacter sp. AONIH1	extraction_kit	Maxwell RSC Blood DNA Kit (AS1400)
Achromobacter sp. AONIH1	extraction_kit	QIAamp DNA Blood Mini Kit
Achromobacter sp. AONIH1	extraction_kit	QIAsymphony DSP DNA Midi Kit
Achromobacter sp. AONIH1	extraction_kit	QIAsymphony DSP DNA Mini Kit (192)
Achromobacter sp. AONIH1	extraction_kit	abGENIX Whole Blood Genomic DNA Extraction Kit	0.109991
Achromobacter sp. AONIH1	hiseq_xtm_sbs_kit_300_cycles_v2__box_1of_2__lot	20235982
Achromobacter sp. AONIH1	hiseq_xtm_sbs_kit_300_cycles_v2__box_1of_2__lot	20293078
Achromobacter sp. AONIH1	hiseq_xtm_sbs_kit_300_cycles_v2__box_1of_2__lot	20304523
Achromobacter sp. AONIH1	hiseq_xtm_sbs_kit_300_cycles_v2__box_1of_2__lot	20305232
Achromobacter sp. AONIH1	hiseq_xtm_sbs_kit_300_cycles_v2__box_1of_2__lot	20305982
Achromobacter sp. AONIH1	hiseq_xtm_sbs_kit_300_cycles_v2__box_1of_2__lot	20314080
Achromobacter sp. AONIH1	hiseq_xtm_sbs_kit_300_cycles_v2__box_1of_2__lot	20314082
Achromobacter sp. AONIH1	hiseq_xtm_sbs_kit_300_cycles_v2__box_1of_2__lot	20319700
Achromobacter sp. AONIH1	hiseq_xtm_sbs_kit_300_cycles_v2__box_1of_2__lot	20322799
Achromobacter sp. AONIH1	hiseq_xtm_sbs_kit_300_cycles_v2__box_1of_2__lot	20324969
Achromobacter sp. AONIH1	hiseq_xtm_sbs_kit_300_cycles_v2__box_1of_2__lot	20331242
Achromobacter sp. AONIH1	hiseq_xtm_sbs_kit_300_cycles_v2__box_1of_2__lot	20336598
Achromobacter sp. AONIH1	hiseq_xtm_sbs_kit_300_cycles_v2__box_1of_2__lot	20340295
Achromobacter sp. AONIH1	hiseq_xtm_sbs_kit_300_cycles_v2__box_1of_2__lot	20340296
Achromobacter sp. AONIH1	hiseq_xtm_sbs_kit_300_cycles_v2__box_1of_2__lot	20340298
Achromobacter sp. AONIH1	hiseq_xtm_sbs_kit_300_cycles_v2__box_1of_2__lot	20340301
Achromobacter sp. AONIH1	hiseq_xtm_sbs_kit_300_cycles_v2__box_1of_2__lot	20340396
Achromobacter sp. AONIH1	hiseq_xtm_sbs_kit_300_cycles_v2__box_1of_2__lot	20359560
Achromobacter sp. AONIH1	hiseq_xtm_sbs_kit_300_cycles_v2__box_1of_2__lot	20363558	0.0320233
Achromobacter sp. AONIH1	hiseq_xtm_sbs_kit_300_cycles_v2__box_1of_2__lot	20363559	0.437086
Achromobacter sp. AONIH1	hiseq_xtm_sbs_kit_300_cycles_v2__box_1of_2__lot	20364059	0.454023
Achromobacter sp. AONIH1	hiseq_xtm_sbs_kit_300_cycles_v2__box_1of_2__lot	20371255
Achromobacter sp. AONIH1	hiseq_xtm_sbs_kit_300_cycles_v2__box_1of_2__lot	20372370
Achromobacter sp. AONIH1	hiseq_xtm_sbs_kit_300_cycles_v2__box_1of_2__lot	20374156	0.189474
Achromobacter sp. AONIH1	hiseq_xtm_sbs_kit_300_cycles_v2__box_1of_2__lot	20382082
Achromobacter sp. AONIH1	hiseq_xtm_sbs_kit_300_cycles_v2__box_1of_2__lot	20382949
Achromobacter sp. AONIH1	hiseq_xtm_sbs_kit_300_cycles_v2__box_1of_2__lot	20385645
Achromobacter sp. AONIH1	hiseq_xtm_sbs_kit_300_cycles_v2__box_1of_2__lot	20385649
Achromobacter sp. AONIH1	hiseq_xtm_sbs_kit_300_cycles_v2__box_1of_2__lot	20392970
Achromobacter sp. AONIH1	hiseq_xtm_sbs_kit_300_cycles_v2__box_1of_2__lot	20392972
Achromobacter sp. AONIH1	hiseq_xtm_sbs_kit_300_cycles_v2__box_1of_2__lot	20396095
Achromobacter sp. AONIH1	hiseq_xtm_sbs_kit_300_cycles_v2__box_1of_2__lot	20396283
Achromobacter sp. AONIH1	hiseq_xtm_sbs_kit_300_cycles_v2__box_1of_2__lot	20396286
Achromobacter sp. B7	extraction_kit	Chemagic DNA Blood Kit (Perkin Elmer, MA)
Achromobacter sp. B7	extraction_kit	Maxwell RSC Blood DNA Kit (AS1400)	0.000464253
Achromobacter sp. B7	extraction_kit	QIAamp DNA Blood Mini Kit
Achromobacter sp. B7	extraction_kit	QIAsymphony DSP DNA Midi Kit
Achromobacter sp. B7	extraction_kit	QIAsymphony DSP DNA Mini Kit (192)
Achromobacter sp. B7	extraction_kit	abGENIX Whole Blood Genomic DNA Extraction Kit	0.00920245
Achromobacter sp. B7	hiseq_xtm_sbs_kit_300_cycles_v2__box_1of_2__lot	20235982
Achromobacter sp. B7	hiseq_xtm_sbs_kit_300_cycles_v2__box_1of_2__lot	20293078
Achromobacter sp. B7	hiseq_xtm_sbs_kit_300_cycles_v2__box_1of_2__lot	20304523
Achromobacter sp. B7	hiseq_xtm_sbs_kit_300_cycles_v2__box_1of_2__lot	20305232
Achromobacter sp. B7	hiseq_xtm_sbs_kit_300_cycles_v2__box_1of_2__lot	20305982
Achromobacter sp. B7	hiseq_xtm_sbs_kit_300_cycles_v2__box_1of_2__lot	20314080
Achromobacter sp. B7	hiseq_xtm_sbs_kit_300_cycles_v2__box_1of_2__lot	20314082
Achromobacter sp. B7	hiseq_xtm_sbs_kit_300_cycles_v2__box_1of_2__lot	20319700
Achromobacter sp. B7	hiseq_xtm_sbs_kit_300_cycles_v2__box_1of_2__lot	20322799
Achromobacter sp. B7	hiseq_xtm_sbs_kit_300_cycles_v2__box_1of_2__lot	20324969
Achromobacter sp. B7	hiseq_xtm_sbs_kit_300_cycles_v2__box_1of_2__lot	20331242
Achromobacter sp. B7	hiseq_xtm_sbs_kit_300_cycles_v2__box_1of_2__lot	20336598
Achromobacter sp. B7	hiseq_xtm_sbs_kit_300_cycles_v2__box_1of_2__lot	20340295
Achromobacter sp. B7	hiseq_xtm_sbs_kit_300_cycles_v2__box_1of_2__lot	20340296
Achromobacter sp. B7	hiseq_xtm_sbs_kit_300_cycles_v2__box_1of_2__lot	20340298
Achromobacter sp. B7	hiseq_xtm_sbs_kit_300_cycles_v2__box_1of_2__lot	20340301
Achromobacter sp. B7	hiseq_xtm_sbs_kit_300_cycles_v2__box_1of_2__lot	20340396
Achromobacter sp. B7	hiseq_xtm_sbs_kit_300_cycles_v2__box_1of_2__lot	20359560
Achromobacter sp. B7	hiseq_xtm_sbs_kit_300_cycles_v2__box_1of_2__lot	20363558	0.00436681
Achromobacter sp. B7	hiseq_xtm_sbs_kit_300_cycles_v2__box_1of_2__lot	20363559	0.0231788
Achromobacter sp. B7	hiseq_xtm_sbs_kit_300_cycles_v2__box_1of_2__lot	20364059	0.0344828
Achromobacter sp. B7	hiseq_xtm_sbs_kit_300_cycles_v2__box_1of_2__lot	20371255	0.0020202
Achromobacter sp. B7	hiseq_xtm_sbs_kit_300_cycles_v2__box_1of_2__lot	20372370
Achromobacter sp. B7	hiseq_xtm_sbs_kit_300_cycles_v2__box_1of_2__lot	20374156	0.0526316
Achromobacter sp. B7	hiseq_xtm_sbs_kit_300_cycles_v2__box_1of_2__lot	20382082
Achromobacter sp. B7	hiseq_xtm_sbs_kit_300_cycles_v2__box_1of_2__lot	20382949
Achromobacter sp. B7	hiseq_xtm_sbs_kit_300_cycles_v2__box_1of_2__lot	20385645
Achromobacter sp. B7	hiseq_xtm_sbs_kit_300_cycles_v2__box_1of_2__lot	20385649
Achromobacter sp. B7	hiseq_xtm_sbs_kit_300_cycles_v2__box_1of_2__lot	20392970
Achromobacter sp. B7	hiseq_xtm_sbs_kit_300_cycles_v2__box_1of_2__lot	20392972
Achromobacter sp. B7	hiseq_xtm_sbs_kit_300_cycles_v2__box_1of_2__lot	20396095
Achromobacter sp. B7	hiseq_xtm_sbs_kit_300_cycles_v2__box_1of_2__lot	20396283
Achromobacter sp. B7	hiseq_xtm_sbs_kit_300_cycles_v2__box_1of_2__lot	20396286
Achromobacter sp. MFA1 R4	extraction_kit	Chemagic DNA Blood Kit (Perkin Elmer, MA)
Achromobacter sp. MFA1 R4	extraction_kit	Maxwell RSC Blood DNA Kit (AS1400)
Achromobacter sp. MFA1 R4	extraction_kit	QIAamp DNA Blood Mini Kit
Achromobacter sp. MFA1 R4	extraction_kit	QIAsymphony DSP DNA Midi Kit
Achromobacter sp. MFA1 R4	extraction_kit	QIAsymphony DSP DNA Mini Kit (192)
Achromobacter sp. MFA1 R4	extraction_kit	abGENIX Whole Blood Genomic DNA Extraction Kit	0.0254163
Achromobacter sp. MFA1 R4	hiseq_xtm_sbs_kit_300_cycles_v2__box_1of_2__lot	20235982
Achromobacter sp. MFA1 R4	hiseq_xtm_sbs_kit_300_cycles_v2__box_1of_2__lot	20293078
Achromobacter sp. MFA1 R4	hiseq_xtm_sbs_kit_300_cycles_v2__box_1of_2__lot	20304523
Achromobacter sp. MFA1 R4	hiseq_xtm_sbs_kit_300_cycles_v2__box_1of_2__lot	20305232
Achromobacter sp. MFA1 R4	hiseq_xtm_sbs_kit_300_cycles_v2__box_1of_2__lot	20305982
Achromobacter sp. MFA1 R4	hiseq_xtm_sbs_kit_300_cycles_v2__box_1of_2__lot	20314080
Achromobacter sp. MFA1 R4	hiseq_xtm_sbs_kit_300_cycles_v2__box_1of_2__lot	20314082
Achromobacter sp. MFA1 R4	hiseq_xtm_sbs_kit_300_cycles_v2__box_1of_2__lot	20319700
Achromobacter sp. MFA1 R4	hiseq_xtm_sbs_kit_300_cycles_v2__box_1of_2__lot	20322799
Achromobacter sp. MFA1 R4	hiseq_xtm_sbs_kit_300_cycles_v2__box_1of_2__lot	20324969
Achromobacter sp. MFA1 R4	hiseq_xtm_sbs_kit_300_cycles_v2__box_1of_2__lot	20331242
Achromobacter sp. MFA1 R4	hiseq_xtm_sbs_kit_300_cycles_v2__box_1of_2__lot	20336598
Achromobacter sp. MFA1 R4	hiseq_xtm_sbs_kit_300_cycles_v2__box_1of_2__lot	20340295
Achromobacter sp. MFA1 R4	hiseq_xtm_sbs_kit_300_cycles_v2__box_1of_2__lot	20340296
Achromobacter sp. MFA1 R4	hiseq_xtm_sbs_kit_300_cycles_v2__box_1of_2__lot	20340298
Achromobacter sp. MFA1 R4	hiseq_xtm_sbs_kit_300_cycles_v2__box_1of_2__lot	20340301
Achromobacter sp. MFA1 R4	hiseq_xtm_sbs_kit_300_cycles_v2__box_1of_2__lot	20340396
Achromobacter sp. MFA1 R4	hiseq_xtm_sbs_kit_300_cycles_v2__box_1of_2__lot	20359560
Achromobacter sp. MFA1 R4	hiseq_xtm_sbs_kit_300_cycles_v2__box_1of_2__lot	20363558	0.0101892
Achromobacter sp. MFA1 R4	hiseq_xtm_sbs_kit_300_cycles_v2__box_1of_2__lot	20363559	0.0695364
Achromobacter sp. MFA1 R4	hiseq_xtm_sbs_kit_300_cycles_v2__box_1of_2__lot	20364059	0.137931
Achromobacter sp. MFA1 R4	hiseq_xtm_sbs_kit_300_cycles_v2__box_1of_2__lot	20371255
Achromobacter sp. MFA1 R4	hiseq_xtm_sbs_kit_300_cycles_v2__box_1of_2__lot	20372370
Achromobacter sp. MFA1 R4	hiseq_xtm_sbs_kit_300_cycles_v2__box_1of_2__lot	20374156	0.0631579
Achromobacter sp. MFA1 R4	hiseq_xtm_sbs_kit_300_cycles_v2__box_1of_2__lot	20382082
Achromobacter sp. MFA1 R4	hiseq_xtm_sbs_kit_300_cycles_v2__box_1of_2__lot	20382949
Achromobacter sp. MFA1 R4	hiseq_xtm_sbs_kit_300_cycles_v2__box_1of_2__lot	20385645
Achromobacter sp. MFA1 R4	hiseq_xtm_sbs_kit_300_cycles_v2__box_1of_2__lot	20385649
Achromobacter sp. MFA1 R4	hiseq_xtm_sbs_kit_300_cycles_v2__box_1of_2__lot	20392970
Achromobacter sp. MFA1 R4	hiseq_xtm_sbs_kit_300_cycles_v2__box_1of_2__lot	20392972
Achromobacter sp. MFA1 R4	hiseq_xtm_sbs_kit_300_cycles_v2__box_1of_2__lot	20396095
Achromobacter sp. MFA1 R4	hiseq_xtm_sbs_kit_300_cycles_v2__box_1of_2__lot	20396283
Achromobacter sp. MFA1 R4	hiseq_xtm_sbs_kit_300_cycles_v2__box_1of_2__lot	20396286
Achromobacter spanius	extraction_kit	Chemagic DNA Blood Kit (Perkin Elmer, MA)	0.0201923
Achromobacter spanius	extraction_kit	Maxwell RSC Blood DNA Kit (AS1400)
Achromobacter spanius	extraction_kit	QIAamp DNA Blood Mini Kit
Achromobacter spanius	extraction_kit	QIAsymphony DSP DNA Midi Kit
Achromobacter spanius	extraction_kit	QIAsymphony DSP DNA Mini Kit (192)
Achromobacter spanius	extraction_kit	abGENIX Whole Blood Genomic DNA Extraction Kit	0.129273
Achromobacter spanius	hiseq_xtm_sbs_kit_300_cycles_v2__box_1of_2__lot	20235982
Achromobacter spanius	hiseq_xtm_sbs_kit_300_cycles_v2__box_1of_2__lot	20293078
Achromobacter spanius	hiseq_xtm_sbs_kit_300_cycles_v2__box_1of_2__lot	20304523	0.0672269
Achromobacter spanius	hiseq_xtm_sbs_kit_300_cycles_v2__box_1of_2__lot	20305232
Achromobacter spanius	hiseq_xtm_sbs_kit_300_cycles_v2__box_1of_2__lot	20305982
Achromobacter spanius	hiseq_xtm_sbs_kit_300_cycles_v2__box_1of_2__lot	20314080	0.0253807
Achromobacter spanius	hiseq_xtm_sbs_kit_300_cycles_v2__box_1of_2__lot	20314082
Achromobacter spanius	hiseq_xtm_sbs_kit_300_cycles_v2__box_1of_2__lot	20319700
Achromobacter spanius	hiseq_xtm_sbs_kit_300_cycles_v2__box_1of_2__lot	20322799
Achromobacter spanius	hiseq_xtm_sbs_kit_300_cycles_v2__box_1of_2__lot	20324969
Achromobacter spanius	hiseq_xtm_sbs_kit_300_cycles_v2__box_1of_2__lot	20331242
Achromobacter spanius	hiseq_xtm_sbs_kit_300_cycles_v2__box_1of_2__lot	20336598
Achromobacter spanius	hiseq_xtm_sbs_kit_300_cycles_v2__box_1of_2__lot	20340295
Achromobacter spanius	hiseq_xtm_sbs_kit_300_cycles_v2__box_1of_2__lot	20340296
Achromobacter spanius	hiseq_xtm_sbs_kit_300_cycles_v2__box_1of_2__lot	20340298
Achromobacter spanius	hiseq_xtm_sbs_kit_300_cycles_v2__box_1of_2__lot	20340301
Achromobacter spanius	hiseq_xtm_sbs_kit_300_cycles_v2__box_1of_2__lot	20340396
Achromobacter spanius	hiseq_xtm_sbs_kit_300_cycles_v2__box_1of_2__lot	20359560
Achromobacter spanius	hiseq_xtm_sbs_kit_300_cycles_v2__box_1of_2__lot	20363558	0.0320233
Achromobacter spanius	hiseq_xtm_sbs_kit_300_cycles_v2__box_1of_2__lot	20363559	0.509934
Achromobacter spanius	hiseq_xtm_sbs_kit_300_cycles_v2__box_1of_2__lot	20364059	0.563218
Achromobacter spanius	hiseq_xtm_sbs_kit_300_cycles_v2__box_1of_2__lot	20371255
Achromobacter spanius	hiseq_xtm_sbs_kit_300_cycles_v2__box_1of_2__lot	20372370
Achromobacter spanius	hiseq_xtm_sbs_kit_300_cycles_v2__box_1of_2__lot	20374156	0.221053
Achromobacter spanius	hiseq_xtm_sbs_kit_300_cycles_v2__box_1of_2__lot	20382082
Achromobacter spanius	hiseq_xtm_sbs_kit_300_cycles_v2__box_1of_2__lot	20382949
Achromobacter spanius	hiseq_xtm_sbs_kit_300_cycles_v2__box_1of_2__lot	20385645
Achromobacter spanius	hiseq_xtm_sbs_kit_300_cycles_v2__box_1of_2__lot	20385649
Achromobacter spanius	hiseq_xtm_sbs_kit_300_cycles_v2__box_1of_2__lot	20392970
Achromobacter spanius	hiseq_xtm_sbs_kit_300_cycles_v2__box_1of_2__lot	20392972
Achromobacter spanius	hiseq_xtm_sbs_kit_300_cycles_v2__box_1of_2__lot	20396095
Achromobacter spanius	hiseq_xtm_sbs_kit_300_cycles_v2__box_1of_2__lot	20396283
Achromobacter spanius	hiseq_xtm_sbs_kit_300_cycles_v2__box_1of_2__lot	20396286
Achromobacter xylosoxidans	extraction_kit	Chemagic DNA Blood Kit (Perkin Elmer, MA)	0.245192
Achromobacter xylosoxidans	extraction_kit	Maxwell RSC Blood DNA Kit (AS1400)
Achromobacter xylosoxidans	extraction_kit	QIAamp DNA Blood Mini Kit
Achromobacter xylosoxidans	extraction_kit	QIAsymphony DSP DNA Midi Kit	0.00103306
Achromobacter xylosoxidans	extraction_kit	QIAsymphony DSP DNA Mini Kit (192)
Achromobacter xylosoxidans	extraction_kit	abGENIX Whole Blood Genomic DNA Extraction Kit	0.130587
Achromobacter xylosoxidans	hiseq_xtm_sbs_kit_300_cycles_v2__box_1of_2__lot	20235982	1
Achromobacter xylosoxidans	hiseq_xtm_sbs_kit_300_cycles_v2__box_1of_2__lot	20293078	0.413043
Achromobacter xylosoxidans	hiseq_xtm_sbs_kit_300_cycles_v2__box_1of_2__lot	20304523	0.369748
Achromobacter xylosoxidans	hiseq_xtm_sbs_kit_300_cycles_v2__box_1of_2__lot	20305232	0.5
Achromobacter xylosoxidans	hiseq_xtm_sbs_kit_300_cycles_v2__box_1of_2__lot	20305982	0.567568
Achromobacter xylosoxidans	hiseq_xtm_sbs_kit_300_cycles_v2__box_1of_2__lot	20314080	0.192893
Achromobacter xylosoxidans	hiseq_xtm_sbs_kit_300_cycles_v2__box_1of_2__lot	20314082	0.00303951
Achromobacter xylosoxidans	hiseq_xtm_sbs_kit_300_cycles_v2__box_1of_2__lot	20319700
Achromobacter xylosoxidans	hiseq_xtm_sbs_kit_300_cycles_v2__box_1of_2__lot	20322799
Achromobacter xylosoxidans	hiseq_xtm_sbs_kit_300_cycles_v2__box_1of_2__lot	20324969
Achromobacter xylosoxidans	hiseq_xtm_sbs_kit_300_cycles_v2__box_1of_2__lot	20331242
Achromobacter xylosoxidans	hiseq_xtm_sbs_kit_300_cycles_v2__box_1of_2__lot	20336598
Achromobacter xylosoxidans	hiseq_xtm_sbs_kit_300_cycles_v2__box_1of_2__lot	20340295
Achromobacter xylosoxidans	hiseq_xtm_sbs_kit_300_cycles_v2__box_1of_2__lot	20340296
Achromobacter xylosoxidans	hiseq_xtm_sbs_kit_300_cycles_v2__box_1of_2__lot	20340298	0.0026738
Achromobacter xylosoxidans	hiseq_xtm_sbs_kit_300_cycles_v2__box_1of_2__lot	20340301
Achromobacter xylosoxidans	hiseq_xtm_sbs_kit_300_cycles_v2__box_1of_2__lot	20340396
Achromobacter xylosoxidans	hiseq_xtm_sbs_kit_300_cycles_v2__box_1of_2__lot	20359560
Achromobacter xylosoxidans	hiseq_xtm_sbs_kit_300_cycles_v2__box_1of_2__lot	20363558	0.0320233
Achromobacter xylosoxidans	hiseq_xtm_sbs_kit_300_cycles_v2__box_1of_2__lot	20363559	0.513245
Achromobacter xylosoxidans	hiseq_xtm_sbs_kit_300_cycles_v2__box_1of_2__lot	20364059	0.574713
Achromobacter xylosoxidans	hiseq_xtm_sbs_kit_300_cycles_v2__box_1of_2__lot	20371255
Achromobacter xylosoxidans	hiseq_xtm_sbs_kit_300_cycles_v2__box_1of_2__lot	20372370
Achromobacter xylosoxidans	hiseq_xtm_sbs_kit_300_cycles_v2__box_1of_2__lot	20374156	0.221053
Achromobacter xylosoxidans	hiseq_xtm_sbs_kit_300_cycles_v2__box_1of_2__lot	20382082
Achromobacter xylosoxidans	hiseq_xtm_sbs_kit_300_cycles_v2__box_1of_2__lot	20382949
Achromobacter xylosoxidans	hiseq_xtm_sbs_kit_300_cycles_v2__box_1of_2__lot	20385645
Achromobacter xylosoxidans	hiseq_xtm_sbs_kit_300_cycles_v2__box_1of_2__lot	20385649
Achromobacter xylosoxidans	hiseq_xtm_sbs_kit_300_cycles_v2__box_1of_2__lot	20392970
Achromobacter xylosoxidans	hiseq_xtm_sbs_kit_300_cycles_v2__box_1of_2__lot	20392972
Achromobacter xylosoxidans	hiseq_xtm_sbs_kit_300_cycles_v2__box_1of_2__lot	20396095
Achromobacter xylosoxidans	hiseq_xtm_sbs_kit_300_cycles_v2__box_1of_2__lot	20396283
Achromobacter xylosoxidans	hiseq_xtm_sbs_kit_300_cycles_v2__box_1of_2__lot	20396286
Acidaminococcus intestini	extraction_kit	Chemagic DNA Blood Kit (Perkin Elmer, MA)
Acidaminococcus intestini	extraction_kit	Maxwell RSC Blood DNA Kit (AS1400)
Acidaminococcus intestini	extraction_kit	QIAamp DNA Blood Mini Kit
Acidaminococcus intestini	extraction_kit	QIAsymphony DSP DNA Midi Kit	0.00309917
Acidaminococcus intestini	extraction_kit	QIAsymphony DSP DNA Mini Kit (192)
Acidaminococcus intestini	extraction_kit	abGENIX Whole Blood Genomic DNA Extraction Kit
Acidaminococcus intestini	hiseq_xtm_sbs_kit_300_cycles_v2__box_1of_2__lot	20235982
Acidaminococcus intestini	hiseq_xtm_sbs_kit_300_cycles_v2__box_1of_2__lot	20293078
Acidaminococcus intestini	hiseq_xtm_sbs_kit_300_cycles_v2__box_1of_2__lot	20304523
Acidaminococcus intestini	hiseq_xtm_sbs_kit_300_cycles_v2__box_1of_2__lot	20305232
Acidaminococcus intestini	hiseq_xtm_sbs_kit_300_cycles_v2__box_1of_2__lot	20305982
Acidaminococcus intestini	hiseq_xtm_sbs_kit_300_cycles_v2__box_1of_2__lot	20314080
Acidaminococcus intestini	hiseq_xtm_sbs_kit_300_cycles_v2__box_1of_2__lot	20314082
Acidaminococcus intestini	hiseq_xtm_sbs_kit_300_cycles_v2__box_1of_2__lot	20319700
Acidaminococcus intestini	hiseq_xtm_sbs_kit_300_cycles_v2__box_1of_2__lot	20322799
Acidaminococcus intestini	hiseq_xtm_sbs_kit_300_cycles_v2__box_1of_2__lot	20324969
Acidaminococcus intestini	hiseq_xtm_sbs_kit_300_cycles_v2__box_1of_2__lot	20331242
Acidaminococcus intestini	hiseq_xtm_sbs_kit_300_cycles_v2__box_1of_2__lot	20336598
Acidaminococcus intestini	hiseq_xtm_sbs_kit_300_cycles_v2__box_1of_2__lot	20340295
Acidaminococcus intestini	hiseq_xtm_sbs_kit_300_cycles_v2__box_1of_2__lot	20340296
Acidaminococcus intestini	hiseq_xtm_sbs_kit_300_cycles_v2__box_1of_2__lot	20340298	0.00534759
Acidaminococcus intestini	hiseq_xtm_sbs_kit_300_cycles_v2__box_1of_2__lot	20340301	0.00699301
Acidaminococcus intestini	hiseq_xtm_sbs_kit_300_cycles_v2__box_1of_2__lot	20340396
Acidaminococcus intestini	hiseq_xtm_sbs_kit_300_cycles_v2__box_1of_2__lot	20359560
Acidaminococcus intestini	hiseq_xtm_sbs_kit_300_cycles_v2__box_1of_2__lot	20363558
Acidaminococcus intestini	hiseq_xtm_sbs_kit_300_cycles_v2__box_1of_2__lot	20363559
Acidaminococcus intestini	hiseq_xtm_sbs_kit_300_cycles_v2__box_1of_2__lot	20364059
Acidaminococcus intestini	hiseq_xtm_sbs_kit_300_cycles_v2__box_1of_2__lot	20371255
Acidaminococcus intestini	hiseq_xtm_sbs_kit_300_cycles_v2__box_1of_2__lot	20372370
Acidaminococcus intestini	hiseq_xtm_sbs_kit_300_cycles_v2__box_1of_2__lot	20374156
Acidaminococcus intestini	hiseq_xtm_sbs_kit_300_cycles_v2__box_1of_2__lot	20382082
Acidaminococcus intestini	hiseq_xtm_sbs_kit_300_cycles_v2__box_1of_2__lot	20382949
Acidaminococcus intestini	hiseq_xtm_sbs_kit_300_cycles_v2__box_1of_2__lot	20385645
Acidaminococcus intestini	hiseq_xtm_sbs_kit_300_cycles_v2__box_1of_2__lot	20385649
Acidaminococcus intestini	hiseq_xtm_sbs_kit_300_cycles_v2__box_1of_2__lot	20392970
Acidaminococcus intestini	hiseq_xtm_sbs_kit_300_cycles_v2__box_1of_2__lot	20392972
Acidaminococcus intestini	hiseq_xtm_sbs_kit_300_cycles_v2__box_1of_2__lot	20396095
Acidaminococcus intestini	hiseq_xtm_sbs_kit_300_cycles_v2__box_1of_2__lot	20396283
Acidaminococcus intestini	hiseq_xtm_sbs_kit_300_cycles_v2__box_1of_2__lot	20396286
Acidovorax sp. 1608163	extraction_kit	Chemagic DNA Blood Kit (Perkin Elmer, MA)
Acidovorax sp. 1608163	extraction_kit	Maxwell RSC Blood DNA Kit (AS1400)
Acidovorax sp. 1608163	extraction_kit	QIAamp DNA Blood Mini Kit
Acidovorax sp. 1608163	extraction_kit	QIAsymphony DSP DNA Midi Kit	0.00103306
Acidovorax sp. 1608163	extraction_kit	QIAsymphony DSP DNA Mini Kit (192)
Acidovorax sp. 1608163	extraction_kit	abGENIX Whole Blood Genomic DNA Extraction Kit
Acidovorax sp. 1608163	hiseq_xtm_sbs_kit_300_cycles_v2__box_1of_2__lot	20235982
Acidovorax sp. 1608163	hiseq_xtm_sbs_kit_300_cycles_v2__box_1of_2__lot	20293078
Acidovorax sp. 1608163	hiseq_xtm_sbs_kit_300_cycles_v2__box_1of_2__lot	20304523
Acidovorax sp. 1608163	hiseq_xtm_sbs_kit_300_cycles_v2__box_1of_2__lot	20305232
Acidovorax sp. 1608163	hiseq_xtm_sbs_kit_300_cycles_v2__box_1of_2__lot	20305982
Acidovorax sp. 1608163	hiseq_xtm_sbs_kit_300_cycles_v2__box_1of_2__lot	20314080
Acidovorax sp. 1608163	hiseq_xtm_sbs_kit_300_cycles_v2__box_1of_2__lot	20314082
Acidovorax sp. 1608163	hiseq_xtm_sbs_kit_300_cycles_v2__box_1of_2__lot	20319700
Acidovorax sp. 1608163	hiseq_xtm_sbs_kit_300_cycles_v2__box_1of_2__lot	20322799
Acidovorax sp. 1608163	hiseq_xtm_sbs_kit_300_cycles_v2__box_1of_2__lot	20324969
Acidovorax sp. 1608163	hiseq_xtm_sbs_kit_300_cycles_v2__box_1of_2__lot	20331242
Acidovorax sp. 1608163	hiseq_xtm_sbs_kit_300_cycles_v2__box_1of_2__lot	20336598	0.00328947
Acidovorax sp. 1608163	hiseq_xtm_sbs_kit_300_cycles_v2__box_1of_2__lot	20340295
Acidovorax sp. 1608163	hiseq_xtm_sbs_kit_300_cycles_v2__box_1of_2__lot	20340296
Acidovorax sp. 1608163	hiseq_xtm_sbs_kit_300_cycles_v2__box_1of_2__lot	20340298
Acidovorax sp. 1608163	hiseq_xtm_sbs_kit_300_cycles_v2__box_1of_2__lot	20340301
Acidovorax sp. 1608163	hiseq_xtm_sbs_kit_300_cycles_v2__box_1of_2__lot	20340396
Acidovorax sp. 1608163	hiseq_xtm_sbs_kit_300_cycles_v2__box_1of_2__lot	20359560
Acidovorax sp. 1608163	hiseq_xtm_sbs_kit_300_cycles_v2__box_1of_2__lot	20363558
Acidovorax sp. 1608163	hiseq_xtm_sbs_kit_300_cycles_v2__box_1of_2__lot	20363559
Acidovorax sp. 1608163	hiseq_xtm_sbs_kit_300_cycles_v2__box_1of_2__lot	20364059
Acidovorax sp. 1608163	hiseq_xtm_sbs_kit_300_cycles_v2__box_1of_2__lot	20371255
Acidovorax sp. 1608163	hiseq_xtm_sbs_kit_300_cycles_v2__box_1of_2__lot	20372370
Acidovorax sp. 1608163	hiseq_xtm_sbs_kit_300_cycles_v2__box_1of_2__lot	20374156
Acidovorax sp. 1608163	hiseq_xtm_sbs_kit_300_cycles_v2__box_1of_2__lot	20382082
Acidovorax sp. 1608163	hiseq_xtm_sbs_kit_300_cycles_v2__box_1of_2__lot	20382949
Acidovorax sp. 1608163	hiseq_xtm_sbs_kit_300_cycles_v2__box_1of_2__lot	20385645
Acidovorax sp. 1608163	hiseq_xtm_sbs_kit_300_cycles_v2__box_1of_2__lot	20385649
Acidovorax sp. 1608163	hiseq_xtm_sbs_kit_300_cycles_v2__box_1of_2__lot	20392970
Acidovorax sp. 1608163	hiseq_xtm_sbs_kit_300_cycles_v2__box_1of_2__lot	20392972
Acidovorax sp. 1608163	hiseq_xtm_sbs_kit_300_cycles_v2__box_1of_2__lot	20396095
Acidovorax sp. 1608163	hiseq_xtm_sbs_kit_300_cycles_v2__box_1of_2__lot	20396283
Acidovorax sp. 1608163	hiseq_xtm_sbs_kit_300_cycles_v2__box_1of_2__lot	20396286
Acinetobacter bereziniae	extraction_kit	Chemagic DNA Blood Kit (Perkin Elmer, MA)
Acinetobacter bereziniae	extraction_kit	Maxwell RSC Blood DNA Kit (AS1400)	0.00185701
Acinetobacter bereziniae	extraction_kit	QIAamp DNA Blood Mini Kit
Acinetobacter bereziniae	extraction_kit	QIAsymphony DSP DNA Midi Kit
Acinetobacter bereziniae	extraction_kit	QIAsymphony DSP DNA Mini Kit (192)
Acinetobacter bereziniae	extraction_kit	abGENIX Whole Blood Genomic DNA Extraction Kit
Acinetobacter bereziniae	hiseq_xtm_sbs_kit_300_cycles_v2__box_1of_2__lot	20235982
Acinetobacter bereziniae	hiseq_xtm_sbs_kit_300_cycles_v2__box_1of_2__lot	20293078
Acinetobacter bereziniae	hiseq_xtm_sbs_kit_300_cycles_v2__box_1of_2__lot	20304523
Acinetobacter bereziniae	hiseq_xtm_sbs_kit_300_cycles_v2__box_1of_2__lot	20305232
Acinetobacter bereziniae	hiseq_xtm_sbs_kit_300_cycles_v2__box_1of_2__lot	20305982
Acinetobacter bereziniae	hiseq_xtm_sbs_kit_300_cycles_v2__box_1of_2__lot	20314080
Acinetobacter bereziniae	hiseq_xtm_sbs_kit_300_cycles_v2__box_1of_2__lot	20314082
Acinetobacter bereziniae	hiseq_xtm_sbs_kit_300_cycles_v2__box_1of_2__lot	20319700
Acinetobacter bereziniae	hiseq_xtm_sbs_kit_300_cycles_v2__box_1of_2__lot	20322799
Acinetobacter bereziniae	hiseq_xtm_sbs_kit_300_cycles_v2__box_1of_2__lot	20324969
Acinetobacter bereziniae	hiseq_xtm_sbs_kit_300_cycles_v2__box_1of_2__lot	20331242
Acinetobacter bereziniae	hiseq_xtm_sbs_kit_300_cycles_v2__box_1of_2__lot	20336598
Acinetobacter bereziniae	hiseq_xtm_sbs_kit_300_cycles_v2__box_1of_2__lot	20340295
Acinetobacter bereziniae	hiseq_xtm_sbs_kit_300_cycles_v2__box_1of_2__lot	20340296
Acinetobacter bereziniae	hiseq_xtm_sbs_kit_300_cycles_v2__box_1of_2__lot	20340298
Acinetobacter bereziniae	hiseq_xtm_sbs_kit_300_cycles_v2__box_1of_2__lot	20340301
Acinetobacter bereziniae	hiseq_xtm_sbs_kit_300_cycles_v2__box_1of_2__lot	20340396
Acinetobacter bereziniae	hiseq_xtm_sbs_kit_300_cycles_v2__box_1of_2__lot	20359560
Acinetobacter bereziniae	hiseq_xtm_sbs_kit_300_cycles_v2__box_1of_2__lot	20363558
Acinetobacter bereziniae	hiseq_xtm_sbs_kit_300_cycles_v2__box_1of_2__lot	20363559
Acinetobacter bereziniae	hiseq_xtm_sbs_kit_300_cycles_v2__box_1of_2__lot	20364059
Acinetobacter bereziniae	hiseq_xtm_sbs_kit_300_cycles_v2__box_1of_2__lot	20371255
Acinetobacter bereziniae	hiseq_xtm_sbs_kit_300_cycles_v2__box_1of_2__lot	20372370
Acinetobacter bereziniae	hiseq_xtm_sbs_kit_300_cycles_v2__box_1of_2__lot	20374156
Acinetobacter bereziniae	hiseq_xtm_sbs_kit_300_cycles_v2__box_1of_2__lot	20382082	0.0034965
Acinetobacter bereziniae	hiseq_xtm_sbs_kit_300_cycles_v2__box_1of_2__lot	20382949
Acinetobacter bereziniae	hiseq_xtm_sbs_kit_300_cycles_v2__box_1of_2__lot	20385645	0.00274348
Acinetobacter bereziniae	hiseq_xtm_sbs_kit_300_cycles_v2__box_1of_2__lot	20385649
Acinetobacter bereziniae	hiseq_xtm_sbs_kit_300_cycles_v2__box_1of_2__lot	20392970
Acinetobacter bereziniae	hiseq_xtm_sbs_kit_300_cycles_v2__box_1of_2__lot	20392972
Acinetobacter bereziniae	hiseq_xtm_sbs_kit_300_cycles_v2__box_1of_2__lot	20396095
Acinetobacter bereziniae	hiseq_xtm_sbs_kit_300_cycles_v2__box_1of_2__lot	20396283
Acinetobacter bereziniae	hiseq_xtm_sbs_kit_300_cycles_v2__box_1of_2__lot	20396286
Acinetobacter guillouiae	extraction_kit	Chemagic DNA Blood Kit (Perkin Elmer, MA)
Acinetobacter guillouiae	extraction_kit	Maxwell RSC Blood DNA Kit (AS1400)
Acinetobacter guillouiae	extraction_kit	QIAamp DNA Blood Mini Kit
Acinetobacter guillouiae	extraction_kit	QIAsymphony DSP DNA Midi Kit	0.00206612
Acinetobacter guillouiae	extraction_kit	QIAsymphony DSP DNA Mini Kit (192)	0.00157233
Acinetobacter guillouiae	extraction_kit	abGENIX Whole Blood Genomic DNA Extraction Kit
Acinetobacter guillouiae	hiseq_xtm_sbs_kit_300_cycles_v2__box_1of_2__lot	20235982
Acinetobacter guillouiae	hiseq_xtm_sbs_kit_300_cycles_v2__box_1of_2__lot	20293078
Acinetobacter guillouiae	hiseq_xtm_sbs_kit_300_cycles_v2__box_1of_2__lot	20304523
Acinetobacter guillouiae	hiseq_xtm_sbs_kit_300_cycles_v2__box_1of_2__lot	20305232
Acinetobacter guillouiae	hiseq_xtm_sbs_kit_300_cycles_v2__box_1of_2__lot	20305982
Acinetobacter guillouiae	hiseq_xtm_sbs_kit_300_cycles_v2__box_1of_2__lot	20314080
Acinetobacter guillouiae	hiseq_xtm_sbs_kit_300_cycles_v2__box_1of_2__lot	20314082
Acinetobacter guillouiae	hiseq_xtm_sbs_kit_300_cycles_v2__box_1of_2__lot	20319700
Acinetobacter guillouiae	hiseq_xtm_sbs_kit_300_cycles_v2__box_1of_2__lot	20322799
Acinetobacter guillouiae	hiseq_xtm_sbs_kit_300_cycles_v2__box_1of_2__lot	20324969
Acinetobacter guillouiae	hiseq_xtm_sbs_kit_300_cycles_v2__box_1of_2__lot	20331242	0.00636943
Acinetobacter guillouiae	hiseq_xtm_sbs_kit_300_cycles_v2__box_1of_2__lot	20336598	0.00328947
Acinetobacter guillouiae	hiseq_xtm_sbs_kit_300_cycles_v2__box_1of_2__lot	20340295
Acinetobacter guillouiae	hiseq_xtm_sbs_kit_300_cycles_v2__box_1of_2__lot	20340296
Acinetobacter guillouiae	hiseq_xtm_sbs_kit_300_cycles_v2__box_1of_2__lot	20340298
Acinetobacter guillouiae	hiseq_xtm_sbs_kit_300_cycles_v2__box_1of_2__lot	20340301
Acinetobacter guillouiae	hiseq_xtm_sbs_kit_300_cycles_v2__box_1of_2__lot	20340396
Acinetobacter guillouiae	hiseq_xtm_sbs_kit_300_cycles_v2__box_1of_2__lot	20359560
Acinetobacter guillouiae	hiseq_xtm_sbs_kit_300_cycles_v2__box_1of_2__lot	20363558
Acinetobacter guillouiae	hiseq_xtm_sbs_kit_300_cycles_v2__box_1of_2__lot	20363559
Acinetobacter guillouiae	hiseq_xtm_sbs_kit_300_cycles_v2__box_1of_2__lot	20364059
Acinetobacter guillouiae	hiseq_xtm_sbs_kit_300_cycles_v2__box_1of_2__lot	20371255	0.0020202
Acinetobacter guillouiae	hiseq_xtm_sbs_kit_300_cycles_v2__box_1of_2__lot	20372370
Acinetobacter guillouiae	hiseq_xtm_sbs_kit_300_cycles_v2__box_1of_2__lot	20374156
Acinetobacter guillouiae	hiseq_xtm_sbs_kit_300_cycles_v2__box_1of_2__lot	20382082
Acinetobacter guillouiae	hiseq_xtm_sbs_kit_300_cycles_v2__box_1of_2__lot	20382949
Acinetobacter guillouiae	hiseq_xtm_sbs_kit_300_cycles_v2__box_1of_2__lot	20385645
Acinetobacter guillouiae	hiseq_xtm_sbs_kit_300_cycles_v2__box_1of_2__lot	20385649
Acinetobacter guillouiae	hiseq_xtm_sbs_kit_300_cycles_v2__box_1of_2__lot	20392970
Acinetobacter guillouiae	hiseq_xtm_sbs_kit_300_cycles_v2__box_1of_2__lot	20392972
Acinetobacter guillouiae	hiseq_xtm_sbs_kit_300_cycles_v2__box_1of_2__lot	20396095
Acinetobacter guillouiae	hiseq_xtm_sbs_kit_300_cycles_v2__box_1of_2__lot	20396283
Acinetobacter guillouiae	hiseq_xtm_sbs_kit_300_cycles_v2__box_1of_2__lot	20396286
Acinetobacter gyllenbergii	extraction_kit	Chemagic DNA Blood Kit (Perkin Elmer, MA)
Acinetobacter gyllenbergii	extraction_kit	Maxwell RSC Blood DNA Kit (AS1400)
Acinetobacter gyllenbergii	extraction_kit	QIAamp DNA Blood Mini Kit
Acinetobacter gyllenbergii	extraction_kit	QIAsymphony DSP DNA Midi Kit	0.00619835
Acinetobacter gyllenbergii	extraction_kit	QIAsymphony DSP DNA Mini Kit (192)
Acinetobacter gyllenbergii	extraction_kit	abGENIX Whole Blood Genomic DNA Extraction Kit
Acinetobacter gyllenbergii	hiseq_xtm_sbs_kit_300_cycles_v2__box_1of_2__lot	20235982
Acinetobacter gyllenbergii	hiseq_xtm_sbs_kit_300_cycles_v2__box_1of_2__lot	20293078
Acinetobacter gyllenbergii	hiseq_xtm_sbs_kit_300_cycles_v2__box_1of_2__lot	20304523
Acinetobacter gyllenbergii	hiseq_xtm_sbs_kit_300_cycles_v2__box_1of_2__lot	20305232
Acinetobacter gyllenbergii	hiseq_xtm_sbs_kit_300_cycles_v2__box_1of_2__lot	20305982
Acinetobacter gyllenbergii	hiseq_xtm_sbs_kit_300_cycles_v2__box_1of_2__lot	20314080
Acinetobacter gyllenbergii	hiseq_xtm_sbs_kit_300_cycles_v2__box_1of_2__lot	20314082
Acinetobacter gyllenbergii	hiseq_xtm_sbs_kit_300_cycles_v2__box_1of_2__lot	20319700
Acinetobacter gyllenbergii	hiseq_xtm_sbs_kit_300_cycles_v2__box_1of_2__lot	20322799
Acinetobacter gyllenbergii	hiseq_xtm_sbs_kit_300_cycles_v2__box_1of_2__lot	20324969
Acinetobacter gyllenbergii	hiseq_xtm_sbs_kit_300_cycles_v2__box_1of_2__lot	20331242	0.00636943
Acinetobacter gyllenbergii	hiseq_xtm_sbs_kit_300_cycles_v2__box_1of_2__lot	20336598
Acinetobacter gyllenbergii	hiseq_xtm_sbs_kit_300_cycles_v2__box_1of_2__lot	20340295
Acinetobacter gyllenbergii	hiseq_xtm_sbs_kit_300_cycles_v2__box_1of_2__lot	20340296	0.0526316
Acinetobacter gyllenbergii	hiseq_xtm_sbs_kit_300_cycles_v2__box_1of_2__lot	20340298	0.00802139
Acinetobacter gyllenbergii	hiseq_xtm_sbs_kit_300_cycles_v2__box_1of_2__lot	20340301	0.00699301
Acinetobacter gyllenbergii	hiseq_xtm_sbs_kit_300_cycles_v2__box_1of_2__lot	20340396
Acinetobacter gyllenbergii	hiseq_xtm_sbs_kit_300_cycles_v2__box_1of_2__lot	20359560
Acinetobacter gyllenbergii	hiseq_xtm_sbs_kit_300_cycles_v2__box_1of_2__lot	20363558
Acinetobacter gyllenbergii	hiseq_xtm_sbs_kit_300_cycles_v2__box_1of_2__lot	20363559
Acinetobacter gyllenbergii	hiseq_xtm_sbs_kit_300_cycles_v2__box_1of_2__lot	20364059
Acinetobacter gyllenbergii	hiseq_xtm_sbs_kit_300_cycles_v2__box_1of_2__lot	20371255
Acinetobacter gyllenbergii	hiseq_xtm_sbs_kit_300_cycles_v2__box_1of_2__lot	20372370
Acinetobacter gyllenbergii	hiseq_xtm_sbs_kit_300_cycles_v2__box_1of_2__lot	20374156
Acinetobacter gyllenbergii	hiseq_xtm_sbs_kit_300_cycles_v2__box_1of_2__lot	20382082
Acinetobacter gyllenbergii	hiseq_xtm_sbs_kit_300_cycles_v2__box_1of_2__lot	20382949
Acinetobacter gyllenbergii	hiseq_xtm_sbs_kit_300_cycles_v2__box_1of_2__lot	20385645
Acinetobacter gyllenbergii	hiseq_xtm_sbs_kit_300_cycles_v2__box_1of_2__lot	20385649
Acinetobacter gyllenbergii	hiseq_xtm_sbs_kit_300_cycles_v2__box_1of_2__lot	20392970
Acinetobacter gyllenbergii	hiseq_xtm_sbs_kit_300_cycles_v2__box_1of_2__lot	20392972
Acinetobacter gyllenbergii	hiseq_xtm_sbs_kit_300_cycles_v2__box_1of_2__lot	20396095
Acinetobacter gyllenbergii	hiseq_xtm_sbs_kit_300_cycles_v2__box_1of_2__lot	20396283
Acinetobacter gyllenbergii	hiseq_xtm_sbs_kit_300_cycles_v2__box_1of_2__lot	20396286
Acinetobacter haemolyticus	extraction_kit	Chemagic DNA Blood Kit (Perkin Elmer, MA)
Acinetobacter haemolyticus	extraction_kit	Maxwell RSC Blood DNA Kit (AS1400)	0.000928505
Acinetobacter haemolyticus	extraction_kit	QIAamp DNA Blood Mini Kit
Acinetobacter haemolyticus	extraction_kit	QIAsymphony DSP DNA Midi Kit	0.00103306
Acinetobacter haemolyticus	extraction_kit	QIAsymphony DSP DNA Mini Kit (192)
Acinetobacter haemolyticus	extraction_kit	abGENIX Whole Blood Genomic DNA Extraction Kit
Acinetobacter haemolyticus	hiseq_xtm_sbs_kit_300_cycles_v2__box_1of_2__lot	20235982
Acinetobacter haemolyticus	hiseq_xtm_sbs_kit_300_cycles_v2__box_1of_2__lot	20293078
Acinetobacter haemolyticus	hiseq_xtm_sbs_kit_300_cycles_v2__box_1of_2__lot	20304523
Acinetobacter haemolyticus	hiseq_xtm_sbs_kit_300_cycles_v2__box_1of_2__lot	20305232
Acinetobacter haemolyticus	hiseq_xtm_sbs_kit_300_cycles_v2__box_1of_2__lot	20305982
Acinetobacter haemolyticus	hiseq_xtm_sbs_kit_300_cycles_v2__box_1of_2__lot	20314080
Acinetobacter haemolyticus	hiseq_xtm_sbs_kit_300_cycles_v2__box_1of_2__lot	20314082
Acinetobacter haemolyticus	hiseq_xtm_sbs_kit_300_cycles_v2__box_1of_2__lot	20319700
Acinetobacter haemolyticus	hiseq_xtm_sbs_kit_300_cycles_v2__box_1of_2__lot	20322799
Acinetobacter haemolyticus	hiseq_xtm_sbs_kit_300_cycles_v2__box_1of_2__lot	20324969
Acinetobacter haemolyticus	hiseq_xtm_sbs_kit_300_cycles_v2__box_1of_2__lot	20331242
Acinetobacter haemolyticus	hiseq_xtm_sbs_kit_300_cycles_v2__box_1of_2__lot	20336598
Acinetobacter haemolyticus	hiseq_xtm_sbs_kit_300_cycles_v2__box_1of_2__lot	20340295
Acinetobacter haemolyticus	hiseq_xtm_sbs_kit_300_cycles_v2__box_1of_2__lot	20340296
Acinetobacter haemolyticus	hiseq_xtm_sbs_kit_300_cycles_v2__box_1of_2__lot	20340298	0.0026738
Acinetobacter haemolyticus	hiseq_xtm_sbs_kit_300_cycles_v2__box_1of_2__lot	20340301
Acinetobacter haemolyticus	hiseq_xtm_sbs_kit_300_cycles_v2__box_1of_2__lot	20340396
Acinetobacter haemolyticus	hiseq_xtm_sbs_kit_300_cycles_v2__box_1of_2__lot	20359560
Acinetobacter haemolyticus	hiseq_xtm_sbs_kit_300_cycles_v2__box_1of_2__lot	20363558
Acinetobacter haemolyticus	hiseq_xtm_sbs_kit_300_cycles_v2__box_1of_2__lot	20363559
Acinetobacter haemolyticus	hiseq_xtm_sbs_kit_300_cycles_v2__box_1of_2__lot	20364059
Acinetobacter haemolyticus	hiseq_xtm_sbs_kit_300_cycles_v2__box_1of_2__lot	20371255
Acinetobacter haemolyticus	hiseq_xtm_sbs_kit_300_cycles_v2__box_1of_2__lot	20372370
Acinetobacter haemolyticus	hiseq_xtm_sbs_kit_300_cycles_v2__box_1of_2__lot	20374156
Acinetobacter haemolyticus	hiseq_xtm_sbs_kit_300_cycles_v2__box_1of_2__lot	20382082	0.0034965
Acinetobacter haemolyticus	hiseq_xtm_sbs_kit_300_cycles_v2__box_1of_2__lot	20382949
Acinetobacter haemolyticus	hiseq_xtm_sbs_kit_300_cycles_v2__box_1of_2__lot	20385645
Acinetobacter haemolyticus	hiseq_xtm_sbs_kit_300_cycles_v2__box_1of_2__lot	20385649
Acinetobacter haemolyticus	hiseq_xtm_sbs_kit_300_cycles_v2__box_1of_2__lot	20392970
Acinetobacter haemolyticus	hiseq_xtm_sbs_kit_300_cycles_v2__box_1of_2__lot	20392972
Acinetobacter haemolyticus	hiseq_xtm_sbs_kit_300_cycles_v2__box_1of_2__lot	20396095	0.00543478
Acinetobacter haemolyticus	hiseq_xtm_sbs_kit_300_cycles_v2__box_1of_2__lot	20396283
Acinetobacter haemolyticus	hiseq_xtm_sbs_kit_300_cycles_v2__box_1of_2__lot	20396286
Acinetobacter indicus	extraction_kit	Chemagic DNA Blood Kit (Perkin Elmer, MA)
Acinetobacter indicus	extraction_kit	Maxwell RSC Blood DNA Kit (AS1400)
Acinetobacter indicus	extraction_kit	QIAamp DNA Blood Mini Kit
Acinetobacter indicus	extraction_kit	QIAsymphony DSP DNA Midi Kit
Acinetobacter indicus	extraction_kit	QIAsymphony DSP DNA Mini Kit (192)
Acinetobacter indicus	extraction_kit	abGENIX Whole Blood Genomic DNA Extraction Kit
Acinetobacter indicus	hiseq_xtm_sbs_kit_300_cycles_v2__box_1of_2__lot	20235982
Acinetobacter indicus	hiseq_xtm_sbs_kit_300_cycles_v2__box_1of_2__lot	20293078
Acinetobacter indicus	hiseq_xtm_sbs_kit_300_cycles_v2__box_1of_2__lot	20304523
Acinetobacter indicus	hiseq_xtm_sbs_kit_300_cycles_v2__box_1of_2__lot	20305232
Acinetobacter indicus	hiseq_xtm_sbs_kit_300_cycles_v2__box_1of_2__lot	20305982
Acinetobacter indicus	hiseq_xtm_sbs_kit_300_cycles_v2__box_1of_2__lot	20314080
Acinetobacter indicus	hiseq_xtm_sbs_kit_300_cycles_v2__box_1of_2__lot	20314082
Acinetobacter indicus	hiseq_xtm_sbs_kit_300_cycles_v2__box_1of_2__lot	20319700
Acinetobacter indicus	hiseq_xtm_sbs_kit_300_cycles_v2__box_1of_2__lot	20322799
Acinetobacter indicus	hiseq_xtm_sbs_kit_300_cycles_v2__box_1of_2__lot	20324969
Acinetobacter indicus	hiseq_xtm_sbs_kit_300_cycles_v2__box_1of_2__lot	20331242
Acinetobacter indicus	hiseq_xtm_sbs_kit_300_cycles_v2__box_1of_2__lot	20336598
Acinetobacter indicus	hiseq_xtm_sbs_kit_300_cycles_v2__box_1of_2__lot	20340295
Acinetobacter indicus	hiseq_xtm_sbs_kit_300_cycles_v2__box_1of_2__lot	20340296
Acinetobacter indicus	hiseq_xtm_sbs_kit_300_cycles_v2__box_1of_2__lot	20340298
Acinetobacter indicus	hiseq_xtm_sbs_kit_300_cycles_v2__box_1of_2__lot	20340301
Acinetobacter indicus	hiseq_xtm_sbs_kit_300_cycles_v2__box_1of_2__lot	20340396
Acinetobacter indicus	hiseq_xtm_sbs_kit_300_cycles_v2__box_1of_2__lot	20359560
Acinetobacter indicus	hiseq_xtm_sbs_kit_300_cycles_v2__box_1of_2__lot	20363558
Acinetobacter indicus	hiseq_xtm_sbs_kit_300_cycles_v2__box_1of_2__lot	20363559
Acinetobacter indicus	hiseq_xtm_sbs_kit_300_cycles_v2__box_1of_2__lot	20364059
Acinetobacter indicus	hiseq_xtm_sbs_kit_300_cycles_v2__box_1of_2__lot	20371255
Acinetobacter indicus	hiseq_xtm_sbs_kit_300_cycles_v2__box_1of_2__lot	20372370
Acinetobacter indicus	hiseq_xtm_sbs_kit_300_cycles_v2__box_1of_2__lot	20374156
Acinetobacter indicus	hiseq_xtm_sbs_kit_300_cycles_v2__box_1of_2__lot	20382082
Acinetobacter indicus	hiseq_xtm_sbs_kit_300_cycles_v2__box_1of_2__lot	20382949
Acinetobacter indicus	hiseq_xtm_sbs_kit_300_cycles_v2__box_1of_2__lot	20385645
Acinetobacter indicus	hiseq_xtm_sbs_kit_300_cycles_v2__box_1of_2__lot	20385649
Acinetobacter indicus	hiseq_xtm_sbs_kit_300_cycles_v2__box_1of_2__lot	20392970
Acinetobacter indicus	hiseq_xtm_sbs_kit_300_cycles_v2__box_1of_2__lot	20392972
Acinetobacter indicus	hiseq_xtm_sbs_kit_300_cycles_v2__box_1of_2__lot	20396095
Acinetobacter indicus	hiseq_xtm_sbs_kit_300_cycles_v2__box_1of_2__lot	20396283
Acinetobacter indicus	hiseq_xtm_sbs_kit_300_cycles_v2__box_1of_2__lot	20396286
Acinetobacter johnsonii	extraction_kit	Chemagic DNA Blood Kit (Perkin Elmer, MA)
Acinetobacter johnsonii	extraction_kit	Maxwell RSC Blood DNA Kit (AS1400)	0.00557103
Acinetobacter johnsonii	extraction_kit	QIAamp DNA Blood Mini Kit	0.0060241
Acinetobacter johnsonii	extraction_kit	QIAsymphony DSP DNA Midi Kit
Acinetobacter johnsonii	extraction_kit	QIAsymphony DSP DNA Mini Kit (192)	0.00157233
Acinetobacter johnsonii	extraction_kit	abGENIX Whole Blood Genomic DNA Extraction Kit	0.520596
Acinetobacter johnsonii	hiseq_xtm_sbs_kit_300_cycles_v2__box_1of_2__lot	20235982
Acinetobacter johnsonii	hiseq_xtm_sbs_kit_300_cycles_v2__box_1of_2__lot	20293078	0.347826
Acinetobacter johnsonii	hiseq_xtm_sbs_kit_300_cycles_v2__box_1of_2__lot	20304523	0.222689
Acinetobacter johnsonii	hiseq_xtm_sbs_kit_300_cycles_v2__box_1of_2__lot	20305232
Acinetobacter johnsonii	hiseq_xtm_sbs_kit_300_cycles_v2__box_1of_2__lot	20305982	0.0743243
Acinetobacter johnsonii	hiseq_xtm_sbs_kit_300_cycles_v2__box_1of_2__lot	20314080
Acinetobacter johnsonii	hiseq_xtm_sbs_kit_300_cycles_v2__box_1of_2__lot	20314082	0.0303951
Acinetobacter johnsonii	hiseq_xtm_sbs_kit_300_cycles_v2__box_1of_2__lot	20319700	0.602151
Acinetobacter johnsonii	hiseq_xtm_sbs_kit_300_cycles_v2__box_1of_2__lot	20322799
Acinetobacter johnsonii	hiseq_xtm_sbs_kit_300_cycles_v2__box_1of_2__lot	20324969	0.684211
Acinetobacter johnsonii	hiseq_xtm_sbs_kit_300_cycles_v2__box_1of_2__lot	20331242
Acinetobacter johnsonii	hiseq_xtm_sbs_kit_300_cycles_v2__box_1of_2__lot	20336598	0.0526316
Acinetobacter johnsonii	hiseq_xtm_sbs_kit_300_cycles_v2__box_1of_2__lot	20340295
Acinetobacter johnsonii	hiseq_xtm_sbs_kit_300_cycles_v2__box_1of_2__lot	20340296
Acinetobacter johnsonii	hiseq_xtm_sbs_kit_300_cycles_v2__box_1of_2__lot	20340298	0.157754
Acinetobacter johnsonii	hiseq_xtm_sbs_kit_300_cycles_v2__box_1of_2__lot	20340301
Acinetobacter johnsonii	hiseq_xtm_sbs_kit_300_cycles_v2__box_1of_2__lot	20340396
Acinetobacter johnsonii	hiseq_xtm_sbs_kit_300_cycles_v2__box_1of_2__lot	20359560	0.681373
Acinetobacter johnsonii	hiseq_xtm_sbs_kit_300_cycles_v2__box_1of_2__lot	20363558	0.430859
Acinetobacter johnsonii	hiseq_xtm_sbs_kit_300_cycles_v2__box_1of_2__lot	20363559	0.152318
Acinetobacter johnsonii	hiseq_xtm_sbs_kit_300_cycles_v2__box_1of_2__lot	20364059	0.195402
Acinetobacter johnsonii	hiseq_xtm_sbs_kit_300_cycles_v2__box_1of_2__lot	20371255	0.0020202
Acinetobacter johnsonii	hiseq_xtm_sbs_kit_300_cycles_v2__box_1of_2__lot	20372370	0.210526
Acinetobacter johnsonii	hiseq_xtm_sbs_kit_300_cycles_v2__box_1of_2__lot	20374156	0.168421
Acinetobacter johnsonii	hiseq_xtm_sbs_kit_300_cycles_v2__box_1of_2__lot	20382082	0.0227273
Acinetobacter johnsonii	hiseq_xtm_sbs_kit_300_cycles_v2__box_1of_2__lot	20382949
Acinetobacter johnsonii	hiseq_xtm_sbs_kit_300_cycles_v2__box_1of_2__lot	20385645	0.00274348
Acinetobacter johnsonii	hiseq_xtm_sbs_kit_300_cycles_v2__box_1of_2__lot	20385649
Acinetobacter johnsonii	hiseq_xtm_sbs_kit_300_cycles_v2__box_1of_2__lot	20392970
Acinetobacter johnsonii	hiseq_xtm_sbs_kit_300_cycles_v2__box_1of_2__lot	20392972
Acinetobacter johnsonii	hiseq_xtm_sbs_kit_300_cycles_v2__box_1of_2__lot	20396095
Acinetobacter johnsonii	hiseq_xtm_sbs_kit_300_cycles_v2__box_1of_2__lot	20396283
Acinetobacter johnsonii	hiseq_xtm_sbs_kit_300_cycles_v2__box_1of_2__lot	20396286
Acinetobacter junii	extraction_kit	Chemagic DNA Blood Kit (Perkin Elmer, MA)
Acinetobacter junii	extraction_kit	Maxwell RSC Blood DNA Kit (AS1400)	0.000928505
Acinetobacter junii	extraction_kit	QIAamp DNA Blood Mini Kit
Acinetobacter junii	extraction_kit	QIAsymphony DSP DNA Midi Kit
Acinetobacter junii	extraction_kit	QIAsymphony DSP DNA Mini Kit (192)
Acinetobacter junii	extraction_kit	abGENIX Whole Blood Genomic DNA Extraction Kit
Acinetobacter junii	hiseq_xtm_sbs_kit_300_cycles_v2__box_1of_2__lot	20235982
Acinetobacter junii	hiseq_xtm_sbs_kit_300_cycles_v2__box_1of_2__lot	20293078
Acinetobacter junii	hiseq_xtm_sbs_kit_300_cycles_v2__box_1of_2__lot	20304523
Acinetobacter junii	hiseq_xtm_sbs_kit_300_cycles_v2__box_1of_2__lot	20305232
Acinetobacter junii	hiseq_xtm_sbs_kit_300_cycles_v2__box_1of_2__lot	20305982
Acinetobacter junii	hiseq_xtm_sbs_kit_300_cycles_v2__box_1of_2__lot	20314080
Acinetobacter junii	hiseq_xtm_sbs_kit_300_cycles_v2__box_1of_2__lot	20314082
Acinetobacter junii	hiseq_xtm_sbs_kit_300_cycles_v2__box_1of_2__lot	20319700
Acinetobacter junii	hiseq_xtm_sbs_kit_300_cycles_v2__box_1of_2__lot	20322799
Acinetobacter junii	hiseq_xtm_sbs_kit_300_cycles_v2__box_1of_2__lot	20324969
Acinetobacter junii	hiseq_xtm_sbs_kit_300_cycles_v2__box_1of_2__lot	20331242
Acinetobacter junii	hiseq_xtm_sbs_kit_300_cycles_v2__box_1of_2__lot	20336598
Acinetobacter junii	hiseq_xtm_sbs_kit_300_cycles_v2__box_1of_2__lot	20340295
Acinetobacter junii	hiseq_xtm_sbs_kit_300_cycles_v2__box_1of_2__lot	20340296
Acinetobacter junii	hiseq_xtm_sbs_kit_300_cycles_v2__box_1of_2__lot	20340298
Acinetobacter junii	hiseq_xtm_sbs_kit_300_cycles_v2__box_1of_2__lot	20340301
Acinetobacter junii	hiseq_xtm_sbs_kit_300_cycles_v2__box_1of_2__lot	20340396
Acinetobacter junii	hiseq_xtm_sbs_kit_300_cycles_v2__box_1of_2__lot	20359560
Acinetobacter junii	hiseq_xtm_sbs_kit_300_cycles_v2__box_1of_2__lot	20363558
Acinetobacter junii	hiseq_xtm_sbs_kit_300_cycles_v2__box_1of_2__lot	20363559
Acinetobacter junii	hiseq_xtm_sbs_kit_300_cycles_v2__box_1of_2__lot	20364059
Acinetobacter junii	hiseq_xtm_sbs_kit_300_cycles_v2__box_1of_2__lot	20371255
Acinetobacter junii	hiseq_xtm_sbs_kit_300_cycles_v2__box_1of_2__lot	20372370
Acinetobacter junii	hiseq_xtm_sbs_kit_300_cycles_v2__box_1of_2__lot	20374156
Acinetobacter junii	hiseq_xtm_sbs_kit_300_cycles_v2__box_1of_2__lot	20382082	0.00174825
Acinetobacter junii	hiseq_xtm_sbs_kit_300_cycles_v2__box_1of_2__lot	20382949
Acinetobacter junii	hiseq_xtm_sbs_kit_300_cycles_v2__box_1of_2__lot	20385645
Acinetobacter junii	hiseq_xtm_sbs_kit_300_cycles_v2__box_1of_2__lot	20385649
Acinetobacter junii	hiseq_xtm_sbs_kit_300_cycles_v2__box_1of_2__lot	20392970	0.0019802
Acinetobacter junii	hiseq_xtm_sbs_kit_300_cycles_v2__box_1of_2__lot	20392972
Acinetobacter junii	hiseq_xtm_sbs_kit_300_cycles_v2__box_1of_2__lot	20396095
Acinetobacter junii	hiseq_xtm_sbs_kit_300_cycles_v2__box_1of_2__lot	20396283
Acinetobacter junii	hiseq_xtm_sbs_kit_300_cycles_v2__box_1of_2__lot	20396286
Acinetobacter lwoffii	extraction_kit	Chemagic DNA Blood Kit (Perkin Elmer, MA)
Acinetobacter lwoffii	extraction_kit	Maxwell RSC Blood DNA Kit (AS1400)
Acinetobacter lwoffii	extraction_kit	QIAamp DNA Blood Mini Kit	0.00150602
Acinetobacter lwoffii	extraction_kit	QIAsymphony DSP DNA Midi Kit
Acinetobacter lwoffii	extraction_kit	QIAsymphony DSP DNA Mini Kit (192)
Acinetobacter lwoffii	extraction_kit	abGENIX Whole Blood Genomic DNA Extraction Kit
Acinetobacter lwoffii	hiseq_xtm_sbs_kit_300_cycles_v2__box_1of_2__lot	20235982
Acinetobacter lwoffii	hiseq_xtm_sbs_kit_300_cycles_v2__box_1of_2__lot	20293078
Acinetobacter lwoffii	hiseq_xtm_sbs_kit_300_cycles_v2__box_1of_2__lot	20304523
Acinetobacter lwoffii	hiseq_xtm_sbs_kit_300_cycles_v2__box_1of_2__lot	20305232
Acinetobacter lwoffii	hiseq_xtm_sbs_kit_300_cycles_v2__box_1of_2__lot	20305982
Acinetobacter lwoffii	hiseq_xtm_sbs_kit_300_cycles_v2__box_1of_2__lot	20314080
Acinetobacter lwoffii	hiseq_xtm_sbs_kit_300_cycles_v2__box_1of_2__lot	20314082
Acinetobacter lwoffii	hiseq_xtm_sbs_kit_300_cycles_v2__box_1of_2__lot	20319700
Acinetobacter lwoffii	hiseq_xtm_sbs_kit_300_cycles_v2__box_1of_2__lot	20322799
Acinetobacter lwoffii	hiseq_xtm_sbs_kit_300_cycles_v2__box_1of_2__lot	20324969
Acinetobacter lwoffii	hiseq_xtm_sbs_kit_300_cycles_v2__box_1of_2__lot	20331242
Acinetobacter lwoffii	hiseq_xtm_sbs_kit_300_cycles_v2__box_1of_2__lot	20336598
Acinetobacter lwoffii	hiseq_xtm_sbs_kit_300_cycles_v2__box_1of_2__lot	20340295
Acinetobacter lwoffii	hiseq_xtm_sbs_kit_300_cycles_v2__box_1of_2__lot	20340296
Acinetobacter lwoffii	hiseq_xtm_sbs_kit_300_cycles_v2__box_1of_2__lot	20340298
Acinetobacter lwoffii	hiseq_xtm_sbs_kit_300_cycles_v2__box_1of_2__lot	20340301
Acinetobacter lwoffii	hiseq_xtm_sbs_kit_300_cycles_v2__box_1of_2__lot	20340396
Acinetobacter lwoffii	hiseq_xtm_sbs_kit_300_cycles_v2__box_1of_2__lot	20359560
Acinetobacter lwoffii	hiseq_xtm_sbs_kit_300_cycles_v2__box_1of_2__lot	20363558
Acinetobacter lwoffii	hiseq_xtm_sbs_kit_300_cycles_v2__box_1of_2__lot	20363559
Acinetobacter lwoffii	hiseq_xtm_sbs_kit_300_cycles_v2__box_1of_2__lot	20364059
Acinetobacter lwoffii	hiseq_xtm_sbs_kit_300_cycles_v2__box_1of_2__lot	20371255
Acinetobacter lwoffii	hiseq_xtm_sbs_kit_300_cycles_v2__box_1of_2__lot	20372370
Acinetobacter lwoffii	hiseq_xtm_sbs_kit_300_cycles_v2__box_1of_2__lot	20374156
Acinetobacter lwoffii	hiseq_xtm_sbs_kit_300_cycles_v2__box_1of_2__lot	20382082
Acinetobacter lwoffii	hiseq_xtm_sbs_kit_300_cycles_v2__box_1of_2__lot	20382949
Acinetobacter lwoffii	hiseq_xtm_sbs_kit_300_cycles_v2__box_1of_2__lot	20385645
Acinetobacter lwoffii	hiseq_xtm_sbs_kit_300_cycles_v2__box_1of_2__lot	20385649
Acinetobacter lwoffii	hiseq_xtm_sbs_kit_300_cycles_v2__box_1of_2__lot	20392970
Acinetobacter lwoffii	hiseq_xtm_sbs_kit_300_cycles_v2__box_1of_2__lot	20392972
Acinetobacter lwoffii	hiseq_xtm_sbs_kit_300_cycles_v2__box_1of_2__lot	20396095
Acinetobacter lwoffii	hiseq_xtm_sbs_kit_300_cycles_v2__box_1of_2__lot	20396283
Acinetobacter lwoffii	hiseq_xtm_sbs_kit_300_cycles_v2__box_1of_2__lot	20396286
Acinetobacter nosocomialis	extraction_kit	Chemagic DNA Blood Kit (Perkin Elmer, MA)
Acinetobacter nosocomialis	extraction_kit	Maxwell RSC Blood DNA Kit (AS1400)
Acinetobacter nosocomialis	extraction_kit	QIAamp DNA Blood Mini Kit
Acinetobacter nosocomialis	extraction_kit	QIAsymphony DSP DNA Midi Kit	0.00413223
Acinetobacter nosocomialis	extraction_kit	QIAsymphony DSP DNA Mini Kit (192)
Acinetobacter nosocomialis	extraction_kit	abGENIX Whole Blood Genomic DNA Extraction Kit
Acinetobacter nosocomialis	hiseq_xtm_sbs_kit_300_cycles_v2__box_1of_2__lot	20235982
Acinetobacter nosocomialis	hiseq_xtm_sbs_kit_300_cycles_v2__box_1of_2__lot	20293078
Acinetobacter nosocomialis	hiseq_xtm_sbs_kit_300_cycles_v2__box_1of_2__lot	20304523
Acinetobacter nosocomialis	hiseq_xtm_sbs_kit_300_cycles_v2__box_1of_2__lot	20305232
Acinetobacter nosocomialis	hiseq_xtm_sbs_kit_300_cycles_v2__box_1of_2__lot	20305982
Acinetobacter nosocomialis	hiseq_xtm_sbs_kit_300_cycles_v2__box_1of_2__lot	20314080
Acinetobacter nosocomialis	hiseq_xtm_sbs_kit_300_cycles_v2__box_1of_2__lot	20314082
Acinetobacter nosocomialis	hiseq_xtm_sbs_kit_300_cycles_v2__box_1of_2__lot	20319700
Acinetobacter nosocomialis	hiseq_xtm_sbs_kit_300_cycles_v2__box_1of_2__lot	20322799
Acinetobacter nosocomialis	hiseq_xtm_sbs_kit_300_cycles_v2__box_1of_2__lot	20324969
Acinetobacter nosocomialis	hiseq_xtm_sbs_kit_300_cycles_v2__box_1of_2__lot	20331242
Acinetobacter nosocomialis	hiseq_xtm_sbs_kit_300_cycles_v2__box_1of_2__lot	20336598
Acinetobacter nosocomialis	hiseq_xtm_sbs_kit_300_cycles_v2__box_1of_2__lot	20340295
Acinetobacter nosocomialis	hiseq_xtm_sbs_kit_300_cycles_v2__box_1of_2__lot	20340296
Acinetobacter nosocomialis	hiseq_xtm_sbs_kit_300_cycles_v2__box_1of_2__lot	20340298	0.0106952
Acinetobacter nosocomialis	hiseq_xtm_sbs_kit_300_cycles_v2__box_1of_2__lot	20340301
Acinetobacter nosocomialis	hiseq_xtm_sbs_kit_300_cycles_v2__box_1of_2__lot	20340396
Acinetobacter nosocomialis	hiseq_xtm_sbs_kit_300_cycles_v2__box_1of_2__lot	20359560
Acinetobacter nosocomialis	hiseq_xtm_sbs_kit_300_cycles_v2__box_1of_2__lot	20363558
Acinetobacter nosocomialis	hiseq_xtm_sbs_kit_300_cycles_v2__box_1of_2__lot	20363559
Acinetobacter nosocomialis	hiseq_xtm_sbs_kit_300_cycles_v2__box_1of_2__lot	20364059
Acinetobacter nosocomialis	hiseq_xtm_sbs_kit_300_cycles_v2__box_1of_2__lot	20371255
Acinetobacter nosocomialis	hiseq_xtm_sbs_kit_300_cycles_v2__box_1of_2__lot	20372370
Acinetobacter nosocomialis	hiseq_xtm_sbs_kit_300_cycles_v2__box_1of_2__lot	20374156
Acinetobacter nosocomialis	hiseq_xtm_sbs_kit_300_cycles_v2__box_1of_2__lot	20382082
Acinetobacter nosocomialis	hiseq_xtm_sbs_kit_300_cycles_v2__box_1of_2__lot	20382949
Acinetobacter nosocomialis	hiseq_xtm_sbs_kit_300_cycles_v2__box_1of_2__lot	20385645
Acinetobacter nosocomialis	hiseq_xtm_sbs_kit_300_cycles_v2__box_1of_2__lot	20385649
Acinetobacter nosocomialis	hiseq_xtm_sbs_kit_300_cycles_v2__box_1of_2__lot	20392970
Acinetobacter nosocomialis	hiseq_xtm_sbs_kit_300_cycles_v2__box_1of_2__lot	20392972
Acinetobacter nosocomialis	hiseq_xtm_sbs_kit_300_cycles_v2__box_1of_2__lot	20396095
Acinetobacter nosocomialis	hiseq_xtm_sbs_kit_300_cycles_v2__box_1of_2__lot	20396283
Acinetobacter nosocomialis	hiseq_xtm_sbs_kit_300_cycles_v2__box_1of_2__lot	20396286
Acinetobacter pittii	extraction_kit	Chemagic DNA Blood Kit (Perkin Elmer, MA)
Acinetobacter pittii	extraction_kit	Maxwell RSC Blood DNA Kit (AS1400)
Acinetobacter pittii	extraction_kit	QIAamp DNA Blood Mini Kit	0.00150602
Acinetobacter pittii	extraction_kit	QIAsymphony DSP DNA Midi Kit
Acinetobacter pittii	extraction_kit	QIAsymphony DSP DNA Mini Kit (192)
Acinetobacter pittii	extraction_kit	abGENIX Whole Blood Genomic DNA Extraction Kit
Acinetobacter pittii	hiseq_xtm_sbs_kit_300_cycles_v2__box_1of_2__lot	20235982
Acinetobacter pittii	hiseq_xtm_sbs_kit_300_cycles_v2__box_1of_2__lot	20293078
Acinetobacter pittii	hiseq_xtm_sbs_kit_300_cycles_v2__box_1of_2__lot	20304523
Acinetobacter pittii	hiseq_xtm_sbs_kit_300_cycles_v2__box_1of_2__lot	20305232
Acinetobacter pittii	hiseq_xtm_sbs_kit_300_cycles_v2__box_1of_2__lot	20305982
Acinetobacter pittii	hiseq_xtm_sbs_kit_300_cycles_v2__box_1of_2__lot	20314080
Acinetobacter pittii	hiseq_xtm_sbs_kit_300_cycles_v2__box_1of_2__lot	20314082
Acinetobacter pittii	hiseq_xtm_sbs_kit_300_cycles_v2__box_1of_2__lot	20319700
Acinetobacter pittii	hiseq_xtm_sbs_kit_300_cycles_v2__box_1of_2__lot	20322799
Acinetobacter pittii	hiseq_xtm_sbs_kit_300_cycles_v2__box_1of_2__lot	20324969
Acinetobacter pittii	hiseq_xtm_sbs_kit_300_cycles_v2__box_1of_2__lot	20331242
Acinetobacter pittii	hiseq_xtm_sbs_kit_300_cycles_v2__box_1of_2__lot	20336598
Acinetobacter pittii	hiseq_xtm_sbs_kit_300_cycles_v2__box_1of_2__lot	20340295
Acinetobacter pittii	hiseq_xtm_sbs_kit_300_cycles_v2__box_1of_2__lot	20340296
Acinetobacter pittii	hiseq_xtm_sbs_kit_300_cycles_v2__box_1of_2__lot	20340298
Acinetobacter pittii	hiseq_xtm_sbs_kit_300_cycles_v2__box_1of_2__lot	20340301
Acinetobacter pittii	hiseq_xtm_sbs_kit_300_cycles_v2__box_1of_2__lot	20340396
Acinetobacter pittii	hiseq_xtm_sbs_kit_300_cycles_v2__box_1of_2__lot	20359560
Acinetobacter pittii	hiseq_xtm_sbs_kit_300_cycles_v2__box_1of_2__lot	20363558
Acinetobacter pittii	hiseq_xtm_sbs_kit_300_cycles_v2__box_1of_2__lot	20363559
Acinetobacter pittii	hiseq_xtm_sbs_kit_300_cycles_v2__box_1of_2__lot	20364059
Acinetobacter pittii	hiseq_xtm_sbs_kit_300_cycles_v2__box_1of_2__lot	20371255
Acinetobacter pittii	hiseq_xtm_sbs_kit_300_cycles_v2__box_1of_2__lot	20372370
Acinetobacter pittii	hiseq_xtm_sbs_kit_300_cycles_v2__box_1of_2__lot	20374156
Acinetobacter pittii	hiseq_xtm_sbs_kit_300_cycles_v2__box_1of_2__lot	20382082
Acinetobacter pittii	hiseq_xtm_sbs_kit_300_cycles_v2__box_1of_2__lot	20382949
Acinetobacter pittii	hiseq_xtm_sbs_kit_300_cycles_v2__box_1of_2__lot	20385645
Acinetobacter pittii	hiseq_xtm_sbs_kit_300_cycles_v2__box_1of_2__lot	20385649
Acinetobacter pittii	hiseq_xtm_sbs_kit_300_cycles_v2__box_1of_2__lot	20392970
Acinetobacter pittii	hiseq_xtm_sbs_kit_300_cycles_v2__box_1of_2__lot	20392972
Acinetobacter pittii	hiseq_xtm_sbs_kit_300_cycles_v2__box_1of_2__lot	20396095
Acinetobacter pittii	hiseq_xtm_sbs_kit_300_cycles_v2__box_1of_2__lot	20396283
Acinetobacter pittii	hiseq_xtm_sbs_kit_300_cycles_v2__box_1of_2__lot	20396286
Acinetobacter radioresistens	extraction_kit	Chemagic DNA Blood Kit (Perkin Elmer, MA)
Acinetobacter radioresistens	extraction_kit	Maxwell RSC Blood DNA Kit (AS1400)
Acinetobacter radioresistens	extraction_kit	QIAamp DNA Blood Mini Kit
Acinetobacter radioresistens	extraction_kit	QIAsymphony DSP DNA Midi Kit	0.00103306
Acinetobacter radioresistens	extraction_kit	QIAsymphony DSP DNA Mini Kit (192)
Acinetobacter radioresistens	extraction_kit	abGENIX Whole Blood Genomic DNA Extraction Kit
Acinetobacter radioresistens	hiseq_xtm_sbs_kit_300_cycles_v2__box_1of_2__lot	20235982
Acinetobacter radioresistens	hiseq_xtm_sbs_kit_300_cycles_v2__box_1of_2__lot	20293078
Acinetobacter radioresistens	hiseq_xtm_sbs_kit_300_cycles_v2__box_1of_2__lot	20304523
Acinetobacter radioresistens	hiseq_xtm_sbs_kit_300_cycles_v2__box_1of_2__lot	20305232
Acinetobacter radioresistens	hiseq_xtm_sbs_kit_300_cycles_v2__box_1of_2__lot	20305982
Acinetobacter radioresistens	hiseq_xtm_sbs_kit_300_cycles_v2__box_1of_2__lot	20314080
Acinetobacter radioresistens	hiseq_xtm_sbs_kit_300_cycles_v2__box_1of_2__lot	20314082
Acinetobacter radioresistens	hiseq_xtm_sbs_kit_300_cycles_v2__box_1of_2__lot	20319700
Acinetobacter radioresistens	hiseq_xtm_sbs_kit_300_cycles_v2__box_1of_2__lot	20322799
Acinetobacter radioresistens	hiseq_xtm_sbs_kit_300_cycles_v2__box_1of_2__lot	20324969
Acinetobacter radioresistens	hiseq_xtm_sbs_kit_300_cycles_v2__box_1of_2__lot	20331242
Acinetobacter radioresistens	hiseq_xtm_sbs_kit_300_cycles_v2__box_1of_2__lot	20336598
Acinetobacter radioresistens	hiseq_xtm_sbs_kit_300_cycles_v2__box_1of_2__lot	20340295
Acinetobacter radioresistens	hiseq_xtm_sbs_kit_300_cycles_v2__box_1of_2__lot	20340296
Acinetobacter radioresistens	hiseq_xtm_sbs_kit_300_cycles_v2__box_1of_2__lot	20340298	0.0026738
Acinetobacter radioresistens	hiseq_xtm_sbs_kit_300_cycles_v2__box_1of_2__lot	20340301
Acinetobacter radioresistens	hiseq_xtm_sbs_kit_300_cycles_v2__box_1of_2__lot	20340396
Acinetobacter radioresistens	hiseq_xtm_sbs_kit_300_cycles_v2__box_1of_2__lot	20359560
Acinetobacter radioresistens	hiseq_xtm_sbs_kit_300_cycles_v2__box_1of_2__lot	20363558
Acinetobacter radioresistens	hiseq_xtm_sbs_kit_300_cycles_v2__box_1of_2__lot	20363559
Acinetobacter radioresistens	hiseq_xtm_sbs_kit_300_cycles_v2__box_1of_2__lot	20364059
Acinetobacter radioresistens	hiseq_xtm_sbs_kit_300_cycles_v2__box_1of_2__lot	20371255
Acinetobacter radioresistens	hiseq_xtm_sbs_kit_300_cycles_v2__box_1of_2__lot	20372370
Acinetobacter radioresistens	hiseq_xtm_sbs_kit_300_cycles_v2__box_1of_2__lot	20374156
Acinetobacter radioresistens	hiseq_xtm_sbs_kit_300_cycles_v2__box_1of_2__lot	20382082
Acinetobacter radioresistens	hiseq_xtm_sbs_kit_300_cycles_v2__box_1of_2__lot	20382949
Acinetobacter radioresistens	hiseq_xtm_sbs_kit_300_cycles_v2__box_1of_2__lot	20385645
Acinetobacter radioresistens	hiseq_xtm_sbs_kit_300_cycles_v2__box_1of_2__lot	20385649
Acinetobacter radioresistens	hiseq_xtm_sbs_kit_300_cycles_v2__box_1of_2__lot	20392970
Acinetobacter radioresistens	hiseq_xtm_sbs_kit_300_cycles_v2__box_1of_2__lot	20392972
Acinetobacter radioresistens	hiseq_xtm_sbs_kit_300_cycles_v2__box_1of_2__lot	20396095
Acinetobacter radioresistens	hiseq_xtm_sbs_kit_300_cycles_v2__box_1of_2__lot	20396283
Acinetobacter radioresistens	hiseq_xtm_sbs_kit_300_cycles_v2__box_1of_2__lot	20396286
Acinetobacter seifertii	extraction_kit	Chemagic DNA Blood Kit (Perkin Elmer, MA)
Acinetobacter seifertii	extraction_kit	Maxwell RSC Blood DNA Kit (AS1400)
Acinetobacter seifertii	extraction_kit	QIAamp DNA Blood Mini Kit
Acinetobacter seifertii	extraction_kit	QIAsymphony DSP DNA Midi Kit	0.00103306
Acinetobacter seifertii	extraction_kit	QIAsymphony DSP DNA Mini Kit (192)
Acinetobacter seifertii	extraction_kit	abGENIX Whole Blood Genomic DNA Extraction Kit
Acinetobacter seifertii	hiseq_xtm_sbs_kit_300_cycles_v2__box_1of_2__lot	20235982
Acinetobacter seifertii	hiseq_xtm_sbs_kit_300_cycles_v2__box_1of_2__lot	20293078
Acinetobacter seifertii	hiseq_xtm_sbs_kit_300_cycles_v2__box_1of_2__lot	20304523
Acinetobacter seifertii	hiseq_xtm_sbs_kit_300_cycles_v2__box_1of_2__lot	20305232
Acinetobacter seifertii	hiseq_xtm_sbs_kit_300_cycles_v2__box_1of_2__lot	20305982
Acinetobacter seifertii	hiseq_xtm_sbs_kit_300_cycles_v2__box_1of_2__lot	20314080
Acinetobacter seifertii	hiseq_xtm_sbs_kit_300_cycles_v2__box_1of_2__lot	20314082
Acinetobacter seifertii	hiseq_xtm_sbs_kit_300_cycles_v2__box_1of_2__lot	20319700
Acinetobacter seifertii	hiseq_xtm_sbs_kit_300_cycles_v2__box_1of_2__lot	20322799
Acinetobacter seifertii	hiseq_xtm_sbs_kit_300_cycles_v2__box_1of_2__lot	20324969
Acinetobacter seifertii	hiseq_xtm_sbs_kit_300_cycles_v2__box_1of_2__lot	20331242
Acinetobacter seifertii	hiseq_xtm_sbs_kit_300_cycles_v2__box_1of_2__lot	20336598
Acinetobacter seifertii	hiseq_xtm_sbs_kit_300_cycles_v2__box_1of_2__lot	20340295
Acinetobacter seifertii	hiseq_xtm_sbs_kit_300_cycles_v2__box_1of_2__lot	20340296
Acinetobacter seifertii	hiseq_xtm_sbs_kit_300_cycles_v2__box_1of_2__lot	20340298	0.0026738
Acinetobacter seifertii	hiseq_xtm_sbs_kit_300_cycles_v2__box_1of_2__lot	20340301
Acinetobacter seifertii	hiseq_xtm_sbs_kit_300_cycles_v2__box_1of_2__lot	20340396
Acinetobacter seifertii	hiseq_xtm_sbs_kit_300_cycles_v2__box_1of_2__lot	20359560
Acinetobacter seifertii	hiseq_xtm_sbs_kit_300_cycles_v2__box_1of_2__lot	20363558
Acinetobacter seifertii	hiseq_xtm_sbs_kit_300_cycles_v2__box_1of_2__lot	20363559
Acinetobacter seifertii	hiseq_xtm_sbs_kit_300_cycles_v2__box_1of_2__lot	20364059
Acinetobacter seifertii	hiseq_xtm_sbs_kit_300_cycles_v2__box_1of_2__lot	20371255
Acinetobacter seifertii	hiseq_xtm_sbs_kit_300_cycles_v2__box_1of_2__lot	20372370
Acinetobacter seifertii	hiseq_xtm_sbs_kit_300_cycles_v2__box_1of_2__lot	20374156
Acinetobacter seifertii	hiseq_xtm_sbs_kit_300_cycles_v2__box_1of_2__lot	20382082
Acinetobacter seifertii	hiseq_xtm_sbs_kit_300_cycles_v2__box_1of_2__lot	20382949
Acinetobacter seifertii	hiseq_xtm_sbs_kit_300_cycles_v2__box_1of_2__lot	20385645
Acinetobacter seifertii	hiseq_xtm_sbs_kit_300_cycles_v2__box_1of_2__lot	20385649
Acinetobacter seifertii	hiseq_xtm_sbs_kit_300_cycles_v2__box_1of_2__lot	20392970
Acinetobacter seifertii	hiseq_xtm_sbs_kit_300_cycles_v2__box_1of_2__lot	20392972
Acinetobacter seifertii	hiseq_xtm_sbs_kit_300_cycles_v2__box_1of_2__lot	20396095
Acinetobacter seifertii	hiseq_xtm_sbs_kit_300_cycles_v2__box_1of_2__lot	20396283
Acinetobacter seifertii	hiseq_xtm_sbs_kit_300_cycles_v2__box_1of_2__lot	20396286
Acinetobacter sp. ACNIH1	extraction_kit	Chemagic DNA Blood Kit (Perkin Elmer, MA)
Acinetobacter sp. ACNIH1	extraction_kit	Maxwell RSC Blood DNA Kit (AS1400)
Acinetobacter sp. ACNIH1	extraction_kit	QIAamp DNA Blood Mini Kit
Acinetobacter sp. ACNIH1	extraction_kit	QIAsymphony DSP DNA Midi Kit
Acinetobacter sp. ACNIH1	extraction_kit	QIAsymphony DSP DNA Mini Kit (192)
Acinetobacter sp. ACNIH1	extraction_kit	abGENIX Whole Blood Genomic DNA Extraction Kit
Acinetobacter sp. ACNIH1	hiseq_xtm_sbs_kit_300_cycles_v2__box_1of_2__lot	20235982
Acinetobacter sp. ACNIH1	hiseq_xtm_sbs_kit_300_cycles_v2__box_1of_2__lot	20293078
Acinetobacter sp. ACNIH1	hiseq_xtm_sbs_kit_300_cycles_v2__box_1of_2__lot	20304523
Acinetobacter sp. ACNIH1	hiseq_xtm_sbs_kit_300_cycles_v2__box_1of_2__lot	20305232
Acinetobacter sp. ACNIH1	hiseq_xtm_sbs_kit_300_cycles_v2__box_1of_2__lot	20305982
Acinetobacter sp. ACNIH1	hiseq_xtm_sbs_kit_300_cycles_v2__box_1of_2__lot	20314080
Acinetobacter sp. ACNIH1	hiseq_xtm_sbs_kit_300_cycles_v2__box_1of_2__lot	20314082
Acinetobacter sp. ACNIH1	hiseq_xtm_sbs_kit_300_cycles_v2__box_1of_2__lot	20319700
Acinetobacter sp. ACNIH1	hiseq_xtm_sbs_kit_300_cycles_v2__box_1of_2__lot	20322799
Acinetobacter sp. ACNIH1	hiseq_xtm_sbs_kit_300_cycles_v2__box_1of_2__lot	20324969
Acinetobacter sp. ACNIH1	hiseq_xtm_sbs_kit_300_cycles_v2__box_1of_2__lot	20331242
Acinetobacter sp. ACNIH1	hiseq_xtm_sbs_kit_300_cycles_v2__box_1of_2__lot	20336598
Acinetobacter sp. ACNIH1	hiseq_xtm_sbs_kit_300_cycles_v2__box_1of_2__lot	20340295
Acinetobacter sp. ACNIH1	hiseq_xtm_sbs_kit_300_cycles_v2__box_1of_2__lot	20340296
Acinetobacter sp. ACNIH1	hiseq_xtm_sbs_kit_300_cycles_v2__box_1of_2__lot	20340298
Acinetobacter sp. ACNIH1	hiseq_xtm_sbs_kit_300_cycles_v2__box_1of_2__lot	20340301
Acinetobacter sp. ACNIH1	hiseq_xtm_sbs_kit_300_cycles_v2__box_1of_2__lot	20340396
Acinetobacter sp. ACNIH1	hiseq_xtm_sbs_kit_300_cycles_v2__box_1of_2__lot	20359560
Acinetobacter sp. ACNIH1	hiseq_xtm_sbs_kit_300_cycles_v2__box_1of_2__lot	20363558
Acinetobacter sp. ACNIH1	hiseq_xtm_sbs_kit_300_cycles_v2__box_1of_2__lot	20363559
Acinetobacter sp. ACNIH1	hiseq_xtm_sbs_kit_300_cycles_v2__box_1of_2__lot	20364059
Acinetobacter sp. ACNIH1	hiseq_xtm_sbs_kit_300_cycles_v2__box_1of_2__lot	20371255
Acinetobacter sp. ACNIH1	hiseq_xtm_sbs_kit_300_cycles_v2__box_1of_2__lot	20372370
Acinetobacter sp. ACNIH1	hiseq_xtm_sbs_kit_300_cycles_v2__box_1of_2__lot	20374156
Acinetobacter sp. ACNIH1	hiseq_xtm_sbs_kit_300_cycles_v2__box_1of_2__lot	20382082
Acinetobacter sp. ACNIH1	hiseq_xtm_sbs_kit_300_cycles_v2__box_1of_2__lot	20382949
Acinetobacter sp. ACNIH1	hiseq_xtm_sbs_kit_300_cycles_v2__box_1of_2__lot	20385645
Acinetobacter sp. ACNIH1	hiseq_xtm_sbs_kit_300_cycles_v2__box_1of_2__lot	20385649
Acinetobacter sp. ACNIH1	hiseq_xtm_sbs_kit_300_cycles_v2__box_1of_2__lot	20392970
Acinetobacter sp. ACNIH1	hiseq_xtm_sbs_kit_300_cycles_v2__box_1of_2__lot	20392972
Acinetobacter sp. ACNIH1	hiseq_xtm_sbs_kit_300_cycles_v2__box_1of_2__lot	20396095
Acinetobacter sp. ACNIH1	hiseq_xtm_sbs_kit_300_cycles_v2__box_1of_2__lot	20396283
Acinetobacter sp. ACNIH1	hiseq_xtm_sbs_kit_300_cycles_v2__box_1of_2__lot	20396286
Acinetobacter sp. NEB149	extraction_kit	Chemagic DNA Blood Kit (Perkin Elmer, MA)
Acinetobacter sp. NEB149	extraction_kit	Maxwell RSC Blood DNA Kit (AS1400)
Acinetobacter sp. NEB149	extraction_kit	QIAamp DNA Blood Mini Kit	0.00150602
Acinetobacter sp. NEB149	extraction_kit	QIAsymphony DSP DNA Midi Kit
Acinetobacter sp. NEB149	extraction_kit	QIAsymphony DSP DNA Mini Kit (192)
Acinetobacter sp. NEB149	extraction_kit	abGENIX Whole Blood Genomic DNA Extraction Kit
Acinetobacter sp. NEB149	hiseq_xtm_sbs_kit_300_cycles_v2__box_1of_2__lot	20235982
Acinetobacter sp. NEB149	hiseq_xtm_sbs_kit_300_cycles_v2__box_1of_2__lot	20293078
Acinetobacter sp. NEB149	hiseq_xtm_sbs_kit_300_cycles_v2__box_1of_2__lot	20304523
Acinetobacter sp. NEB149	hiseq_xtm_sbs_kit_300_cycles_v2__box_1of_2__lot	20305232
Acinetobacter sp. NEB149	hiseq_xtm_sbs_kit_300_cycles_v2__box_1of_2__lot	20305982
Acinetobacter sp. NEB149	hiseq_xtm_sbs_kit_300_cycles_v2__box_1of_2__lot	20314080
Acinetobacter sp. NEB149	hiseq_xtm_sbs_kit_300_cycles_v2__box_1of_2__lot	20314082
Acinetobacter sp. NEB149	hiseq_xtm_sbs_kit_300_cycles_v2__box_1of_2__lot	20319700
Acinetobacter sp. NEB149	hiseq_xtm_sbs_kit_300_cycles_v2__box_1of_2__lot	20322799
Acinetobacter sp. NEB149	hiseq_xtm_sbs_kit_300_cycles_v2__box_1of_2__lot	20324969
Acinetobacter sp. NEB149	hiseq_xtm_sbs_kit_300_cycles_v2__box_1of_2__lot	20331242
Acinetobacter sp. NEB149	hiseq_xtm_sbs_kit_300_cycles_v2__box_1of_2__lot	20336598
Acinetobacter sp. NEB149	hiseq_xtm_sbs_kit_300_cycles_v2__box_1of_2__lot	20340295
Acinetobacter sp. NEB149	hiseq_xtm_sbs_kit_300_cycles_v2__box_1of_2__lot	20340296
Acinetobacter sp. NEB149	hiseq_xtm_sbs_kit_300_cycles_v2__box_1of_2__lot	20340298
Acinetobacter sp. NEB149	hiseq_xtm_sbs_kit_300_cycles_v2__box_1of_2__lot	20340301
Acinetobacter sp. NEB149	hiseq_xtm_sbs_kit_300_cycles_v2__box_1of_2__lot	20340396
Acinetobacter sp. NEB149	hiseq_xtm_sbs_kit_300_cycles_v2__box_1of_2__lot	20359560
Acinetobacter sp. NEB149	hiseq_xtm_sbs_kit_300_cycles_v2__box_1of_2__lot	20363558
Acinetobacter sp. NEB149	hiseq_xtm_sbs_kit_300_cycles_v2__box_1of_2__lot	20363559
Acinetobacter sp. NEB149	hiseq_xtm_sbs_kit_300_cycles_v2__box_1of_2__lot	20364059
Acinetobacter sp. NEB149	hiseq_xtm_sbs_kit_300_cycles_v2__box_1of_2__lot	20371255
Acinetobacter sp. NEB149	hiseq_xtm_sbs_kit_300_cycles_v2__box_1of_2__lot	20372370
Acinetobacter sp. NEB149	hiseq_xtm_sbs_kit_300_cycles_v2__box_1of_2__lot	20374156
Acinetobacter sp. NEB149	hiseq_xtm_sbs_kit_300_cycles_v2__box_1of_2__lot	20382082
Acinetobacter sp. NEB149	hiseq_xtm_sbs_kit_300_cycles_v2__box_1of_2__lot	20382949
Acinetobacter sp. NEB149	hiseq_xtm_sbs_kit_300_cycles_v2__box_1of_2__lot	20385645
Acinetobacter sp. NEB149	hiseq_xtm_sbs_kit_300_cycles_v2__box_1of_2__lot	20385649
Acinetobacter sp. NEB149	hiseq_xtm_sbs_kit_300_cycles_v2__box_1of_2__lot	20392970
Acinetobacter sp. NEB149	hiseq_xtm_sbs_kit_300_cycles_v2__box_1of_2__lot	20392972
Acinetobacter sp. NEB149	hiseq_xtm_sbs_kit_300_cycles_v2__box_1of_2__lot	20396095
Acinetobacter sp. NEB149	hiseq_xtm_sbs_kit_300_cycles_v2__box_1of_2__lot	20396283
Acinetobacter sp. NEB149	hiseq_xtm_sbs_kit_300_cycles_v2__box_1of_2__lot	20396286
Acinetobacter sp. WCHA45	extraction_kit	Chemagic DNA Blood Kit (Perkin Elmer, MA)
Acinetobacter sp. WCHA45	extraction_kit	Maxwell RSC Blood DNA Kit (AS1400)	0.000464253
Acinetobacter sp. WCHA45	extraction_kit	QIAamp DNA Blood Mini Kit
Acinetobacter sp. WCHA45	extraction_kit	QIAsymphony DSP DNA Midi Kit
Acinetobacter sp. WCHA45	extraction_kit	QIAsymphony DSP DNA Mini Kit (192)
Acinetobacter sp. WCHA45	extraction_kit	abGENIX Whole Blood Genomic DNA Extraction Kit
Acinetobacter sp. WCHA45	hiseq_xtm_sbs_kit_300_cycles_v2__box_1of_2__lot	20235982
Acinetobacter sp. WCHA45	hiseq_xtm_sbs_kit_300_cycles_v2__box_1of_2__lot	20293078
Acinetobacter sp. WCHA45	hiseq_xtm_sbs_kit_300_cycles_v2__box_1of_2__lot	20304523
Acinetobacter sp. WCHA45	hiseq_xtm_sbs_kit_300_cycles_v2__box_1of_2__lot	20305232
Acinetobacter sp. WCHA45	hiseq_xtm_sbs_kit_300_cycles_v2__box_1of_2__lot	20305982
Acinetobacter sp. WCHA45	hiseq_xtm_sbs_kit_300_cycles_v2__box_1of_2__lot	20314080
Acinetobacter sp. WCHA45	hiseq_xtm_sbs_kit_300_cycles_v2__box_1of_2__lot	20314082
Acinetobacter sp. WCHA45	hiseq_xtm_sbs_kit_300_cycles_v2__box_1of_2__lot	20319700
Acinetobacter sp. WCHA45	hiseq_xtm_sbs_kit_300_cycles_v2__box_1of_2__lot	20322799
Acinetobacter sp. WCHA45	hiseq_xtm_sbs_kit_300_cycles_v2__box_1of_2__lot	20324969
Acinetobacter sp. WCHA45	hiseq_xtm_sbs_kit_300_cycles_v2__box_1of_2__lot	20331242
Acinetobacter sp. WCHA45	hiseq_xtm_sbs_kit_300_cycles_v2__box_1of_2__lot	20336598
Acinetobacter sp. WCHA45	hiseq_xtm_sbs_kit_300_cycles_v2__box_1of_2__lot	20340295
Acinetobacter sp. WCHA45	hiseq_xtm_sbs_kit_300_cycles_v2__box_1of_2__lot	20340296
Acinetobacter sp. WCHA45	hiseq_xtm_sbs_kit_300_cycles_v2__box_1of_2__lot	20340298
Acinetobacter sp. WCHA45	hiseq_xtm_sbs_kit_300_cycles_v2__box_1of_2__lot	20340301
Acinetobacter sp. WCHA45	hiseq_xtm_sbs_kit_300_cycles_v2__box_1of_2__lot	20340396
Acinetobacter sp. WCHA45	hiseq_xtm_sbs_kit_300_cycles_v2__box_1of_2__lot	20359560
Acinetobacter sp. WCHA45	hiseq_xtm_sbs_kit_300_cycles_v2__box_1of_2__lot	20363558
Acinetobacter sp. WCHA45	hiseq_xtm_sbs_kit_300_cycles_v2__box_1of_2__lot	20363559
Acinetobacter sp. WCHA45	hiseq_xtm_sbs_kit_300_cycles_v2__box_1of_2__lot	20364059
Acinetobacter sp. WCHA45	hiseq_xtm_sbs_kit_300_cycles_v2__box_1of_2__lot	20371255
Acinetobacter sp. WCHA45	hiseq_xtm_sbs_kit_300_cycles_v2__box_1of_2__lot	20372370
Acinetobacter sp. WCHA45	hiseq_xtm_sbs_kit_300_cycles_v2__box_1of_2__lot	20374156
Acinetobacter sp. WCHA45	hiseq_xtm_sbs_kit_300_cycles_v2__box_1of_2__lot	20382082	0.00174825
Acinetobacter sp. WCHA45	hiseq_xtm_sbs_kit_300_cycles_v2__box_1of_2__lot	20382949
Acinetobacter sp. WCHA45	hiseq_xtm_sbs_kit_300_cycles_v2__box_1of_2__lot	20385645
Acinetobacter sp. WCHA45	hiseq_xtm_sbs_kit_300_cycles_v2__box_1of_2__lot	20385649
Acinetobacter sp. WCHA45	hiseq_xtm_sbs_kit_300_cycles_v2__box_1of_2__lot	20392970
Acinetobacter sp. WCHA45	hiseq_xtm_sbs_kit_300_cycles_v2__box_1of_2__lot	20392972
Acinetobacter sp. WCHA45	hiseq_xtm_sbs_kit_300_cycles_v2__box_1of_2__lot	20396095
Acinetobacter sp. WCHA45	hiseq_xtm_sbs_kit_300_cycles_v2__box_1of_2__lot	20396283
Acinetobacter sp. WCHA45	hiseq_xtm_sbs_kit_300_cycles_v2__box_1of_2__lot	20396286
Acinetobacter tandoii	extraction_kit	Chemagic DNA Blood Kit (Perkin Elmer, MA)
Acinetobacter tandoii	extraction_kit	Maxwell RSC Blood DNA Kit (AS1400)
Acinetobacter tandoii	extraction_kit	QIAamp DNA Blood Mini Kit	0.00150602
Acinetobacter tandoii	extraction_kit	QIAsymphony DSP DNA Midi Kit
Acinetobacter tandoii	extraction_kit	QIAsymphony DSP DNA Mini Kit (192)
Acinetobacter tandoii	extraction_kit	abGENIX Whole Blood Genomic DNA Extraction Kit
Acinetobacter tandoii	hiseq_xtm_sbs_kit_300_cycles_v2__box_1of_2__lot	20235982
Acinetobacter tandoii	hiseq_xtm_sbs_kit_300_cycles_v2__box_1of_2__lot	20293078
Acinetobacter tandoii	hiseq_xtm_sbs_kit_300_cycles_v2__box_1of_2__lot	20304523
Acinetobacter tandoii	hiseq_xtm_sbs_kit_300_cycles_v2__box_1of_2__lot	20305232
Acinetobacter tandoii	hiseq_xtm_sbs_kit_300_cycles_v2__box_1of_2__lot	20305982
Acinetobacter tandoii	hiseq_xtm_sbs_kit_300_cycles_v2__box_1of_2__lot	20314080
Acinetobacter tandoii	hiseq_xtm_sbs_kit_300_cycles_v2__box_1of_2__lot	20314082
Acinetobacter tandoii	hiseq_xtm_sbs_kit_300_cycles_v2__box_1of_2__lot	20319700
Acinetobacter tandoii	hiseq_xtm_sbs_kit_300_cycles_v2__box_1of_2__lot	20322799
Acinetobacter tandoii	hiseq_xtm_sbs_kit_300_cycles_v2__box_1of_2__lot	20324969
Acinetobacter tandoii	hiseq_xtm_sbs_kit_300_cycles_v2__box_1of_2__lot	20331242
Acinetobacter tandoii	hiseq_xtm_sbs_kit_300_cycles_v2__box_1of_2__lot	20336598
Acinetobacter tandoii	hiseq_xtm_sbs_kit_300_cycles_v2__box_1of_2__lot	20340295
Acinetobacter tandoii	hiseq_xtm_sbs_kit_300_cycles_v2__box_1of_2__lot	20340296
Acinetobacter tandoii	hiseq_xtm_sbs_kit_300_cycles_v2__box_1of_2__lot	20340298
Acinetobacter tandoii	hiseq_xtm_sbs_kit_300_cycles_v2__box_1of_2__lot	20340301
Acinetobacter tandoii	hiseq_xtm_sbs_kit_300_cycles_v2__box_1of_2__lot	20340396
Acinetobacter tandoii	hiseq_xtm_sbs_kit_300_cycles_v2__box_1of_2__lot	20359560
Acinetobacter tandoii	hiseq_xtm_sbs_kit_300_cycles_v2__box_1of_2__lot	20363558
Acinetobacter tandoii	hiseq_xtm_sbs_kit_300_cycles_v2__box_1of_2__lot	20363559
Acinetobacter tandoii	hiseq_xtm_sbs_kit_300_cycles_v2__box_1of_2__lot	20364059
Acinetobacter tandoii	hiseq_xtm_sbs_kit_300_cycles_v2__box_1of_2__lot	20371255
Acinetobacter tandoii	hiseq_xtm_sbs_kit_300_cycles_v2__box_1of_2__lot	20372370
Acinetobacter tandoii	hiseq_xtm_sbs_kit_300_cycles_v2__box_1of_2__lot	20374156
Acinetobacter tandoii	hiseq_xtm_sbs_kit_300_cycles_v2__box_1of_2__lot	20382082
Acinetobacter tandoii	hiseq_xtm_sbs_kit_300_cycles_v2__box_1of_2__lot	20382949
Acinetobacter tandoii	hiseq_xtm_sbs_kit_300_cycles_v2__box_1of_2__lot	20385645
Acinetobacter tandoii	hiseq_xtm_sbs_kit_300_cycles_v2__box_1of_2__lot	20385649
Acinetobacter tandoii	hiseq_xtm_sbs_kit_300_cycles_v2__box_1of_2__lot	20392970
Acinetobacter tandoii	hiseq_xtm_sbs_kit_300_cycles_v2__box_1of_2__lot	20392972
Acinetobacter tandoii	hiseq_xtm_sbs_kit_300_cycles_v2__box_1of_2__lot	20396095
Acinetobacter tandoii	hiseq_xtm_sbs_kit_300_cycles_v2__box_1of_2__lot	20396283
Acinetobacter tandoii	hiseq_xtm_sbs_kit_300_cycles_v2__box_1of_2__lot	20396286
Acinetobacter towneri	extraction_kit	Chemagic DNA Blood Kit (Perkin Elmer, MA)
Acinetobacter towneri	extraction_kit	Maxwell RSC Blood DNA Kit (AS1400)
Acinetobacter towneri	extraction_kit	QIAamp DNA Blood Mini Kit
Acinetobacter towneri	extraction_kit	QIAsymphony DSP DNA Midi Kit
Acinetobacter towneri	extraction_kit	QIAsymphony DSP DNA Mini Kit (192)
Acinetobacter towneri	extraction_kit	abGENIX Whole Blood Genomic DNA Extraction Kit
Acinetobacter towneri	hiseq_xtm_sbs_kit_300_cycles_v2__box_1of_2__lot	20235982
Acinetobacter towneri	hiseq_xtm_sbs_kit_300_cycles_v2__box_1of_2__lot	20293078
Acinetobacter towneri	hiseq_xtm_sbs_kit_300_cycles_v2__box_1of_2__lot	20304523
Acinetobacter towneri	hiseq_xtm_sbs_kit_300_cycles_v2__box_1of_2__lot	20305232
Acinetobacter towneri	hiseq_xtm_sbs_kit_300_cycles_v2__box_1of_2__lot	20305982
Acinetobacter towneri	hiseq_xtm_sbs_kit_300_cycles_v2__box_1of_2__lot	20314080
Acinetobacter towneri	hiseq_xtm_sbs_kit_300_cycles_v2__box_1of_2__lot	20314082
Acinetobacter towneri	hiseq_xtm_sbs_kit_300_cycles_v2__box_1of_2__lot	20319700
Acinetobacter towneri	hiseq_xtm_sbs_kit_300_cycles_v2__box_1of_2__lot	20322799
Acinetobacter towneri	hiseq_xtm_sbs_kit_300_cycles_v2__box_1of_2__lot	20324969
Acinetobacter towneri	hiseq_xtm_sbs_kit_300_cycles_v2__box_1of_2__lot	20331242
Acinetobacter towneri	hiseq_xtm_sbs_kit_300_cycles_v2__box_1of_2__lot	20336598
Acinetobacter towneri	hiseq_xtm_sbs_kit_300_cycles_v2__box_1of_2__lot	20340295
Acinetobacter towneri	hiseq_xtm_sbs_kit_300_cycles_v2__box_1of_2__lot	20340296
Acinetobacter towneri	hiseq_xtm_sbs_kit_300_cycles_v2__box_1of_2__lot	20340298
Acinetobacter towneri	hiseq_xtm_sbs_kit_300_cycles_v2__box_1of_2__lot	20340301
Acinetobacter towneri	hiseq_xtm_sbs_kit_300_cycles_v2__box_1of_2__lot	20340396
Acinetobacter towneri	hiseq_xtm_sbs_kit_300_cycles_v2__box_1of_2__lot	20359560
Acinetobacter towneri	hiseq_xtm_sbs_kit_300_cycles_v2__box_1of_2__lot	20363558
Acinetobacter towneri	hiseq_xtm_sbs_kit_300_cycles_v2__box_1of_2__lot	20363559
Acinetobacter towneri	hiseq_xtm_sbs_kit_300_cycles_v2__box_1of_2__lot	20364059
Acinetobacter towneri	hiseq_xtm_sbs_kit_300_cycles_v2__box_1of_2__lot	20371255
Acinetobacter towneri	hiseq_xtm_sbs_kit_300_cycles_v2__box_1of_2__lot	20372370
Acinetobacter towneri	hiseq_xtm_sbs_kit_300_cycles_v2__box_1of_2__lot	20374156
Acinetobacter towneri	hiseq_xtm_sbs_kit_300_cycles_v2__box_1of_2__lot	20382082
Acinetobacter towneri	hiseq_xtm_sbs_kit_300_cycles_v2__box_1of_2__lot	20382949
Acinetobacter towneri	hiseq_xtm_sbs_kit_300_cycles_v2__box_1of_2__lot	20385645
Acinetobacter towneri	hiseq_xtm_sbs_kit_300_cycles_v2__box_1of_2__lot	20385649
Acinetobacter towneri	hiseq_xtm_sbs_kit_300_cycles_v2__box_1of_2__lot	20392970
Acinetobacter towneri	hiseq_xtm_sbs_kit_300_cycles_v2__box_1of_2__lot	20392972
Acinetobacter towneri	hiseq_xtm_sbs_kit_300_cycles_v2__box_1of_2__lot	20396095
Acinetobacter towneri	hiseq_xtm_sbs_kit_300_cycles_v2__box_1of_2__lot	20396283
Acinetobacter towneri	hiseq_xtm_sbs_kit_300_cycles_v2__box_1of_2__lot	20396286
Acinetobacter ursingii	extraction_kit	Chemagic DNA Blood Kit (Perkin Elmer, MA)
Acinetobacter ursingii	extraction_kit	Maxwell RSC Blood DNA Kit (AS1400)
Acinetobacter ursingii	extraction_kit	QIAamp DNA Blood Mini Kit
Acinetobacter ursingii	extraction_kit	QIAsymphony DSP DNA Midi Kit
Acinetobacter ursingii	extraction_kit	QIAsymphony DSP DNA Mini Kit (192)
Acinetobacter ursingii	extraction_kit	abGENIX Whole Blood Genomic DNA Extraction Kit
Acinetobacter ursingii	hiseq_xtm_sbs_kit_300_cycles_v2__box_1of_2__lot	20235982
Acinetobacter ursingii	hiseq_xtm_sbs_kit_300_cycles_v2__box_1of_2__lot	20293078
Acinetobacter ursingii	hiseq_xtm_sbs_kit_300_cycles_v2__box_1of_2__lot	20304523
Acinetobacter ursingii	hiseq_xtm_sbs_kit_300_cycles_v2__box_1of_2__lot	20305232
Acinetobacter ursingii	hiseq_xtm_sbs_kit_300_cycles_v2__box_1of_2__lot	20305982
Acinetobacter ursingii	hiseq_xtm_sbs_kit_300_cycles_v2__box_1of_2__lot	20314080
Acinetobacter ursingii	hiseq_xtm_sbs_kit_300_cycles_v2__box_1of_2__lot	20314082
Acinetobacter ursingii	hiseq_xtm_sbs_kit_300_cycles_v2__box_1of_2__lot	20319700
Acinetobacter ursingii	hiseq_xtm_sbs_kit_300_cycles_v2__box_1of_2__lot	20322799
Acinetobacter ursingii	hiseq_xtm_sbs_kit_300_cycles_v2__box_1of_2__lot	20324969
Acinetobacter ursingii	hiseq_xtm_sbs_kit_300_cycles_v2__box_1of_2__lot	20331242
Acinetobacter ursingii	hiseq_xtm_sbs_kit_300_cycles_v2__box_1of_2__lot	20336598
Acinetobacter ursingii	hiseq_xtm_sbs_kit_300_cycles_v2__box_1of_2__lot	20340295
Acinetobacter ursingii	hiseq_xtm_sbs_kit_300_cycles_v2__box_1of_2__lot	20340296
Acinetobacter ursingii	hiseq_xtm_sbs_kit_300_cycles_v2__box_1of_2__lot	20340298
Acinetobacter ursingii	hiseq_xtm_sbs_kit_300_cycles_v2__box_1of_2__lot	20340301
Acinetobacter ursingii	hiseq_xtm_sbs_kit_300_cycles_v2__box_1of_2__lot	20340396
Acinetobacter ursingii	hiseq_xtm_sbs_kit_300_cycles_v2__box_1of_2__lot	20359560
Acinetobacter ursingii	hiseq_xtm_sbs_kit_300_cycles_v2__box_1of_2__lot	20363558
Acinetobacter ursingii	hiseq_xtm_sbs_kit_300_cycles_v2__box_1of_2__lot	20363559
Acinetobacter ursingii	hiseq_xtm_sbs_kit_300_cycles_v2__box_1of_2__lot	20364059
Acinetobacter ursingii	hiseq_xtm_sbs_kit_300_cycles_v2__box_1of_2__lot	20371255
Acinetobacter ursingii	hiseq_xtm_sbs_kit_300_cycles_v2__box_1of_2__lot	20372370
Acinetobacter ursingii	hiseq_xtm_sbs_kit_300_cycles_v2__box_1of_2__lot	20374156
Acinetobacter ursingii	hiseq_xtm_sbs_kit_300_cycles_v2__box_1of_2__lot	20382082
Acinetobacter ursingii	hiseq_xtm_sbs_kit_300_cycles_v2__box_1of_2__lot	20382949
Acinetobacter ursingii	hiseq_xtm_sbs_kit_300_cycles_v2__box_1of_2__lot	20385645
Acinetobacter ursingii	hiseq_xtm_sbs_kit_300_cycles_v2__box_1of_2__lot	20385649
Acinetobacter ursingii	hiseq_xtm_sbs_kit_300_cycles_v2__box_1of_2__lot	20392970
Acinetobacter ursingii	hiseq_xtm_sbs_kit_300_cycles_v2__box_1of_2__lot	20392972
Acinetobacter ursingii	hiseq_xtm_sbs_kit_300_cycles_v2__box_1of_2__lot	20396095
Acinetobacter ursingii	hiseq_xtm_sbs_kit_300_cycles_v2__box_1of_2__lot	20396283
Acinetobacter ursingii	hiseq_xtm_sbs_kit_300_cycles_v2__box_1of_2__lot	20396286
Acinetobacter variabilis	extraction_kit	Chemagic DNA Blood Kit (Perkin Elmer, MA)
Acinetobacter variabilis	extraction_kit	Maxwell RSC Blood DNA Kit (AS1400)
Acinetobacter variabilis	extraction_kit	QIAamp DNA Blood Mini Kit
Acinetobacter variabilis	extraction_kit	QIAsymphony DSP DNA Midi Kit
Acinetobacter variabilis	extraction_kit	QIAsymphony DSP DNA Mini Kit (192)
Acinetobacter variabilis	extraction_kit	abGENIX Whole Blood Genomic DNA Extraction Kit
Acinetobacter variabilis	hiseq_xtm_sbs_kit_300_cycles_v2__box_1of_2__lot	20235982
Acinetobacter variabilis	hiseq_xtm_sbs_kit_300_cycles_v2__box_1of_2__lot	20293078
Acinetobacter variabilis	hiseq_xtm_sbs_kit_300_cycles_v2__box_1of_2__lot	20304523
Acinetobacter variabilis	hiseq_xtm_sbs_kit_300_cycles_v2__box_1of_2__lot	20305232
Acinetobacter variabilis	hiseq_xtm_sbs_kit_300_cycles_v2__box_1of_2__lot	20305982
Acinetobacter variabilis	hiseq_xtm_sbs_kit_300_cycles_v2__box_1of_2__lot	20314080
Acinetobacter variabilis	hiseq_xtm_sbs_kit_300_cycles_v2__box_1of_2__lot	20314082
Acinetobacter variabilis	hiseq_xtm_sbs_kit_300_cycles_v2__box_1of_2__lot	20319700
Acinetobacter variabilis	hiseq_xtm_sbs_kit_300_cycles_v2__box_1of_2__lot	20322799
Acinetobacter variabilis	hiseq_xtm_sbs_kit_300_cycles_v2__box_1of_2__lot	20324969
Acinetobacter variabilis	hiseq_xtm_sbs_kit_300_cycles_v2__box_1of_2__lot	20331242
Acinetobacter variabilis	hiseq_xtm_sbs_kit_300_cycles_v2__box_1of_2__lot	20336598
Acinetobacter variabilis	hiseq_xtm_sbs_kit_300_cycles_v2__box_1of_2__lot	20340295
Acinetobacter variabilis	hiseq_xtm_sbs_kit_300_cycles_v2__box_1of_2__lot	20340296
Acinetobacter variabilis	hiseq_xtm_sbs_kit_300_cycles_v2__box_1of_2__lot	20340298
Acinetobacter variabilis	hiseq_xtm_sbs_kit_300_cycles_v2__box_1of_2__lot	20340301
Acinetobacter variabilis	hiseq_xtm_sbs_kit_300_cycles_v2__box_1of_2__lot	20340396
Acinetobacter variabilis	hiseq_xtm_sbs_kit_300_cycles_v2__box_1of_2__lot	20359560
Acinetobacter variabilis	hiseq_xtm_sbs_kit_300_cycles_v2__box_1of_2__lot	20363558
Acinetobacter variabilis	hiseq_xtm_sbs_kit_300_cycles_v2__box_1of_2__lot	20363559
Acinetobacter variabilis	hiseq_xtm_sbs_kit_300_cycles_v2__box_1of_2__lot	20364059
Acinetobacter variabilis	hiseq_xtm_sbs_kit_300_cycles_v2__box_1of_2__lot	20371255
Acinetobacter variabilis	hiseq_xtm_sbs_kit_300_cycles_v2__box_1of_2__lot	20372370
Acinetobacter variabilis	hiseq_xtm_sbs_kit_300_cycles_v2__box_1of_2__lot	20374156
Acinetobacter variabilis	hiseq_xtm_sbs_kit_300_cycles_v2__box_1of_2__lot	20382082
Acinetobacter variabilis	hiseq_xtm_sbs_kit_300_cycles_v2__box_1of_2__lot	20382949
Acinetobacter variabilis	hiseq_xtm_sbs_kit_300_cycles_v2__box_1of_2__lot	20385645
Acinetobacter variabilis	hiseq_xtm_sbs_kit_300_cycles_v2__box_1of_2__lot	20385649
Acinetobacter variabilis	hiseq_xtm_sbs_kit_300_cycles_v2__box_1of_2__lot	20392970
Acinetobacter variabilis	hiseq_xtm_sbs_kit_300_cycles_v2__box_1of_2__lot	20392972
Acinetobacter variabilis	hiseq_xtm_sbs_kit_300_cycles_v2__box_1of_2__lot	20396095
Acinetobacter variabilis	hiseq_xtm_sbs_kit_300_cycles_v2__box_1of_2__lot	20396283
Acinetobacter variabilis	hiseq_xtm_sbs_kit_300_cycles_v2__box_1of_2__lot	20396286
Acinetobacter venetianus	extraction_kit	Chemagic DNA Blood Kit (Perkin Elmer, MA)
Acinetobacter venetianus	extraction_kit	Maxwell RSC Blood DNA Kit (AS1400)
Acinetobacter venetianus	extraction_kit	QIAamp DNA Blood Mini Kit
Acinetobacter venetianus	extraction_kit	QIAsymphony DSP DNA Midi Kit	0.00103306
Acinetobacter venetianus	extraction_kit	QIAsymphony DSP DNA Mini Kit (192)
Acinetobacter venetianus	extraction_kit	abGENIX Whole Blood Genomic DNA Extraction Kit
Acinetobacter venetianus	hiseq_xtm_sbs_kit_300_cycles_v2__box_1of_2__lot	20235982
Acinetobacter venetianus	hiseq_xtm_sbs_kit_300_cycles_v2__box_1of_2__lot	20293078
Acinetobacter venetianus	hiseq_xtm_sbs_kit_300_cycles_v2__box_1of_2__lot	20304523
Acinetobacter venetianus	hiseq_xtm_sbs_kit_300_cycles_v2__box_1of_2__lot	20305232
Acinetobacter venetianus	hiseq_xtm_sbs_kit_300_cycles_v2__box_1of_2__lot	20305982
Acinetobacter venetianus	hiseq_xtm_sbs_kit_300_cycles_v2__box_1of_2__lot	20314080
Acinetobacter venetianus	hiseq_xtm_sbs_kit_300_cycles_v2__box_1of_2__lot	20314082
Acinetobacter venetianus	hiseq_xtm_sbs_kit_300_cycles_v2__box_1of_2__lot	20319700
Acinetobacter venetianus	hiseq_xtm_sbs_kit_300_cycles_v2__box_1of_2__lot	20322799
Acinetobacter venetianus	hiseq_xtm_sbs_kit_300_cycles_v2__box_1of_2__lot	20324969
Acinetobacter venetianus	hiseq_xtm_sbs_kit_300_cycles_v2__box_1of_2__lot	20331242	0.00636943
Acinetobacter venetianus	hiseq_xtm_sbs_kit_300_cycles_v2__box_1of_2__lot	20336598
Acinetobacter venetianus	hiseq_xtm_sbs_kit_300_cycles_v2__box_1of_2__lot	20340295
Acinetobacter venetianus	hiseq_xtm_sbs_kit_300_cycles_v2__box_1of_2__lot	20340296
Acinetobacter venetianus	hiseq_xtm_sbs_kit_300_cycles_v2__box_1of_2__lot	20340298
Acinetobacter venetianus	hiseq_xtm_sbs_kit_300_cycles_v2__box_1of_2__lot	20340301
Acinetobacter venetianus	hiseq_xtm_sbs_kit_300_cycles_v2__box_1of_2__lot	20340396
Acinetobacter venetianus	hiseq_xtm_sbs_kit_300_cycles_v2__box_1of_2__lot	20359560
Acinetobacter venetianus	hiseq_xtm_sbs_kit_300_cycles_v2__box_1of_2__lot	20363558
Acinetobacter venetianus	hiseq_xtm_sbs_kit_300_cycles_v2__box_1of_2__lot	20363559
Acinetobacter venetianus	hiseq_xtm_sbs_kit_300_cycles_v2__box_1of_2__lot	20364059
Acinetobacter venetianus	hiseq_xtm_sbs_kit_300_cycles_v2__box_1of_2__lot	20371255
Acinetobacter venetianus	hiseq_xtm_sbs_kit_300_cycles_v2__box_1of_2__lot	20372370
Acinetobacter venetianus	hiseq_xtm_sbs_kit_300_cycles_v2__box_1of_2__lot	20374156
Acinetobacter venetianus	hiseq_xtm_sbs_kit_300_cycles_v2__box_1of_2__lot	20382082
Acinetobacter venetianus	hiseq_xtm_sbs_kit_300_cycles_v2__box_1of_2__lot	20382949
Acinetobacter venetianus	hiseq_xtm_sbs_kit_300_cycles_v2__box_1of_2__lot	20385645
Acinetobacter venetianus	hiseq_xtm_sbs_kit_300_cycles_v2__box_1of_2__lot	20385649
Acinetobacter venetianus	hiseq_xtm_sbs_kit_300_cycles_v2__box_1of_2__lot	20392970
Acinetobacter venetianus	hiseq_xtm_sbs_kit_300_cycles_v2__box_1of_2__lot	20392972
Acinetobacter venetianus	hiseq_xtm_sbs_kit_300_cycles_v2__box_1of_2__lot	20396095
Acinetobacter venetianus	hiseq_xtm_sbs_kit_300_cycles_v2__box_1of_2__lot	20396283
Acinetobacter venetianus	hiseq_xtm_sbs_kit_300_cycles_v2__box_1of_2__lot	20396286
Actinomyces oris	extraction_kit	Chemagic DNA Blood Kit (Perkin Elmer, MA)
Actinomyces oris	extraction_kit	Maxwell RSC Blood DNA Kit (AS1400)	0.000928505
Actinomyces oris	extraction_kit	QIAamp DNA Blood Mini Kit	0.00150602
Actinomyces oris	extraction_kit	QIAsymphony DSP DNA Midi Kit	0.00103306
Actinomyces oris	extraction_kit	QIAsymphony DSP DNA Mini Kit (192)
Actinomyces oris	extraction_kit	abGENIX Whole Blood Genomic DNA Extraction Kit
Actinomyces oris	hiseq_xtm_sbs_kit_300_cycles_v2__box_1of_2__lot	20235982
Actinomyces oris	hiseq_xtm_sbs_kit_300_cycles_v2__box_1of_2__lot	20293078
Actinomyces oris	hiseq_xtm_sbs_kit_300_cycles_v2__box_1of_2__lot	20304523
Actinomyces oris	hiseq_xtm_sbs_kit_300_cycles_v2__box_1of_2__lot	20305232
Actinomyces oris	hiseq_xtm_sbs_kit_300_cycles_v2__box_1of_2__lot	20305982
Actinomyces oris	hiseq_xtm_sbs_kit_300_cycles_v2__box_1of_2__lot	20314080
Actinomyces oris	hiseq_xtm_sbs_kit_300_cycles_v2__box_1of_2__lot	20314082
Actinomyces oris	hiseq_xtm_sbs_kit_300_cycles_v2__box_1of_2__lot	20319700
Actinomyces oris	hiseq_xtm_sbs_kit_300_cycles_v2__box_1of_2__lot	20322799
Actinomyces oris	hiseq_xtm_sbs_kit_300_cycles_v2__box_1of_2__lot	20324969
Actinomyces oris	hiseq_xtm_sbs_kit_300_cycles_v2__box_1of_2__lot	20331242
Actinomyces oris	hiseq_xtm_sbs_kit_300_cycles_v2__box_1of_2__lot	20336598	0.00328947
Actinomyces oris	hiseq_xtm_sbs_kit_300_cycles_v2__box_1of_2__lot	20340295
Actinomyces oris	hiseq_xtm_sbs_kit_300_cycles_v2__box_1of_2__lot	20340296
Actinomyces oris	hiseq_xtm_sbs_kit_300_cycles_v2__box_1of_2__lot	20340298
Actinomyces oris	hiseq_xtm_sbs_kit_300_cycles_v2__box_1of_2__lot	20340301
Actinomyces oris	hiseq_xtm_sbs_kit_300_cycles_v2__box_1of_2__lot	20340396
Actinomyces oris	hiseq_xtm_sbs_kit_300_cycles_v2__box_1of_2__lot	20359560
Actinomyces oris	hiseq_xtm_sbs_kit_300_cycles_v2__box_1of_2__lot	20363558
[truncated: 28,094 more rows]

[truncated: 8 more sheets: Source Data Ext. Data Fig. 3, Source Data Ext. Data Fig. 4, Source Data Ext. Data Fig. 5, Source Data Ext. Data Fig. 6, Source Data Ext. Data Fig. 7, Source Data Ext. Data Fig. 8, Source Data Ext. Data Fig. 9, Source Data Ext. Data Fig. 10]
